# Supplementary material for: A comprehensive in vivo screen of yeast farnesyltransferase activity reveals broad reactivity across a majority of CXXX sequences
Source: G3 (Bethesda). 2023 Apr 29;13(7):jkad094. doi: 10.1093/g3journal/jkad094 (PMC10320760; doi:10.1093/g3journal/jkad094)
Supplement: jkad094_Supplementary_Data [file jkad094_supplementary_data.zip]

Archive with 10 entries (10 files):
- Figure_S1_G3-2023-404101.tif
- Figure_S2_G3-2023-404101.tif
- Figure_S4_G3-2023-404101.tif
- Figure_S5_G3-2023-404101.tif
- File_S1_G3-2023-404101.xlsx
- File_S2_G3-2023-404101.xlsx
- File_S3_G3-2023-404101.xlsx
- File_S4_G3-2023-404101.xlsx
- Kim et al_FigureS3_ProofRevision_05042023.tiff
- Supplemental_Material_Legends_G3-2023-404101.docx
