# Supplementary material for: A comprehensive in vivo screen of yeast farnesyltransferase activity reveals broad reactivity across a majority of CXXX sequences
Source: G3 (Bethesda). 2023 Apr 29;13(7):jkad094. doi: 10.1093/g3journal/jkad094 (PMC10320760; doi:10.1093/g3journal/jkad094)
Supplement: jkad094_Supplementary_Data [file jkad094_supplementary_data.zip › File_S1_G3-2023-404101.xlsx]

## Sheet: E.coli plasmid library
Counts for each CXXX sequence in the E. coli plasmid library
Sequence	Sample 1	Sample 2	Sample 3	Sample 4	Sample 5	Sample 6	Sample 7	Sample 8	Sample 9	Sample 10	Sum	Frequency
CAAA	7	9	4	12	14	8	10	8	5	13	90	0.000122498
CAAC	5	4	5	7	8	7	8	5	4	10	63	8.57488e-05
CAAD	5	4	6	7	4	5	6	9	1	13	60	8.16655e-05
CAAE	4	3	7	9	4	3	6	1	1	8	46	6.26102e-05
CAAF	7	11	4	10	8	8	11	8	3	13	83	0.000112971
CAAG	4	3	8	11	9	6	12	8	1	16	78	0.000106165
CAAH	7	8	3	3	5	6	4	8	8	10	62	8.43877e-05
CAAI	11	5	9	13	7	3	1	12	9	11	81	0.000110248
CAAK	10	5	3	5	10	3	12	4	1	11	64	8.71099e-05
CAAL	5	8	3	3	10	5	6	7	1	12	60	8.16655e-05
CAAM	10	8	5	6	10	6	9	3	7	15	79	0.000107526
CAAN	7	2	5	6	3	11	5	4	5	10	58	7.89434e-05
CAAP	4	9	2	8	7	4	15	7	7	19	82	0.00011161
CAAQ	4	8	5	10	5	2	7	6	5	22	74	0.000100721
CAAR	5	3	1	6	6	1	7	8	2	11	50	6.80546e-05
CAAS	6	9	4	12	7	6	19	3	7	16	89	0.000121137
CAAT	11	5	7	7	7	4	11	7	7	14	80	0.000108887
CAAV	6	5	4	7	9	12	13	7	7	16	86	0.000117054
CAAW	6	3	1	7	10	8	4	9	3	8	59	8.03044e-05
CAAY	11	7	4	3	8	10	12	11	3	19	88	0.000119776
CACA	4	6	4	7	15	6	5	0	3	8	58	7.89434e-05
CACC	7	6	3	6	8	5	10	2	3	22	72	9.79986e-05
CACD	3	7	8	4	12	9	11	5	8	9	76	0.000103443
CACE	13	2	6	7	9	5	10	8	3	15	78	0.000106165
CACF	5	8	6	4	6	4	9	4	4	16	66	8.98321e-05
CACG	5	3	5	8	5	3	8	7	3	10	57	7.75823e-05
CACH	4	5	5	8	6	5	10	4	2	7	56	7.62212e-05
CACI	9	6	9	7	9	0	11	8	6	15	80	0.000108887
CACK	8	11	2	11	5	5	14	7	6	23	92	0.00012522
CACL	12	8	5	8	13	10	14	13	5	23	111	0.000151081
CACM	16	10	4	9	3	7	18	7	1	16	91	0.000123859
CACN	5	4	4	8	3	3	3	9	6	11	56	7.62212e-05
CACP	7	4	10	11	7	4	8	7	6	20	84	0.000114332
CACQ	12	6	11	13	13	16	10	7	10	32	130	0.000176942
CACR	14	8	8	15	8	3	10	11	10	13	100	0.000136109
CACS	10	6	3	8	3	5	8	3	3	17	66	8.98321e-05
CACT	7	11	3	10	14	4	7	6	7	14	83	0.000112971
CACV	10	14	10	16	14	11	20	9	7	22	133	0.000181025
CACW	8	1	3	7	8	5	10	6	7	15	70	9.52765e-05
CACY	9	16	6	4	11	11	13	1	4	19	94	0.000127943
CADA	12	5	7	11	8	5	12	7	6	11	84	0.000114332
CADC	7	3	4	7	10	14	7	3	3	12	70	9.52765e-05
CADD	9	4	0	10	1	2	5	3	9	11	54	7.3499e-05
CADE	11	2	8	6	7	5	9	8	3	9	68	9.25543e-05
CADF	10	11	3	7	8	6	11	9	3	16	84	0.000114332
CADG	4	1	1	11	9	5	3	2	1	10	47	6.39713e-05
CADH	3	6	2	1	10	6	12	2	5	12	59	8.03044e-05
CADI	10	6	9	3	9	11	6	8	1	14	77	0.000104804
CADK	9	3	4	3	5	1	4	6	4	10	49	6.66935e-05
CADL	9	2	5	2	10	0	8	4	8	15	63	8.57488e-05
CADM	15	11	4	9	7	6	12	8	11	23	106	0.000144276
CADN	14	7	8	5	4	9	14	3	3	13	80	0.000108887
CADP	7	9	3	9	7	5	11	7	6	24	88	0.000119776
CADQ	9	12	15	7	14	11	12	5	5	8	98	0.000133387
CADR	12	2	7	4	7	4	13	8	3	10	70	9.52765e-05
CADS	10	8	12	8	3	5	21	6	3	18	94	0.000127943
CADT	7	14	3	9	13	10	6	11	8	13	94	0.000127943
CADV	7	7	7	11	13	10	12	7	2	9	85	0.000115693
CADW	11	5	7	13	2	2	7	10	3	13	73	9.93597e-05
CADY	7	6	7	7	9	5	7	11	9	10	78	0.000106165
CAEA	5	6	5	2	7	4	7	3	2	11	52	7.07768e-05
CAEC	13	5	7	13	10	6	12	6	6	16	94	0.000127943
CAED	4	6	11	11	4	6	8	6	1	20	77	0.000104804
CAEE	2	1	5	9	2	2	3	3	1	8	36	4.89993e-05
CAEF	7	10	5	12	7	2	10	2	6	9	70	9.52765e-05
CAEG	4	0	4	4	4	2	8	3	2	10	41	5.58048e-05
CAEH	4	6	9	6	4	2	12	8	1	13	65	8.8471e-05
CAEI	3	4	5	5	7	4	8	5	6	7	54	7.3499e-05
CAEK	1	7	3	6	3	1	8	2	4	7	42	5.71659e-05
CAEL	11	7	6	5	5	5	4	3	5	10	61	8.30266e-05
CAEM	9	4	2	5	6	3	11	12	3	11	66	8.98321e-05
CAEN	13	4	6	6	4	8	4	7	8	13	73	9.93597e-05
CAEP	11	2	4	7	8	6	4	2	6	14	64	8.71099e-05
CAEQ	17	8	11	5	5	8	17	6	6	25	108	0.000146998
CAER	4	5	3	11	7	9	7	4	2	10	62	8.43877e-05
CAES	6	9	4	6	3	7	10	1	1	9	56	7.62212e-05
CAET	12	4	5	3	7	5	8	3	10	12	69	9.39154e-05
CAEV	8	10	12	5	14	9	14	8	10	17	107	0.000145637
CAEW	4	6	2	1	6	1	4	2	1	5	32	4.3555e-05
CAEY	12	7	13	8	10	6	14	11	3	9	93	0.000126582
CAFA	3	5	3	3	12	6	6	5	2	10	55	7.48601e-05
CAFC	5	10	8	9	13	6	22	11	9	13	106	0.000144276
CAFD	2	4	7	8	5	2	12	6	0	16	62	8.43877e-05
CAFE	0	3	5	9	5	3	8	8	2	9	52	7.07768e-05
CAFF	4	5	2	7	4	4	5	8	0	16	55	7.48601e-05
CAFG	6	2	4	5	6	4	1	3	5	7	43	5.8527e-05
CAFH	10	3	4	6	9	8	14	5	7	19	85	0.000115693
CAFI	14	5	5	4	12	4	6	7	4	10	71	9.66376e-05
CAFK	7	5	3	4	7	4	9	3	2	10	54	7.3499e-05
CAFL	8	7	4	10	8	6	11	8	3	21	86	0.000117054
CAFM	8	6	16	10	10	15	11	4	15	18	113	0.000153803
CAFN	4	11	5	8	5	5	11	4	5	13	71	9.66376e-05
CAFP	8	4	5	7	9	7	5	10	1	15	71	9.66376e-05
CAFQ	10	14	6	5	12	9	16	12	4	21	109	0.000148359
CAFR	6	6	3	3	8	8	7	5	0	19	65	8.8471e-05
CAFS	10	5	4	12	8	2	8	6	5	9	69	9.39154e-05
CAFT	15	8	7	7	19	10	10	10	10	19	115	0.000156526
CAFV	11	8	10	6	8	4	14	5	5	15	86	0.000117054
CAFW	9	8	4	4	6	4	3	4	0	10	52	7.07768e-05
CAFY	14	2	10	7	7	4	15	10	8	19	96	0.000130665
CAGA	7	5	4	14	10	6	12	3	9	13	83	0.000112971
CAGC	10	8	5	5	14	4	9	2	5	7	69	9.39154e-05
CAGD	2	6	1	5	2	3	12	3	4	16	54	7.3499e-05
CAGE	4	2	2	8	1	4	12	6	2	2	43	5.8527e-05
CAGF	6	3	11	4	9	6	2	5	4	11	61	8.30266e-05
CAGG	10	8	4	9	6	5	14	7	3	8	74	0.000100721
CAGH	9	1	5	4	8	3	8	4	6	12	60	8.16655e-05
CAGI	8	9	4	6	5	7	4	6	4	9	62	8.43877e-05
CAGK	3	2	5	0	2	0	13	7	3	9	44	5.98881e-05
CAGL	1	4	7	3	1	2	5	5	1	6	35	4.76382e-05
CAGM	8	4	2	5	2	3	5	11	3	7	50	6.80546e-05
CAGN	4	4	2	9	2	5	3	2	3	10	44	5.98881e-05
CAGP	10	6	2	7	13	8	6	6	9	9	76	0.000103443
CAGQ	6	8	7	12	17	11	11	12	8	17	109	0.000148359
CAGR	6	3	8	3	8	2	7	3	0	9	49	6.66935e-05
CAGS	4	3	3	4	7	5	7	2	5	10	50	6.80546e-05
CAGT	12	6	8	12	4	7	4	1	1	11	66	8.98321e-05
CAGV	9	5	4	0	7	4	6	4	9	10	58	7.89434e-05
CAGW	8	3	3	4	4	3	9	6	1	8	49	6.66935e-05
CAGY	9	6	9	18	3	8	10	11	4	14	92	0.00012522
CAHA	9	2	8	9	2	9	9	5	7	6	66	8.98321e-05
CAHC	11	2	7	6	10	5	5	3	2	11	62	8.43877e-05
CAHD	4	9	7	4	8	3	8	6	4	14	67	9.11932e-05
CAHE	5	5	5	5	10	2	4	5	2	5	48	6.53324e-05
CAHF	16	3	2	7	5	7	13	7	4	12	76	0.000103443
CAHG	2	6	6	5	3	6	14	4	7	22	75	0.000102082
CAHH	5	6	7	6	12	7	9	10	8	22	92	0.00012522
CAHI	6	7	3	4	7	7	13	9	5	10	71	9.66376e-05
CAHK	8	5	4	7	9	4	9	9	8	19	82	0.00011161
CAHL	14	8	6	16	7	7	9	3	7	6	83	0.000112971
CAHM	10	7	7	11	9	10	17	6	6	16	99	0.000134748
CAHN	7	7	4	8	11	10	10	10	8	9	84	0.000114332
CAHP	7	4	2	4	10	2	11	11	7	17	75	0.000102082
CAHQ	4	3	6	8	11	14	16	15	4	15	96	0.000130665
CAHR	4	3	5	7	7	5	10	4	6	13	64	8.71099e-05
CAHS	6	3	7	7	5	5	9	4	3	12	61	8.30266e-05
CAHT	13	11	7	18	2	4	16	11	7	30	119	0.00016197
CAHV	5	5	6	7	17	5	12	7	7	13	84	0.000114332
CAHW	4	7	2	6	14	5	6	4	0	16	64	8.71099e-05
CAHY	15	5	4	10	6	5	8	13	3	10	79	0.000107526
CAIA	5	8	9	9	8	3	8	7	5	11	73	9.93597e-05
CAIC	12	0	10	8	9	4	6	5	7	14	75	0.000102082
CAID	9	9	4	6	14	3	15	7	5	19	91	0.000123859
CAIE	10	13	6	2	8	9	7	4	2	8	69	9.39154e-05
CAIF	14	6	6	6	5	7	11	6	6	15	82	0.00011161
CAIG	8	6	2	5	5	5	4	4	3	9	51	6.94157e-05
CAIH	10	8	15	7	8	6	15	10	5	13	97	0.000132026
CAII	8	11	3	10	9	7	9	6	6	19	88	0.000119776
CAIK	4	5	3	3	9	6	9	2	2	5	48	6.53324e-05
CAIL	5	2	4	7	7	3	15	7	2	11	63	8.57488e-05
CAIM	9	9	12	8	9	5	7	11	2	20	92	0.00012522
CAIN	5	2	0	3	4	6	3	2	2	10	37	5.03604e-05
CAIP	18	11	11	12	17	8	11	19	7	16	130	0.000176942
CAIQ	17	13	6	6	8	5	18	10	7	13	103	0.000140193
CAIR	9	12	3	6	7	10	4	5	6	13	75	0.000102082
CAIS	10	6	4	6	2	1	10	7	3	15	64	8.71099e-05
CAIT	7	4	0	7	9	9	10	3	4	18	71	9.66376e-05
CAIV	13	14	9	3	4	9	16	2	5	18	93	0.000126582
CAIW	10	9	11	11	13	8	9	13	8	16	108	0.000146998
CAIY	11	2	5	12	10	11	20	14	6	26	117	0.000159248
CAKA	5	3	5	6	2	1	3	11	4	10	50	6.80546e-05
CAKC	6	5	4	3	3	8	10	6	7	10	62	8.43877e-05
CAKD	2	3	2	3	5	8	4	5	1	9	42	5.71659e-05
CAKE	7	3	4	4	9	7	5	8	5	13	65	8.8471e-05
CAKF	6	11	4	3	5	10	14	5	3	17	78	0.000106165
CAKG	8	3	5	4	2	4	5	5	1	10	47	6.39713e-05
CAKH	13	7	5	3	3	7	8	6	4	9	65	8.8471e-05
CAKI	4	5	2	13	11	7	6	2	3	9	62	8.43877e-05
CAKK	7	2	0	3	1	2	2	3	4	13	37	5.03604e-05
CAKL	9	10	5	14	9	8	9	9	7	20	100	0.000136109
CAKM	4	9	4	9	10	6	9	13	8	20	92	0.00012522
CAKN	5	5	3	6	6	7	5	4	4	6	51	6.94157e-05
CAKP	9	5	9	9	4	6	8	10	2	11	73	9.93597e-05
CAKQ	13	8	4	13	8	10	15	6	10	22	109	0.000148359
CAKR	4	5	3	10	7	7	12	4	6	15	73	9.93597e-05
CAKS	4	6	2	2	8	8	6	7	0	13	56	7.62212e-05
CAKT	5	7	5	4	7	5	9	3	2	13	60	8.16655e-05
CAKV	5	2	3	11	5	6	10	10	8	12	72	9.79986e-05
CAKW	13	3	4	2	4	2	10	3	4	14	59	8.03044e-05
CAKY	12	11	7	13	10	11	23	8	9	16	120	0.000163331
CALA	13	7	5	12	16	11	14	4	6	22	110	0.00014972
CALC	9	9	13	7	10	7	17	8	6	20	106	0.000144276
CALD	12	6	4	16	12	15	12	9	8	16	110	0.00014972
CALE	10	4	6	6	7	3	5	2	1	20	64	8.71099e-05
CALF	6	7	3	1	11	11	9	8	4	9	69	9.39154e-05
CALG	2	0	8	8	6	4	3	2	4	6	43	5.8527e-05
CALH	6	3	7	8	6	3	6	8	3	11	61	8.30266e-05
CALI	5	4	5	3	12	7	10	5	6	12	69	9.39154e-05
CALK	11	2	10	6	11	2	7	7	4	10	70	9.52765e-05
CALL	8	6	6	6	6	12	5	13	3	24	89	0.000121137
CALM	6	7	5	12	12	8	6	10	12	20	98	0.000133387
CALN	9	2	7	8	7	4	10	8	0	16	71	9.66376e-05
CALP	14	3	8	11	8	10	3	7	3	14	81	0.000110248
CALQ	18	3	12	8	11	8	17	12	9	24	122	0.000166053
CALR	13	5	7	13	18	2	12	12	6	21	109	0.000148359
CALS	5	8	4	4	6	7	9	7	3	9	62	8.43877e-05
CALT	8	4	6	4	8	6	11	5	9	13	74	0.000100721
CALV	8	9	9	14	8	6	14	9	7	17	101	0.00013747
CALW	12	5	3	5	4	5	4	1	2	11	52	7.07768e-05
CALY	17	6	5	6	14	3	23	11	3	11	99	0.000134748
CAMA	9	3	6	8	13	0	8	7	12	22	88	0.000119776
CAMC	7	7	9	10	11	12	14	2	3	14	89	0.000121137
CAMD	12	11	9	15	14	12	18	7	10	15	123	0.000167414
CAME	5	7	9	6	9	8	8	11	9	16	88	0.000119776
CAMF	17	12	5	12	12	9	14	15	7	27	130	0.000176942
CAMG	6	2	2	3	12	3	8	2	9	11	58	7.89434e-05
CAMH	8	6	10	14	7	14	7	6	9	18	99	0.000134748
CAMI	20	11	9	12	13	10	21	10	7	17	130	0.000176942
CAMK	5	6	2	4	6	5	12	6	5	14	65	8.8471e-05
CAML	8	5	7	8	6	7	10	12	5	16	84	0.000114332
CAMM	9	8	6	16	9	10	15	4	9	20	106	0.000144276
CAMN	7	4	4	8	8	1	6	1	3	5	47	6.39713e-05
CAMP	17	11	10	13	10	3	8	16	8	15	111	0.000151081
CAMQ	10	8	13	16	21	13	23	17	12	29	162	0.000220497
CAMR	7	7	6	9	11	7	10	8	2	18	85	0.000115693
CAMS	9	15	10	8	9	11	11	5	3	17	98	0.000133387
CAMT	13	9	8	16	11	6	9	4	7	20	103	0.000140193
CAMV	14	7	13	13	19	11	20	14	5	21	137	0.00018647
CAMW	4	9	2	6	7	5	13	5	7	10	68	9.25543e-05
CAMY	12	7	8	7	9	7	15	5	7	16	93	0.000126582
CANA	9	4	6	8	4	7	15	4	6	19	82	0.00011161
CANC	6	6	2	7	12	6	6	4	9	9	67	9.11932e-05
CAND	0	5	2	4	3	3	9	3	3	10	42	5.71659e-05
CANE	4	3	1	8	4	3	7	5	3	11	49	6.66935e-05
CANF	7	6	5	2	7	3	5	6	5	8	54	7.3499e-05
CANG	4	3	4	6	7	1	8	5	1	11	50	6.80546e-05
CANH	4	4	4	3	4	5	4	0	0	6	34	4.62771e-05
CANI	5	2	3	10	6	3	10	3	3	6	51	6.94157e-05
CANK	2	2	0	4	3	1	3	6	1	7	29	3.94717e-05
CANL	0	5	6	8	1	3	6	5	2	11	47	6.39713e-05
CANM	5	4	6	14	7	2	4	5	6	12	65	8.8471e-05
CANN	2	2	1	2	8	3	7	1	0	7	33	4.4916e-05
CANP	4	1	5	6	7	10	5	2	7	7	54	7.3499e-05
CANQ	8	10	9	8	10	8	10	10	6	19	98	0.000133387
CANR	4	2	3	5	7	4	14	3	1	11	54	7.3499e-05
CANS	6	4	2	9	8	3	4	3	3	9	51	6.94157e-05
CANT	9	4	5	6	12	8	9	5	3	9	70	9.52765e-05
CANV	5	7	3	8	7	3	7	3	2	17	62	8.43877e-05
CANW	3	6	6	6	6	3	2	5	4	11	52	7.07768e-05
CANY	14	4	4	4	12	14	13	8	16	15	104	0.000141554
CAPA	10	5	5	4	8	5	6	4	2	12	61	8.30266e-05
CAPC	11	10	6	13	8	4	14	7	8	15	96	0.000130665
CAPD	14	12	6	9	9	15	28	14	16	19	142	0.000193275
CAPE	11	13	13	11	11	11	16	11	10	24	131	0.000178303
CAPF	5	3	5	6	14	7	7	10	4	9	70	9.52765e-05
CAPG	8	7	5	6	5	7	14	7	6	16	81	0.000110248
CAPH	6	8	7	11	10	9	14	7	4	14	90	0.000122498
CAPI	11	7	7	7	13	5	10	7	6	18	91	0.000123859
CAPK	14	7	4	7	5	4	10	7	2	4	64	8.71099e-05
CAPL	6	4	5	9	5	5	12	6	9	17	78	0.000106165
CAPM	11	7	9	8	8	7	10	7	1	22	90	0.000122498
CAPN	9	1	4	6	9	5	1	4	4	13	56	7.62212e-05
CAPP	13	8	8	8	10	11	12	8	6	32	116	0.000157887
CAPQ	4	15	6	10	12	12	13	12	4	28	116	0.000157887
CAPR	18	4	6	7	11	9	10	7	11	29	112	0.000152442
CAPS	8	3	5	11	8	11	9	9	2	17	83	0.000112971
CAPT	10	9	4	11	8	5	19	11	11	21	109	0.000148359
CAPV	16	18	12	14	11	7	18	13	7	33	149	0.000202803
CAPW	9	6	10	9	9	4	8	8	10	14	87	0.000118415
CAPY	9	10	11	8	9	7	11	6	4	16	91	0.000123859
CAQA	11	5	9	18	15	11	17	15	13	26	140	0.000190553
CAQC	18	18	14	17	12	12	23	15	20	26	175	0.000238191
CAQD	18	11	11	7	17	8	12	10	7	36	137	0.00018647
CAQE	11	8	7	15	11	5	12	6	12	19	106	0.000144276
CAQF	17	6	8	10	13	11	23	6	12	12	118	0.000160609
CAQG	8	11	8	16	15	4	12	6	2	9	91	0.000123859
CAQH	13	16	5	10	7	15	18	15	8	27	134	0.000182386
CAQI	9	5	5	4	11	10	13	9	5	19	90	0.000122498
CAQK	8	6	8	14	10	9	5	9	5	19	93	0.000126582
CAQL	14	9	20	10	20	5	14	16	7	18	133	0.000181025
CAQM	14	11	3	10	9	10	17	10	9	18	111	0.000151081
CAQN	4	9	4	7	7	6	8	2	2	10	59	8.03044e-05
CAQP	14	13	9	11	17	9	12	14	17	17	133	0.000181025
CAQQ	29	19	21	22	34	21	20	17	12	30	225	0.000306246
CAQR	4	6	7	10	3	8	14	8	3	13	76	0.000103443
CAQS	13	10	11	12	6	10	16	8	6	21	113	0.000153803
CAQT	13	12	11	18	13	13	17	10	9	20	136	0.000185109
CAQV	27	10	13	19	28	14	25	14	21	28	199	0.000270857
CAQW	22	8	8	11	12	9	12	15	8	17	122	0.000166053
CAQY	12	6	9	17	11	18	14	6	9	25	127	0.000172859
CARA	9	9	2	3	8	8	8	3	3	17	70	9.52765e-05
CARC	6	6	14	11	7	8	9	7	4	20	92	0.00012522
CARD	2	3	6	5	10	7	8	8	3	9	61	8.30266e-05
CARE	13	4	3	5	9	6	11	3	2	21	77	0.000104804
CARF	5	12	4	15	9	8	7	11	7	15	93	0.000126582
CARG	12	6	5	3	9	5	5	8	2	10	65	8.8471e-05
CARH	6	7	10	7	13	6	8	5	2	18	82	0.00011161
CARI	2	9	7	16	4	5	16	10	1	23	93	0.000126582
CARK	11	2	0	3	3	5	6	5	6	9	50	6.80546e-05
CARL	10	6	6	3	3	5	8	6	1	11	59	8.03044e-05
CARM	8	3	7	11	13	6	10	5	6	11	80	0.000108887
CARN	6	1	6	7	13	7	3	3	3	10	59	8.03044e-05
CARP	10	9	8	11	15	6	7	6	5	9	86	0.000117054
CARQ	13	15	2	15	20	14	16	12	12	34	153	0.000208247
CARR	6	5	4	9	6	4	9	3	3	4	53	7.21379e-05
CARS	3	7	2	8	4	4	7	7	3	8	53	7.21379e-05
CART	5	6	6	8	9	6	12	5	7	17	81	0.000110248
CARV	10	5	11	7	7	9	12	9	8	12	90	0.000122498
CARW	6	5	7	8	6	7	12	7	4	13	75	0.000102082
CARY	9	6	8	9	6	6	9	6	4	18	81	0.000110248
CASA	9	6	11	6	11	4	13	4	1	10	75	0.000102082
CASC	11	9	9	10	10	12	11	5	3	10	90	0.000122498
CASD	9	7	6	10	18	14	9	7	10	16	106	0.000144276
CASE	6	3	4	9	8	5	4	2	2	19	62	8.43877e-05
CASF	13	2	2	10	10	6	8	7	5	9	72	9.79986e-05
CASG	4	5	9	8	15	10	9	7	5	18	90	0.000122498
CASH	3	13	2	10	3	5	11	9	4	17	77	0.000104804
CASI	11	9	6	6	14	11	12	7	6	17	99	0.000134748
CASK	8	4	2	4	1	3	12	4	3	23	64	8.71099e-05
CASL	9	9	4	9	11	7	4	3	6	15	77	0.000104804
CASM	12	10	11	4	12	9	9	8	9	25	109	0.000148359
CASN	5	3	4	6	3	6	5	4	3	8	47	6.39713e-05
CASP	7	2	7	8	6	5	11	9	7	13	75	0.000102082
CASQ	21	18	43	8	7	10	17	10	9	24	167	0.000227302
CASR	11	2	7	12	11	12	7	7	5	17	91	0.000123859
CASS	14	11	6	9	14	4	16	10	8	22	114	0.000155165
CAST	9	7	10	8	13	4	16	7	4	22	100	0.000136109
CASV	16	5	7	10	10	6	16	10	4	20	104	0.000141554
CASW	7	10	15	11	14	11	3	9	1	14	95	0.000129304
CASY	22	9	5	21	8	9	17	8	7	33	139	0.000189192
CATA	5	5	10	8	11	9	7	4	4	18	81	0.000110248
CATC	17	12	8	19	11	4	16	10	6	22	125	0.000170137
CATD	11	2	5	1	7	7	10	3	3	12	61	8.30266e-05
CATE	7	2	3	8	3	7	7	17	6	7	67	9.11932e-05
CATF	11	4	6	10	6	9	12	10	0	16	84	0.000114332
CATG	4	3	6	5	10	7	8	6	3	9	61	8.30266e-05
CATH	10	12	4	9	14	8	11	10	5	21	104	0.000141554
CATI	13	4	4	7	8	10	11	4	6	16	83	0.000112971
CATK	15	13	6	5	8	3	7	9	4	11	81	0.000110248
CATL	14	12	9	7	11	4	11	5	12	20	105	0.000142915
CATM	10	12	5	8	8	9	12	8	9	15	96	0.000130665
CATN	10	3	5	3	9	7	4	2	8	17	68	9.25543e-05
CATP	16	7	8	13	19	5	15	7	5	27	122	0.000166053
CATQ	16	5	12	21	20	17	13	16	2	26	148	0.000201442
CATR	13	9	7	15	6	11	11	9	8	14	103	0.000140193
CATS	9	6	4	11	8	9	11	11	4	13	86	0.000117054
CATT	8	5	5	3	14	12	15	6	5	15	88	0.000119776
CATV	12	10	3	15	2	3	17	17	9	16	104	0.000141554
CATW	13	3	4	5	13	6	18	4	10	19	95	0.000129304
CATY	10	10	11	9	7	8	10	12	3	18	98	0.000133387
CAVA	9	14	6	13	16	7	10	4	3	28	110	0.00014972
CAVC	16	9	5	10	13	7	15	5	13	17	110	0.00014972
CAVD	16	6	8	11	5	4	10	12	3	20	95	0.000129304
CAVE	8	8	2	6	7	7	10	9	4	14	75	0.000102082
CAVF	9	4	7	15	17	15	15	6	4	23	115	0.000156526
CAVG	5	5	6	6	11	4	8	3	1	16	65	8.8471e-05
CAVH	18	13	6	13	8	10	20	11	6	29	134	0.000182386
CAVI	16	6	12	12	19	14	15	14	6	27	141	0.000191914
CAVK	8	4	5	3	6	2	11	1	6	16	62	8.43877e-05
CAVL	11	2	8	10	7	5	8	6	5	18	80	0.000108887
CAVM	16	11	8	17	4	4	10	20	9	22	121	0.000164692
CAVN	8	9	11	10	11	8	12	7	3	24	103	0.000140193
CAVP	18	10	11	16	14	13	20	7	11	24	144	0.000195997
CAVQ	28	15	21	24	19	19	14	8	10	38	196	0.000266774
CAVR	8	9	9	17	12	8	16	5	12	36	132	0.000179664
CAVS	11	6	7	12	5	14	19	11	6	23	114	0.000155165
CAVT	16	14	14	10	20	13	14	14	8	20	143	0.000194636
CAVV	24	13	10	18	13	17	10	19	14	28	166	0.000225941
CAVW	8	4	5	7	5	12	9	14	3	14	81	0.000110248
CAVY	16	8	16	17	17	26	15	7	9	16	147	0.000200081
CAWA	6	4	5	9	10	6	9	7	4	10	70	9.52765e-05
CAWC	9	9	9	6	9	6	6	7	6	15	82	0.00011161
CAWD	8	10	7	13	5	8	14	8	3	17	93	0.000126582
CAWE	11	5	5	9	6	7	14	7	2	8	74	0.000100721
CAWF	8	2	5	2	3	4	8	5	3	11	51	6.94157e-05
CAWG	3	1	10	7	6	3	5	9	3	8	55	7.48601e-05
CAWH	7	0	5	4	4	1	7	8	7	11	54	7.3499e-05
CAWI	4	4	3	7	4	5	12	5	4	12	60	8.16655e-05
CAWK	4	3	0	4	5	1	5	5	2	10	39	5.30826e-05
CAWL	5	4	8	7	7	8	9	3	2	14	67	9.11932e-05
CAWM	9	13	10	10	5	4	9	5	6	20	91	0.000123859
CAWN	3	3	5	2	2	2	10	2	1	11	41	5.58048e-05
CAWP	6	9	12	12	10	12	18	10	2	15	106	0.000144276
CAWQ	15	7	9	4	13	6	14	6	7	24	105	0.000142915
CAWR	2	5	7	7	4	6	5	5	1	22	64	8.71099e-05
CAWS	9	2	3	8	15	9	7	5	12	4	74	0.000100721
CAWT	8	3	10	9	6	5	4	3	6	16	70	9.52765e-05
CAWV	11	15	9	9	9	5	14	7	7	18	104	0.000141554
CAWW	9	9	3	9	2	4	9	3	6	7	61	8.30266e-05
CAWY	17	5	1	4	5	6	8	8	4	9	67	9.11932e-05
CAYA	7	3	8	8	6	1	10	10	8	10	71	9.66376e-05
CAYC	12	7	2	11	11	13	16	11	3	17	103	0.000140193
CAYD	10	9	5	15	5	8	9	9	7	23	100	0.000136109
CAYE	3	5	9	9	4	3	10	10	4	12	69	9.39154e-05
CAYF	9	5	8	5	11	2	12	1	4	13	70	9.52765e-05
CAYG	5	5	4	9	4	5	3	6	4	10	55	7.48601e-05
CAYH	9	8	6	12	9	5	8	4	6	16	83	0.000112971
CAYI	12	11	14	19	15	14	26	10	4	25	150	0.000204164
CAYK	6	8	3	10	9	5	15	6	8	13	83	0.000112971
CAYL	13	4	6	6	12	4	9	6	6	17	83	0.000112971
CAYM	12	11	5	14	11	5	30	13	6	24	131	0.000178303
CAYN	5	8	6	4	4	9	10	8	0	8	62	8.43877e-05
CAYP	13	8	5	7	10	9	11	6	9	18	96	0.000130665
CAYQ	18	11	12	20	12	6	23	17	8	32	159	0.000216414
CAYR	8	7	6	13	8	5	13	9	2	26	97	0.000132026
CAYS	12	14	10	6	4	10	18	18	8	20	120	0.000163331
CAYT	11	11	14	9	16	12	13	11	7	25	129	0.000175581
CAYV	16	9	14	6	14	15	33	24	7	27	165	0.00022458
CAYW	11	7	7	16	8	7	11	5	5	15	92	0.00012522
CAYY	9	4	8	14	5	6	9	5	7	9	76	0.000103443
CCAA	6	5	5	9	5	8	8	5	3	26	80	0.000108887
CCAC	3	5	7	6	9	10	15	11	6	16	88	0.000119776
CCAD	7	6	3	7	7	9	5	6	9	15	74	0.000100721
CCAE	11	3	9	12	2	3	10	4	5	12	71	9.66376e-05
CCAF	15	4	8	12	12	5	11	7	1	17	92	0.00012522
CCAG	6	3	3	2	5	8	9	2	2	7	47	6.39713e-05
CCAH	8	3	2	5	11	7	9	8	3	7	63	8.57488e-05
CCAI	6	8	5	12	10	10	6	8	6	11	82	0.00011161
CCAK	9	5	5	3	2	6	5	3	9	7	54	7.3499e-05
CCAL	8	9	2	8	7	12	13	6	6	15	86	0.000117054
CCAM	7	13	12	11	15	6	4	6	5	22	101	0.00013747
CCAN	5	8	6	6	4	5	6	5	3	8	56	7.62212e-05
CCAP	10	9	10	13	6	3	9	11	7	10	88	0.000119776
CCAQ	9	26	11	11	13	8	19	8	5	21	131	0.000178303
CCAR	5	7	4	8	6	13	8	4	3	12	70	9.52765e-05
CCAS	12	6	6	7	12	10	17	12	8	18	108	0.000146998
CCAT	5	4	7	16	9	7	9	8	4	26	95	0.000129304
CCAV	16	11	2	8	6	8	14	8	11	16	100	0.000136109
CCAW	7	9	8	13	10	7	11	11	11	21	108	0.000146998
CCAY	10	12	7	14	7	13	14	12	10	25	124	0.000168775
CCCA	7	4	4	13	7	9	10	9	14	18	95	0.000129304
CCCC	7	6	4	8	9	5	10	11	3	19	82	0.00011161
CCCD	8	8	6	8	19	7	11	8	13	19	107	0.000145637
CCCE	7	10	5	6	4	10	11	5	4	11	73	9.93597e-05
CCCF	18	7	12	8	2	10	9	7	5	19	97	0.000132026
CCCG	8	2	5	10	14	8	7	4	4	13	75	0.000102082
CCCH	16	2	4	7	11	7	13	6	5	15	86	0.000117054
CCCI	11	15	9	22	13	11	17	4	13	23	138	0.000187831
CCCK	9	6	6	13	7	4	17	11	3	6	82	0.00011161
CCCL	12	5	7	9	11	5	8	10	10	16	93	0.000126582
CCCM	22	12	6	14	15	15	7	7	4	27	129	0.000175581
CCCN	7	6	6	10	5	4	11	5	3	12	69	9.39154e-05
CCCP	16	13	4	15	9	9	8	7	7	11	99	0.000134748
CCCQ	12	8	7	17	22	12	18	11	12	29	148	0.000201442
CCCR	6	8	9	12	5	8	14	15	3	14	94	0.000127943
CCCS	18	6	9	6	8	13	13	6	5	27	111	0.000151081
CCCT	14	6	7	15	7	11	6	4	8	25	103	0.000140193
CCCV	19	10	13	17	18	13	25	13	3	26	157	0.000213692
CCCW	9	7	3	10	10	10	12	9	6	15	91	0.000123859
CCCY	10	11	5	10	12	5	9	8	9	18	97	0.000132026
CCDA	2	2	4	16	2	6	5	3	8	8	56	7.62212e-05
CCDC	10	11	8	13	11	6	20	8	5	27	119	0.00016197
CCDD	7	9	9	5	10	6	15	10	6	17	94	0.000127943
CCDE	13	3	4	5	3	3	7	2	4	3	47	6.39713e-05
CCDF	8	7	3	7	7	7	11	6	7	12	75	0.000102082
CCDG	9	6	3	4	7	4	5	4	6	11	59	8.03044e-05
CCDH	7	8	2	8	3	3	7	5	3	10	56	7.62212e-05
CCDI	14	3	4	4	6	8	7	10	6	13	75	0.000102082
CCDK	4	2	3	6	9	7	12	6	5	5	59	8.03044e-05
CCDL	6	9	10	7	6	1	8	8	1	17	73	9.93597e-05
CCDM	12	9	12	12	14	10	15	12	4	29	129	0.000175581
CCDN	8	10	4	7	4	5	5	1	0	10	54	7.3499e-05
CCDP	9	11	13	5	18	16	8	6	6	18	110	0.00014972
CCDQ	9	14	8	9	13	13	15	8	4	18	111	0.000151081
CCDR	6	6	5	11	12	10	8	9	9	21	97	0.000132026
CCDS	7	6	6	11	12	5	7	8	10	16	88	0.000119776
CCDT	9	9	5	15	8	6	14	13	9	19	107	0.000145637
CCDV	9	7	7	11	8	9	8	9	9	22	99	0.000134748
CCDW	6	7	3	7	11	12	3	9	4	15	77	0.000104804
CCDY	9	6	7	9	9	14	5	9	5	28	101	0.00013747
CCEA	8	3	3	4	4	5	8	14	3	8	60	8.16655e-05
CCEC	7	7	7	5	10	11	21	8	7	18	101	0.00013747
CCED	6	4	5	14	7	6	15	14	3	13	87	0.000118415
CCEE	5	5	3	10	2	5	8	9	3	9	59	8.03044e-05
CCEF	2	4	7	5	8	7	7	3	7	16	66	8.98321e-05
CCEG	6	7	1	8	5	5	7	3	3	12	57	7.75823e-05
CCEH	8	7	7	6	5	4	12	7	4	17	77	0.000104804
CCEI	6	9	6	5	9	3	10	7	3	10	68	9.25543e-05
CCEK	4	2	4	3	4	4	5	5	2	11	44	5.98881e-05
CCEL	6	2	6	3	3	5	5	4	1	15	50	6.80546e-05
CCEM	8	8	4	12	14	6	14	8	0	14	88	0.000119776
CCEN	3	2	5	9	4	2	4	3	0	7	39	5.30826e-05
CCEP	15	7	8	12	8	3	16	6	4	11	90	0.000122498
CCEQ	17	11	7	4	9	13	12	5	9	16	103	0.000140193
CCER	10	5	8	14	12	9	7	10	2	15	92	0.00012522
CCES	9	7	7	8	10	4	11	5	10	14	85	0.000115693
CCET	8	5	8	16	7	6	14	4	5	20	93	0.000126582
CCEV	7	8	6	12	10	11	21	5	10	22	112	0.000152442
CCEW	3	2	6	4	4	2	4	9	9	5	48	6.53324e-05
CCEY	8	11	8	8	12	10	8	3	3	13	84	0.000114332
CCFA	7	10	6	6	1	10	17	4	5	10	76	0.000103443
CCFC	8	3	10	11	7	12	6	6	5	16	84	0.000114332
CCFD	7	3	6	12	6	13	3	4	4	9	67	9.11932e-05
CCFE	9	8	10	4	5	1	8	4	6	11	66	8.98321e-05
CCFF	10	8	4	12	10	14	15	9	5	11	98	0.000133387
CCFG	5	3	6	5	7	3	2	2	4	9	46	6.26102e-05
CCFH	7	9	6	6	10	2	11	4	6	15	76	0.000103443
CCFI	18	8	6	10	11	7	10	8	5	33	116	0.000157887
CCFK	8	5	9	14	5	8	8	6	3	16	82	0.00011161
CCFL	10	10	8	1	9	9	11	10	7	13	88	0.000119776
CCFM	12	6	11	13	16	3	8	11	9	35	124	0.000168775
CCFN	8	11	1	3	9	9	15	7	4	10	77	0.000104804
CCFP	6	9	6	9	7	2	15	9	5	18	86	0.000117054
CCFQ	16	12	10	18	13	4	21	8	9	16	127	0.000172859
CCFR	10	10	6	10	3	6	11	13	6	26	101	0.00013747
CCFS	12	13	11	8	6	5	9	6	6	18	94	0.000127943
CCFT	11	9	14	17	8	9	12	9	9	16	114	0.000155165
CCFV	16	9	10	10	8	5	17	7	5	19	106	0.000144276
CCFW	7	5	4	7	3	7	8	10	4	14	69	9.39154e-05
CCFY	6	6	5	9	11	3	16	9	2	12	79	0.000107526
CCGA	13	2	8	2	7	7	4	3	2	11	59	8.03044e-05
CCGC	9	6	2	4	6	9	10	4	7	14	71	9.66376e-05
CCGD	8	9	9	8	5	1	8	3	3	11	65	8.8471e-05
CCGE	3	5	1	4	5	5	9	11	3	8	54	7.3499e-05
CCGF	9	4	2	8	6	5	8	7	3	16	68	9.25543e-05
CCGG	8	4	2	4	7	1	2	3	1	12	44	5.98881e-05
CCGH	9	6	0	3	3	6	6	4	2	8	47	6.39713e-05
CCGI	1	6	3	8	5	2	4	11	8	7	55	7.48601e-05
CCGK	6	4	7	4	6	3	6	3	2	12	53	7.21379e-05
CCGL	9	4	3	10	11	4	9	9	4	10	73	9.93597e-05
CCGM	14	4	3	9	11	6	10	12	5	16	90	0.000122498
CCGN	4	1	2	0	1	2	8	4	6	5	33	4.4916e-05
CCGP	9	11	6	8	12	11	12	5	8	12	94	0.000127943
CCGQ	11	4	7	15	14	9	11	5	2	18	96	0.000130665
CCGR	4	4	3	4	8	6	7	9	2	9	56	7.62212e-05
CCGS	4	8	10	8	7	5	6	5	8	13	74	0.000100721
CCGT	5	3	9	6	7	5	11	9	3	11	69	9.39154e-05
CCGV	5	16	6	12	8	11	19	12	4	16	109	0.000148359
CCGW	8	2	2	8	4	5	6	7	7	9	58	7.89434e-05
CCGY	11	2	9	7	3	6	13	7	0	14	72	9.79986e-05
CCHA	8	2	5	8	5	2	6	8	4	13	61	8.30266e-05
CCHC	10	5	8	9	8	6	8	5	6	12	77	0.000104804
CCHD	6	6	9	4	4	10	6	6	3	13	67	9.11932e-05
CCHE	19	8	5	11	7	6	14	7	9	21	107	0.000145637
CCHF	14	9	9	6	9	5	22	10	10	11	105	0.000142915
CCHG	10	13	11	10	9	9	6	6	6	15	95	0.000129304
CCHH	5	5	5	7	5	3	14	5	6	21	76	0.000103443
CCHI	4	9	15	13	8	15	16	10	9	21	120	0.000163331
CCHK	5	12	4	4	5	6	10	6	1	6	59	8.03044e-05
CCHL	7	2	7	6	14	8	2	9	7	19	81	0.000110248
CCHM	13	15	10	17	9	17	15	14	6	19	135	0.000183747
CCHN	8	4	4	5	8	9	15	6	6	21	86	0.000117054
CCHP	17	8	3	7	5	5	7	4	8	17	81	0.000110248
CCHQ	10	13	8	8	12	21	12	9	8	25	126	0.000171498
CCHR	14	10	4	4	8	5	10	6	1	11	73	9.93597e-05
CCHS	8	2	8	13	9	6	10	8	5	17	86	0.000117054
CCHT	10	13	6	4	13	10	8	13	8	23	108	0.000146998
CCHV	14	6	8	7	12	7	14	9	9	25	111	0.000151081
CCHW	7	10	4	5	13	6	8	11	4	13	81	0.000110248
CCHY	10	9	6	18	16	14	13	10	10	18	124	0.000168775
CCIA	5	5	7	5	8	3	6	3	4	13	59	8.03044e-05
CCIC	14	4	11	13	12	12	23	10	5	10	114	0.000155165
CCID	13	11	1	9	10	2	6	5	5	15	77	0.000104804
CCIE	8	6	1	8	6	8	11	4	1	20	73	9.93597e-05
CCIF	32	8	10	13	17	6	19	10	13	22	150	0.000204164
CCIG	3	7	5	8	12	6	10	7	2	7	67	9.11932e-05
CCIH	13	7	10	24	8	8	14	9	5	24	122	0.000166053
CCII	13	9	8	12	9	13	8	9	8	22	111	0.000151081
CCIK	10	5	8	15	4	4	8	13	4	14	85	0.000115693
CCIL	16	8	8	7	10	7	20	3	5	19	103	0.000140193
CCIM	6	13	11	13	14	15	13	4	9	27	125	0.000170137
CCIN	10	8	8	5	11	10	9	4	5	20	90	0.000122498
CCIP	8	5	1	10	15	8	11	7	7	22	94	0.000127943
CCIQ	13	13	9	17	14	15	16	9	7	25	138	0.000187831
CCIR	9	3	5	7	7	6	8	6	3	14	68	9.25543e-05
CCIS	3	9	6	23	8	7	12	7	8	17	100	0.000136109
CCIT	17	14	9	9	12	10	15	18	5	18	127	0.000172859
CCIV	6	13	7	11	16	11	13	5	7	17	106	0.000144276
CCIW	9	11	3	15	11	11	11	10	1	10	92	0.00012522
CCIY	13	10	4	10	18	6	11	13	9	15	109	0.000148359
CCKA	11	10	4	2	7	11	8	4	2	14	73	9.93597e-05
CCKC	15	6	2	12	14	3	14	9	4	13	92	0.00012522
CCKD	10	2	6	6	9	2	6	10	1	3	55	7.48601e-05
CCKE	8	2	2	6	3	7	7	1	8	8	52	7.07768e-05
CCKF	14	7	4	7	7	9	9	7	3	14	81	0.000110248
CCKG	3	0	4	6	3	0	6	6	1	10	39	5.30826e-05
CCKH	5	3	2	8	3	6	7	5	2	13	54	7.3499e-05
CCKI	9	10	3	5	4	8	4	4	4	6	57	7.75823e-05
CCKK	4	5	4	8	6	8	7	6	5	19	72	9.79986e-05
CCKL	6	5	4	1	5	5	6	5	4	10	51	6.94157e-05
CCKM	9	4	9	9	6	11	6	7	3	11	75	0.000102082
CCKN	2	1	1	6	4	5	3	6	2	12	42	5.71659e-05
CCKP	9	3	4	3	6	3	3	6	4	17	58	7.89434e-05
CCKQ	11	6	5	12	11	9	13	12	6	19	104	0.000141554
CCKR	5	3	4	5	12	8	8	2	0	7	54	7.3499e-05
CCKS	8	7	3	5	4	8	15	13	3	20	86	0.000117054
CCKT	9	6	9	10	13	8	15	10	5	20	105	0.000142915
CCKV	6	9	5	18	4	6	13	7	3	14	85	0.000115693
CCKW	9	14	8	4	3	3	9	5	8	19	82	0.00011161
CCKY	6	2	4	8	12	5	10	6	3	13	69	9.39154e-05
CCLA	6	9	7	3	11	11	12	10	8	22	99	0.000134748
CCLC	8	7	8	13	16	7	15	5	6	22	107	0.000145637
CCLD	5	9	7	6	9	5	6	3	4	20	74	0.000100721
CCLE	8	5	3	8	3	6	6	3	9	8	59	8.03044e-05
CCLF	4	4	12	5	5	9	12	10	4	11	76	0.000103443
CCLG	11	6	5	5	9	6	11	11	1	11	76	0.000103443
CCLH	13	11	3	9	13	4	12	1	4	21	91	0.000123859
CCLI	5	6	9	8	12	10	16	10	8	16	100	0.000136109
CCLK	8	9	2	6	3	5	7	13	4	10	67	9.11932e-05
CCLL	4	6	6	11	5	3	4	4	5	10	58	7.89434e-05
CCLM	5	5	1	5	5	7	4	6	5	13	56	7.62212e-05
CCLN	4	4	6	8	5	4	8	4	1	7	51	6.94157e-05
CCLP	22	9	6	10	12	10	21	9	4	17	120	0.000163331
CCLQ	16	14	8	9	14	23	10	15	7	19	135	0.000183747
CCLR	3	6	6	2	7	6	8	7	3	11	59	8.03044e-05
CCLS	12	12	4	9	7	11	9	5	8	20	97	0.000132026
CCLT	8	6	12	11	10	5	11	10	14	18	105	0.000142915
CCLV	16	8	14	4	10	6	16	10	5	28	117	0.000159248
CCLW	10	7	2	9	10	4	11	4	10	9	76	0.000103443
CCLY	4	4	8	10	11	5	13	13	0	18	86	0.000117054
CCMA	14	5	7	8	9	6	12	10	3	10	84	0.000114332
CCMC	17	8	10	9	11	4	10	13	10	29	121	0.000164692
CCMD	15	13	11	16	11	9	15	7	5	11	113	0.000153803
CCME	11	2	8	8	9	6	8	3	5	15	75	0.000102082
CCMF	18	10	8	21	17	10	13	10	14	27	148	0.000201442
CCMG	11	3	7	13	9	12	11	4	4	11	85	0.000115693
CCMH	15	5	8	9	17	11	11	14	10	21	121	0.000164692
CCMI	13	13	11	11	13	7	12	5	8	27	120	0.000163331
CCMK	9	5	4	14	11	5	19	8	5	17	97	0.000132026
CCML	10	4	4	11	13	6	9	8	1	24	90	0.000122498
CCMM	11	7	12	7	7	10	21	11	5	25	116	0.000157887
CCMN	6	5	1	4	2	3	12	6	4	9	52	7.07768e-05
CCMP	20	15	10	19	14	6	28	14	7	38	171	0.000232747
CCMQ	17	19	8	25	23	11	21	8	15	32	179	0.000243636
CCMR	23	6	10	11	13	16	16	17	7	12	131	0.000178303
CCMS	12	8	3	9	16	6	11	7	9	17	98	0.000133387
CCMT	17	9	5	12	13	9	8	8	8	16	105	0.000142915
CCMV	18	18	17	14	21	16	20	13	15	37	189	0.000257246
CCMW	5	8	7	12	5	7	16	5	3	19	87	0.000118415
CCMY	15	9	12	16	19	10	26	10	10	17	144	0.000195997
CCNA	4	4	5	5	5	10	10	8	7	11	69	9.39154e-05
CCNC	9	7	5	10	5	11	9	11	4	17	88	0.000119776
CCND	5	6	2	6	6	7	11	4	5	13	65	8.8471e-05
CCNE	5	4	5	4	5	0	9	2	3	11	48	6.53324e-05
CCNF	5	14	10	10	11	3	7	3	7	15	85	0.000115693
CCNG	8	4	6	6	2	3	7	5	3	6	50	6.80546e-05
CCNH	9	6	6	8	2	10	6	2	5	12	66	8.98321e-05
CCNI	10	7	13	5	14	5	13	5	8	19	99	0.000134748
CCNK	5	5	3	8	7	5	4	2	7	8	54	7.3499e-05
CCNL	6	6	3	4	5	5	11	5	3	5	53	7.21379e-05
CCNM	10	11	9	6	13	3	12	6	7	22	99	0.000134748
CCNN	2	4	5	3	1	3	10	6	5	12	51	6.94157e-05
CCNP	9	5	5	7	9	9	2	5	8	18	77	0.000104804
CCNQ	8	13	6	12	8	13	14	16	9	26	125	0.000170137
CCNR	5	6	7	8	2	3	4	9	3	8	55	7.48601e-05
CCNS	10	3	2	5	5	6	4	4	1	8	48	6.53324e-05
CCNT	7	5	7	6	7	11	7	3	3	5	61	8.30266e-05
CCNV	15	3	1	7	11	1	8	5	4	9	64	8.71099e-05
CCNW	2	2	4	3	5	11	3	4	8	7	49	6.66935e-05
CCNY	9	4	5	5	6	7	11	6	1	15	69	9.39154e-05
CCPA	11	8	12	10	10	7	16	6	11	34	125	0.000170137
CCPC	11	10	6	8	14	7	23	13	5	12	109	0.000148359
CCPD	17	8	8	12	8	9	16	9	4	18	109	0.000148359
CCPE	14	10	3	5	8	8	10	11	7	17	93	0.000126582
CCPF	10	8	5	15	9	10	14	6	10	16	103	0.000140193
CCPG	9	5	7	6	9	9	11	9	4	17	86	0.000117054
CCPH	11	3	7	7	6	10	14	12	4	28	102	0.000138831
CCPI	6	1	9	8	3	5	6	15	8	10	71	9.66376e-05
CCPK	7	8	5	4	5	4	13	4	3	16	69	9.39154e-05
CCPL	16	3	9	15	7	6	10	15	12	22	115	0.000156526
CCPM	14	4	7	7	11	5	6	8	4	13	79	0.000107526
CCPN	15	7	13	7	10	9	8	3	0	10	82	0.00011161
CCPP	9	10	9	14	10	20	20	9	5	30	136	0.000185109
CCPQ	19	5	17	11	9	13	23	21	15	29	162	0.000220497
CCPR	6	11	3	12	9	6	13	12	3	21	96	0.000130665
CCPS	13	10	4	11	8	3	13	5	7	14	88	0.000119776
CCPT	13	7	11	21	11	6	22	11	5	14	121	0.000164692
CCPV	13	11	10	18	10	10	22	10	11	33	148	0.000201442
CCPW	10	10	17	13	10	10	17	8	6	10	111	0.000151081
CCPY	14	8	6	13	8	8	21	15	12	37	142	0.000193275
CCQA	7	8	9	8	8	4	14	14	7	21	100	0.000136109
CCQC	18	12	10	24	19	9	24	16	14	25	171	0.000232747
CCQD	7	16	8	15	12	8	20	17	15	34	152	0.000206886
CCQE	17	6	7	10	4	9	5	8	8	22	96	0.000130665
CCQF	8	8	14	17	10	9	17	6	6	15	110	0.00014972
CCQG	11	9	8	8	15	6	8	7	4	14	90	0.000122498
CCQH	16	10	11	12	12	9	19	13	10	27	139	0.000189192
CCQI	15	13	7	9	12	5	16	12	13	22	124	0.000168775
CCQK	11	9	6	4	10	10	13	8	3	12	86	0.000117054
CCQL	16	10	11	5	19	9	19	3	3	17	112	0.000152442
CCQM	8	9	8	5	13	8	13	10	6	25	105	0.000142915
CCQN	7	5	12	9	7	5	11	4	2	22	84	0.000114332
CCQP	20	13	15	9	21	19	19	12	6	26	160	0.000217775
CCQQ	21	16	23	24	21	19	28	20	12	33	217	0.000295357
CCQR	6	8	9	18	17	16	12	20	11	25	142	0.000193275
CCQS	22	14	11	13	20	8	14	11	8	44	165	0.00022458
CCQT	12	16	15	22	24	10	13	14	11	11	148	0.000201442
CCQV	23	20	12	15	24	11	31	20	6	25	187	0.000254524
CCQW	11	4	15	6	15	10	11	9	7	22	110	0.00014972
CCQY	16	12	15	11	13	16	15	12	15	23	148	0.000201442
CCRA	9	7	5	10	2	7	14	7	8	12	81	0.000110248
CCRC	6	8	6	15	8	1	9	4	12	14	83	0.000112971
CCRD	4	7	9	11	8	6	13	6	4	10	78	0.000106165
CCRE	6	2	6	14	4	9	16	6	5	21	89	0.000121137
CCRF	19	5	5	11	16	13	11	12	5	19	116	0.000157887
CCRG	13	6	6	6	11	4	9	9	5	13	82	0.00011161
CCRH	7	8	8	6	20	5	15	7	11	17	104	0.000141554
CCRI	4	9	8	8	4	9	10	6	8	9	75	0.000102082
CCRK	9	3	6	11	9	5	4	6	10	9	72	9.79986e-05
CCRL	13	6	7	10	7	5	16	8	4	33	109	0.000148359
CCRM	16	4	10	7	11	7	13	10	15	24	117	0.000159248
CCRN	2	4	4	6	8	9	8	4	4	13	62	8.43877e-05
CCRP	11	7	9	13	10	9	12	6	5	12	94	0.000127943
CCRQ	22	9	9	10	15	15	12	15	1	37	145	0.000197358
CCRR	7	4	2	13	10	14	14	11	3	19	97	0.000132026
CCRS	6	7	3	8	13	6	8	12	6	24	93	0.000126582
CCRT	14	8	12	13	13	12	10	8	8	16	114	0.000155165
CCRV	14	15	8	14	17	11	22	14	5	23	143	0.000194636
CCRW	9	4	7	9	4	8	17	5	4	12	79	0.000107526
CCRY	15	7	10	7	10	7	13	16	9	25	119	0.00016197
CCSA	5	4	11	9	5	3	13	15	1	12	78	0.000106165
CCSC	7	7	4	9	7	10	9	12	3	16	84	0.000114332
CCSD	4	3	6	3	10	2	7	2	5	10	52	7.07768e-05
CCSE	12	1	5	8	4	7	9	8	7	9	70	9.52765e-05
CCSF	8	2	2	9	9	4	5	8	7	15	69	9.39154e-05
CCSG	5	1	3	6	4	7	9	3	3	12	53	7.21379e-05
CCSH	10	8	5	6	5	8	11	10	7	21	91	0.000123859
CCSI	14	11	12	13	16	12	17	6	10	22	133	0.000181025
CCSK	10	3	6	12	7	5	9	12	7	10	81	0.000110248
CCSL	4	6	9	5	5	5	9	7	6	18	74	0.000100721
CCSM	19	15	13	13	18	9	14	14	3	22	140	0.000190553
CCSN	8	5	3	7	6	4	6	6	3	13	61	8.30266e-05
CCSP	3	6	8	6	4	8	10	2	8	12	67	9.11932e-05
CCSQ	14	12	12	20	17	11	15	14	9	28	152	0.000206886
CCSR	9	4	6	7	5	2	12	11	4	13	73	9.93597e-05
CCSS	13	11	5	10	5	9	13	2	5	23	96	0.000130665
CCST	16	5	13	10	18	4	8	5	18	19	116	0.000157887
CCSV	10	6	13	15	11	8	6	3	7	21	100	0.000136109
CCSW	7	6	10	13	5	5	6	7	3	18	80	0.000108887
CCSY	15	8	5	12	7	9	23	9	6	20	114	0.000155165
CCTA	15	8	12	17	13	1	9	7	4	20	106	0.000144276
CCTC	16	12	11	13	9	13	15	7	5	17	118	0.000160609
CCTD	15	15	12	7	8	8	10	11	6	24	116	0.000157887
CCTE	6	4	7	8	4	7	18	12	6	7	79	0.000107526
CCTF	9	7	12	16	14	5	17	12	6	19	117	0.000159248
CCTG	14	8	9	8	3	13	10	8	5	16	94	0.000127943
CCTH	13	8	6	8	12	5	9	10	6	11	88	0.000119776
CCTI	11	7	8	10	9	12	13	13	11	18	112	0.000152442
CCTK	6	8	14	2	11	4	7	11	11	17	91	0.000123859
CCTL	14	5	4	9	13	5	10	11	6	17	94	0.000127943
CCTM	8	11	6	18	20	6	15	13	11	28	136	0.000185109
CCTN	12	10	8	9	6	7	15	7	6	13	93	0.000126582
CCTP	20	12	13	18	14	12	12	13	9	20	143	0.000194636
CCTQ	26	17	12	7	23	13	19	16	4	45	182	0.000247719
CCTR	13	12	7	8	18	9	16	14	4	18	119	0.00016197
CCTS	12	12	4	16	17	8	9	7	6	20	111	0.000151081
CCTT	17	5	14	14	17	15	19	13	13	31	158	0.000215053
CCTV	15	11	11	8	10	9	26	13	8	27	138	0.000187831
CCTW	12	9	3	12	17	6	5	7	1	17	89	0.000121137
CCTY	21	11	21	15	14	7	21	12	14	23	159	0.000216414
CCVA	21	9	11	12	12	13	18	6	15	21	138	0.000187831
CCVC	19	8	12	11	8	12	17	7	14	22	130	0.000176942
CCVD	16	14	11	12	15	5	16	7	7	24	127	0.000172859
CCVE	7	6	8	13	14	10	4	7	2	22	93	0.000126582
CCVF	13	10	14	9	11	6	16	8	10	31	128	0.00017422
CCVG	5	9	11	4	11	7	9	9	5	19	89	0.000121137
CCVH	15	7	15	14	24	13	17	7	8	30	150	0.000204164
CCVI	13	11	10	9	14	9	19	21	4	27	137	0.00018647
CCVK	9	3	5	12	17	2	12	7	11	24	102	0.000138831
CCVL	7	6	15	7	15	8	14	4	3	17	96	0.000130665
CCVM	18	10	12	20	19	14	17	11	10	25	156	0.00021233
CCVN	7	5	8	8	9	7	12	6	8	23	93	0.000126582
CCVP	19	9	14	15	12	9	20	11	15	29	153	0.000208247
CCVQ	22	22	18	26	18	12	39	21	17	41	236	0.000321218
CCVR	6	12	8	11	8	11	12	15	4	17	104	0.000141554
CCVS	16	5	15	17	14	13	22	11	8	17	138	0.000187831
CCVT	11	16	11	16	9	13	14	13	12	17	132	0.000179664
CCVV	17	17	11	22	26	15	24	20	12	21	185	0.000251802
CCVW	15	8	15	14	8	12	6	9	13	23	123	0.000167414
CCVY	11	17	8	18	7	12	33	15	12	19	152	0.000206886
CCWA	6	5	4	10	3	4	10	3	9	13	67	9.11932e-05
CCWC	8	4	5	9	13	4	12	4	5	18	82	0.00011161
CCWD	16	11	4	12	9	16	7	2	6	13	96	0.000130665
CCWE	16	7	7	9	6	7	12	8	8	18	98	0.000133387
CCWF	7	8	8	10	13	2	12	3	1	12	76	0.000103443
CCWG	5	11	4	10	7	5	11	2	1	18	74	0.000100721
CCWH	8	11	2	11	6	9	11	5	9	16	88	0.000119776
CCWI	3	3	9	13	3	5	9	7	6	12	70	9.52765e-05
CCWK	8	7	5	3	8	3	6	8	2	15	65	8.8471e-05
CCWL	9	10	8	11	10	7	21	5	8	12	101	0.00013747
CCWM	12	8	9	8	13	3	10	10	8	19	100	0.000136109
CCWN	8	1	3	8	5	7	6	6	3	10	57	7.75823e-05
CCWP	6	11	9	11	11	10	16	6	8	16	104	0.000141554
CCWQ	18	15	11	19	10	16	16	14	7	19	145	0.000197358
CCWR	9	10	6	16	7	6	3	9	5	6	77	0.000104804
CCWS	6	7	9	3	12	6	11	11	7	15	87	0.000118415
CCWT	7	5	6	10	7	7	10	6	3	19	80	0.000108887
CCWV	9	6	5	6	17	15	17	5	9	28	117	0.000159248
CCWW	6	6	3	7	5	7	7	8	6	9	64	8.71099e-05
CCWY	16	11	10	12	13	9	12	5	10	20	118	0.000160609
CCYA	13	10	9	6	12	14	18	6	7	23	118	0.000160609
CCYC	13	12	9	18	13	9	24	13	6	21	138	0.000187831
CCYD	17	3	6	10	10	3	4	5	7	17	82	0.00011161
CCYE	8	11	7	12	11	6	13	3	3	8	82	0.00011161
CCYF	16	18	11	9	10	4	11	13	7	16	115	0.000156526
CCYG	15	11	2	4	12	12	3	9	5	20	93	0.000126582
CCYH	7	5	4	3	2	4	7	7	7	12	58	7.89434e-05
CCYI	10	11	13	16	13	6	15	10	14	24	132	0.000179664
CCYK	9	5	6	18	13	5	10	6	6	20	98	0.000133387
CCYL	11	8	8	2	4	1	12	6	5	14	71	9.66376e-05
CCYM	23	15	17	15	14	10	18	11	7	39	169	0.000230025
CCYN	5	4	6	5	5	6	9	2	4	9	55	7.48601e-05
CCYP	2	5	3	16	4	5	15	4	5	25	84	0.000114332
CCYQ	13	5	4	18	9	12	17	13	15	15	121	0.000164692
CCYR	14	8	8	7	7	9	10	8	7	12	90	0.000122498
CCYS	7	3	7	5	10	4	8	8	6	17	75	0.000102082
CCYT	25	12	11	8	18	8	15	9	13	30	149	0.000202803
CCYV	16	12	11	19	12	13	12	12	15	27	149	0.000202803
CCYW	17	4	13	16	15	5	17	12	8	22	129	0.000175581
CCYY	16	11	5	12	20	15	13	12	11	15	130	0.000176942
CDAA	8	2	5	3	4	2	7	2	5	6	44	5.98881e-05
CDAC	3	4	4	8	7	7	9	7	6	14	69	9.39154e-05
CDAD	4	9	10	3	2	8	13	6	5	15	75	0.000102082
CDAE	6	3	5	5	3	6	10	7	6	18	69	9.39154e-05
CDAF	3	9	5	6	7	6	4	8	4	14	66	8.98321e-05
CDAG	7	4	1	5	4	4	11	2	4	3	45	6.12492e-05
CDAH	8	8	10	6	7	5	4	10	1	15	74	0.000100721
CDAI	2	12	7	11	5	6	7	7	8	21	86	0.000117054
CDAK	6	5	6	5	7	2	12	4	9	23	79	0.000107526
CDAL	7	4	11	7	5	6	16	2	0	8	66	8.98321e-05
CDAM	11	6	6	8	5	6	10	5	4	15	76	0.000103443
CDAN	8	5	6	6	9	0	6	10	4	16	70	9.52765e-05
CDAP	6	5	11	10	12	7	14	6	9	15	95	0.000129304
CDAQ	9	5	10	9	7	4	11	12	2	17	86	0.000117054
CDAR	8	10	5	6	6	5	10	7	9	21	87	0.000118415
CDAS	11	7	7	9	8	4	12	7	5	13	83	0.000112971
CDAT	9	6	5	9	9	6	13	8	5	21	91	0.000123859
CDAV	9	2	3	8	12	2	11	7	5	18	77	0.000104804
CDAW	8	4	7	13	10	8	9	6	3	11	79	0.000107526
CDAY	6	9	5	13	11	6	9	7	7	14	87	0.000118415
CDCA	17	4	3	6	7	11	3	7	7	8	73	9.93597e-05
CDCC	8	8	11	13	16	7	11	7	7	24	112	0.000152442
CDCD	4	4	9	6	6	12	11	10	7	21	90	0.000122498
CDCE	3	5	9	7	9	2	10	6	9	11	71	9.66376e-05
CDCF	9	9	4	12	12	12	8	8	6	17	97	0.000132026
CDCG	7	7	5	9	8	6	8	9	4	9	72	9.79986e-05
CDCH	9	6	5	8	7	6	13	13	9	18	94	0.000127943
CDCI	9	11	13	14	8	8	12	10	10	10	105	0.000142915
CDCK	5	2	6	10	11	2	7	8	7	13	71	9.66376e-05
CDCL	6	7	4	2	7	4	7	10	4	13	64	8.71099e-05
CDCM	17	12	13	9	12	9	16	9	10	23	130	0.000176942
CDCN	7	2	6	11	9	13	14	7	4	14	87	0.000118415
CDCP	10	5	6	9	10	6	12	12	11	18	99	0.000134748
CDCQ	11	9	11	9	14	9	10	6	7	15	101	0.00013747
CDCR	7	10	8	13	9	7	14	8	4	15	95	0.000129304
CDCS	11	11	6	7	4	9	16	10	2	17	93	0.000126582
CDCT	15	8	18	17	10	10	18	6	10	26	138	0.000187831
CDCV	10	11	8	13	7	11	13	5	9	13	100	0.000136109
CDCW	9	2	4	11	5	5	15	5	4	18	78	0.000106165
CDCY	8	8	9	14	7	7	18	14	5	25	115	0.000156526
CDDA	13	2	9	8	5	9	8	5	0	13	72	9.79986e-05
CDDC	13	10	7	13	8	6	16	6	6	24	109	0.000148359
CDDD	6	6	3	4	15	7	13	6	3	14	77	0.000104804
CDDE	10	5	10	4	7	9	13	5	5	14	82	0.00011161
CDDF	3	4	7	11	6	3	10	10	3	9	66	8.98321e-05
CDDG	7	6	3	5	5	7	9	0	5	15	62	8.43877e-05
CDDH	7	6	4	4	6	11	8	5	6	16	73	9.93597e-05
CDDI	8	12	7	8	11	5	13	5	5	26	100	0.000136109
CDDK	9	10	9	7	6	8	9	2	3	19	82	0.00011161
CDDL	10	10	3	6	7	5	11	3	4	18	77	0.000104804
CDDM	11	8	2	5	11	6	8	4	3	22	80	0.000108887
CDDN	3	1	1	4	4	2	8	5	1	7	36	4.89993e-05
CDDP	7	15	7	3	13	12	9	11	1	6	84	0.000114332
CDDQ	15	12	7	8	14	9	10	11	7	30	123	0.000167414
CDDR	2	5	7	11	12	3	8	1	1	15	65	8.8471e-05
CDDS	9	4	4	10	2	6	14	10	4	19	82	0.00011161
CDDT	9	4	3	4	5	3	8	8	4	18	66	8.98321e-05
CDDV	10	9	7	7	14	5	14	9	4	12	91	0.000123859
CDDW	3	1	7	6	2	8	8	4	5	9	53	7.21379e-05
CDDY	10	5	8	17	9	6	9	13	6	21	104	0.000141554
CDEA	3	12	3	11	6	3	9	7	5	15	74	0.000100721
CDEC	8	2	6	11	9	13	5	9	1	14	78	0.000106165
CDED	1	7	2	2	9	8	9	6	0	8	52	7.07768e-05
CDEE	5	5	12	8	5	0	12	11	4	6	68	9.25543e-05
CDEF	13	13	6	6	7	5	10	7	10	20	97	0.000132026
CDEG	3	3	3	3	3	14	7	5	2	6	49	6.66935e-05
CDEH	10	6	0	6	9	10	11	8	6	11	77	0.000104804
CDEI	4	2	1	11	9	1	6	6	5	10	55	7.48601e-05
CDEK	4	4	3	10	3	5	4	5	2	7	47	6.39713e-05
CDEL	8	4	1	3	6	9	6	5	8	8	58	7.89434e-05
CDEM	8	8	2	7	10	9	9	5	8	17	83	0.000112971
CDEN	11	10	4	2	4	5	2	6	1	13	58	7.89434e-05
CDEP	15	6	1	5	5	4	10	7	7	13	73	9.93597e-05
CDEQ	14	6	11	15	5	10	13	22	8	30	134	0.000182386
CDER	6	4	5	9	6	4	7	6	0	17	64	8.71099e-05
CDES	3	6	5	2	7	9	7	3	8	13	63	8.57488e-05
CDET	7	11	3	10	8	6	10	8	5	13	81	0.000110248
CDEV	10	7	5	8	15	9	15	8	3	21	101	0.00013747
CDEW	7	5	4	4	3	5	5	1	1	6	41	5.58048e-05
CDEY	4	8	4	7	7	6	11	10	6	9	72	9.79986e-05
CDFA	10	8	4	0	9	3	11	5	4	3	57	7.75823e-05
CDFC	8	3	9	7	11	7	12	6	2	13	78	0.000106165
CDFD	5	4	9	8	4	1	5	6	3	12	57	7.75823e-05
CDFE	4	1	3	4	5	4	4	3	4	1	33	4.4916e-05
CDFF	6	8	10	9	8	3	12	4	2	14	76	0.000103443
CDFG	7	3	4	5	4	3	3	7	1	4	41	5.58048e-05
CDFH	10	8	3	13	9	7	8	8	2	20	88	0.000119776
CDFI	7	10	9	4	14	7	4	10	2	11	78	0.000106165
CDFK	7	10	6	9	14	11	15	6	10	19	107	0.000145637
CDFL	8	6	2	4	9	4	8	3	5	9	58	7.89434e-05
CDFM	12	10	10	6	7	8	8	7	11	17	96	0.000130665
CDFN	2	5	2	1	5	2	4	3	3	4	31	4.21939e-05
CDFP	13	8	9	7	11	3	12	8	4	17	92	0.00012522
CDFQ	6	6	9	17	6	15	14	11	3	27	114	0.000155165
CDFR	2	6	8	4	5	0	9	5	1	9	49	6.66935e-05
CDFS	7	4	5	13	8	5	8	10	10	14	84	0.000114332
CDFT	6	6	5	9	12	8	8	15	12	20	101	0.00013747
CDFV	10	5	5	12	8	7	12	11	3	18	91	0.000123859
CDFW	5	8	2	6	8	5	15	6	1	6	62	8.43877e-05
CDFY	11	12	6	17	10	7	8	4	4	20	99	0.000134748
CDGA	2	3	2	3	11	5	8	3	4	9	50	6.80546e-05
CDGC	16	2	11	7	9	3	7	4	4	14	77	0.000104804
CDGD	6	5	6	5	3	5	3	0	4	10	47	6.39713e-05
CDGE	6	7	7	5	5	6	10	5	2	12	65	8.8471e-05
CDGF	15	5	2	5	5	6	1	5	1	6	51	6.94157e-05
CDGG	8	4	4	9	7	6	6	3	11	12	70	9.52765e-05
CDGH	8	7	1	8	4	2	18	12	3	8	71	9.66376e-05
CDGI	10	5	6	7	5	3	10	5	2	9	62	8.43877e-05
CDGK	10	2	8	1	5	3	3	3	1	12	48	6.53324e-05
CDGL	8	8	6	5	7	9	7	4	2	13	69	9.39154e-05
CDGM	8	6	2	9	4	11	10	9	3	14	76	0.000103443
CDGN	6	8	7	4	2	5	6	4	4	11	57	7.75823e-05
CDGP	8	8	5	6	6	3	8	8	2	12	66	8.98321e-05
CDGQ	9	12	19	11	14	4	13	9	4	19	114	0.000155165
CDGR	9	5	5	11	3	3	2	3	4	14	59	8.03044e-05
CDGS	2	9	3	2	4	7	6	5	6	9	53	7.21379e-05
CDGT	6	10	5	8	8	5	9	6	4	8	69	9.39154e-05
CDGV	9	4	6	10	10	1	4	8	10	15	77	0.000104804
CDGW	2	1	6	1	7	3	3	8	1	6	38	5.17215e-05
CDGY	6	3	6	11	6	13	8	10	4	16	83	0.000112971
CDHA	3	2	10	7	8	6	5	5	1	6	53	7.21379e-05
CDHC	10	8	4	18	16	4	10	11	7	14	102	0.000138831
CDHD	9	2	5	4	5	13	5	5	6	13	67	9.11932e-05
CDHE	9	5	1	5	6	7	9	2	5	15	64	8.71099e-05
CDHF	6	6	5	6	13	4	7	5	7	9	68	9.25543e-05
CDHG	4	3	4	3	6	2	9	3	8	11	53	7.21379e-05
CDHH	4	4	6	4	2	5	3	5	5	7	45	6.12492e-05
CDHI	9	6	7	8	12	4	6	2	3	11	68	9.25543e-05
CDHK	8	1	9	8	4	6	12	5	8	19	80	0.000108887
CDHL	7	7	5	1	6	4	11	5	5	17	68	9.25543e-05
CDHM	10	7	11	10	6	18	20	12	4	21	119	0.00016197
CDHN	6	4	2	5	2	5	6	3	4	10	47	6.39713e-05
CDHP	19	4	11	9	11	9	8	8	7	22	108	0.000146998
CDHQ	15	7	9	12	13	12	10	4	5	19	106	0.000144276
CDHR	18	8	7	15	9	5	12	8	7	20	109	0.000148359
CDHS	7	9	5	5	10	10	9	5	5	7	72	9.79986e-05
CDHT	10	8	7	8	8	7	14	7	7	25	101	0.00013747
CDHV	13	7	9	17	7	10	15	9	9	18	114	0.000155165
CDHW	10	9	2	3	6	8	12	8	5	8	71	9.66376e-05
CDHY	6	7	8	15	11	5	9	5	5	19	90	0.000122498
CDIA	7	4	6	5	13	6	16	5	5	7	74	0.000100721
CDIC	10	9	6	13	10	10	15	9	7	15	104	0.000141554
CDID	7	10	12	7	13	15	8	6	8	15	101	0.00013747
CDIE	14	15	11	8	10	3	9	10	3	9	92	0.00012522
CDIF	14	10	6	9	8	6	13	9	2	13	90	0.000122498
CDIG	2	6	5	7	5	3	8	2	8	11	57	7.75823e-05
CDIH	9	3	12	3	5	8	6	5	5	13	69	9.39154e-05
CDII	9	4	7	14	15	6	14	9	6	12	96	0.000130665
CDIK	8	9	4	7	11	5	16	9	7	24	100	0.000136109
CDIL	10	9	12	9	2	7	8	9	7	19	92	0.00012522
CDIM	11	12	5	15	9	10	12	9	12	16	111	0.000151081
CDIN	7	7	3	11	2	2	4	11	8	22	77	0.000104804
CDIP	9	8	8	11	10	3	9	6	5	12	81	0.000110248
CDIQ	13	11	12	18	10	13	16	5	7	29	134	0.000182386
CDIR	4	9	6	8	9	7	9	6	4	21	83	0.000112971
CDIS	6	10	10	7	15	6	16	5	10	13	98	0.000133387
CDIT	18	13	7	10	8	9	18	10	8	21	122	0.000166053
CDIV	9	7	9	10	8	12	11	8	7	25	106	0.000144276
CDIW	13	11	5	13	7	16	10	9	4	23	111	0.000151081
CDIY	12	8	6	10	16	9	10	13	8	17	109	0.000148359
CDKA	7	10	5	5	9	7	6	6	5	11	71	9.66376e-05
CDKC	16	9	8	9	9	8	10	8	4	17	98	0.000133387
CDKD	8	5	3	6	7	3	3	4	1	9	49	6.66935e-05
CDKE	6	8	3	5	4	3	9	5	8	6	57	7.75823e-05
CDKF	2	3	4	4	4	7	7	10	2	14	57	7.75823e-05
CDKG	7	7	1	1	1	3	5	4	4	10	43	5.8527e-05
CDKH	8	3	1	7	5	0	9	11	1	8	53	7.21379e-05
CDKI	3	3	4	7	4	4	4	5	2	15	51	6.94157e-05
CDKK	3	7	7	9	10	1	8	1	7	18	71	9.66376e-05
CDKL	7	4	5	5	11	1	10	11	5	16	75	0.000102082
CDKM	16	8	7	5	7	12	5	2	0	12	74	0.000100721
CDKN	6	4	4	8	4	0	7	6	6	12	57	7.75823e-05
CDKP	8	2	5	8	7	12	5	7	14	10	78	0.000106165
CDKQ	9	9	9	14	2	10	10	11	5	13	92	0.00012522
CDKR	8	5	3	7	3	6	9	5	3	21	70	9.52765e-05
CDKS	6	7	3	4	8	4	13	7	4	11	67	9.11932e-05
CDKT	9	12	8	8	13	6	7	5	2	9	79	0.000107526
CDKV	6	9	6	4	9	7	8	3	4	13	69	9.39154e-05
CDKW	5	7	5	4	3	6	6	6	7	23	72	9.79986e-05
CDKY	9	3	6	10	8	14	12	8	6	11	87	0.000118415
CDLA	7	6	5	2	5	4	4	6	4	12	55	7.48601e-05
CDLC	4	12	7	3	4	8	8	9	3	8	66	8.98321e-05
CDLD	4	6	3	7	9	10	9	5	0	8	61	8.30266e-05
CDLE	10	7	9	5	5	9	15	5	4	14	83	0.000112971
CDLF	12	4	6	9	3	5	12	6	1	24	82	0.00011161
CDLG	7	8	2	2	4	9	11	4	3	4	54	7.3499e-05
CDLH	5	4	4	14	3	8	4	10	5	8	65	8.8471e-05
CDLI	9	4	9	9	3	1	7	6	4	13	65	8.8471e-05
CDLK	14	5	3	4	8	3	7	3	5	14	66	8.98321e-05
CDLL	13	6	4	9	12	4	14	8	4	23	97	0.000132026
CDLM	12	5	1	10	6	8	14	5	8	16	85	0.000115693
CDLN	5	8	5	4	4	1	9	10	4	12	62	8.43877e-05
CDLP	6	8	6	10	18	11	10	8	10	17	104	0.000141554
CDLQ	15	8	11	9	15	12	15	9	8	24	126	0.000171498
CDLR	5	7	7	7	6	3	14	10	5	7	71	9.66376e-05
CDLS	10	9	4	7	4	8	15	15	5	20	97	0.000132026
CDLT	8	7	6	7	8	7	15	4	5	12	79	0.000107526
CDLV	17	6	4	10	12	5	9	10	3	17	93	0.000126582
CDLW	12	1	3	2	3	3	1	7	4	15	51	6.94157e-05
CDLY	11	8	4	4	14	10	8	5	10	9	83	0.000112971
CDMA	15	5	3	11	11	7	11	8	5	14	90	0.000122498
CDMC	8	12	7	8	12	7	16	15	6	17	108	0.000146998
CDMD	12	5	8	11	4	9	12	13	3	17	94	0.000127943
CDME	6	9	8	7	4	6	8	3	1	10	62	8.43877e-05
CDMF	8	4	5	13	6	4	15	8	3	16	82	0.00011161
CDMG	10	7	1	10	11	7	15	6	8	22	97	0.000132026
CDMH	11	14	14	8	13	11	14	11	5	24	125	0.000170137
CDMI	12	6	4	12	8	7	14	7	7	20	97	0.000132026
CDMK	4	4	3	3	5	3	4	7	7	13	53	7.21379e-05
CDML	7	4	11	13	10	6	6	8	5	14	84	0.000114332
CDMM	10	7	8	13	14	11	13	4	4	19	103	0.000140193
CDMN	3	3	4	6	10	1	13	6	2	11	59	8.03044e-05
CDMP	12	3	5	13	10	10	22	14	15	25	129	0.000175581
CDMQ	8	12	16	19	13	22	17	16	13	27	163	0.000221858
CDMR	21	13	13	18	15	10	22	7	9	32	160	0.000217775
CDMS	7	5	3	12	14	7	12	13	4	19	96	0.000130665
CDMT	9	11	13	14	11	8	22	11	6	23	128	0.00017422
CDMV	21	11	11	17	19	14	26	14	4	27	164	0.000223219
CDMW	5	9	6	13	8	3	8	7	7	16	82	0.00011161
CDMY	9	11	6	20	15	4	11	10	7	23	116	0.000157887
CDNA	8	5	6	8	9	4	16	6	2	9	73	9.93597e-05
CDNC	3	4	8	4	7	13	11	2	4	8	64	8.71099e-05
CDND	8	6	5	11	8	1	4	7	3	11	64	8.71099e-05
CDNE	2	3	4	9	7	6	5	2	2	10	50	6.80546e-05
CDNF	6	1	2	5	5	6	7	6	4	12	54	7.3499e-05
CDNG	4	2	5	4	5	3	5	1	1	10	40	5.44437e-05
CDNH	4	2	2	2	4	3	3	2	0	6	28	3.81106e-05
CDNI	13	0	3	4	4	6	5	1	1	6	43	5.8527e-05
CDNK	3	3	0	7	3	4	6	1	2	11	40	5.44437e-05
CDNL	17	5	7	6	4	1	5	5	4	9	63	8.57488e-05
CDNM	2	5	6	5	5	2	5	4	8	12	54	7.3499e-05
CDNN	2	4	14	9	5	4	5	5	2	16	66	8.98321e-05
CDNP	8	4	6	9	4	6	8	6	4	14	69	9.39154e-05
CDNQ	11	3	3	4	8	8	9	10	9	11	76	0.000103443
CDNR	4	4	4	1	4	4	6	4	3	6	40	5.44437e-05
CDNS	4	4	9	6	5	6	6	3	5	18	66	8.98321e-05
CDNT	6	7	11	7	8	12	5	7	4	9	76	0.000103443
CDNV	15	7	8	7	7	2	11	5	5	13	80	0.000108887
CDNW	8	6	8	10	2	2	4	2	7	8	57	7.75823e-05
CDNY	5	4	8	3	6	3	6	6	3	11	55	7.48601e-05
CDPA	7	10	4	7	12	3	11	9	7	15	85	0.000115693
CDPC	10	6	5	5	6	11	7	8	6	18	82	0.00011161
CDPD	20	9	11	8	6	7	13	5	5	14	98	0.000133387
CDPE	6	6	9	10	11	6	8	7	11	14	88	0.000119776
CDPF	10	5	9	11	9	1	7	7	1	13	73	9.93597e-05
CDPG	11	9	6	8	15	4	10	10	8	23	104	0.000141554
CDPH	12	2	6	12	16	9	14	8	4	10	93	0.000126582
CDPI	7	5	12	8	11	5	18	6	4	14	90	0.000122498
CDPK	5	5	3	6	3	8	5	2	2	8	47	6.39713e-05
CDPL	10	5	10	7	8	4	6	14	3	21	88	0.000119776
CDPM	17	10	8	13	10	12	12	8	7	14	111	0.000151081
CDPN	5	5	6	5	5	3	7	5	2	9	52	7.07768e-05
CDPP	17	7	10	18	11	10	13	8	8	20	122	0.000166053
CDPQ	9	13	9	8	21	18	24	20	3	24	149	0.000202803
CDPR	10	11	10	5	14	14	15	8	1	23	111	0.000151081
CDPS	17	6	5	13	10	15	12	9	9	16	112	0.000152442
CDPT	8	9	7	4	8	4	7	10	5	15	77	0.000104804
CDPV	13	9	9	14	19	9	11	14	3	21	122	0.000166053
CDPW	13	9	5	11	3	7	12	5	2	13	80	0.000108887
CDPY	12	13	3	7	15	18	18	17	7	28	138	0.000187831
CDQA	10	10	10	9	18	8	12	12	5	22	116	0.000157887
CDQC	24	15	5	11	21	14	15	17	10	27	159	0.000216414
CDQD	15	9	12	13	10	7	14	12	16	28	136	0.000185109
CDQE	12	10	7	10	11	14	17	10	13	28	132	0.000179664
CDQF	16	9	13	13	6	9	17	11	6	16	116	0.000157887
CDQG	17	7	6	17	16	13	10	13	8	18	125	0.000170137
CDQH	11	12	6	7	7	14	12	10	5	17	101	0.00013747
CDQI	9	9	17	16	8	13	24	13	4	19	132	0.000179664
CDQK	6	5	3	3	11	4	9	6	7	16	70	9.52765e-05
CDQL	22	7	14	6	14	8	26	14	11	27	149	0.000202803
CDQM	12	12	12	13	11	18	21	16	13	32	160	0.000217775
CDQN	8	3	7	6	8	3	2	1	2	12	52	7.07768e-05
CDQP	18	10	7	17	11	12	25	19	22	26	167	0.000227302
CDQQ	33	9	22	12	21	12	29	9	17	35	199	0.000270857
CDQR	17	12	13	15	18	2	19	13	6	34	149	0.000202803
CDQS	11	6	5	6	20	10	17	12	13	26	126	0.000171498
CDQT	12	7	5	10	11	7	13	10	6	18	99	0.000134748
CDQV	18	14	9	12	19	14	21	9	8	14	138	0.000187831
CDQW	14	11	3	6	10	6	13	5	3	15	86	0.000117054
CDQY	27	12	14	14	11	11	14	8	14	16	141	0.000191914
CDRA	9	7	7	8	9	3	10	7	3	9	72	9.79986e-05
CDRC	8	10	9	2	9	6	15	7	7	23	96	0.000130665
CDRD	14	11	9	14	10	9	8	9	6	12	102	0.000138831
CDRE	8	21	6	11	8	6	10	10	6	21	107	0.000145637
CDRF	8	2	5	10	7	6	12	5	5	16	76	0.000103443
CDRG	13	2	5	8	6	5	12	5	8	13	77	0.000104804
CDRH	5	3	8	8	8	8	5	11	1	11	68	9.25543e-05
CDRI	9	3	6	3	10	10	9	6	6	17	79	0.000107526
CDRK	4	6	4	4	3	6	12	7	2	15	63	8.57488e-05
CDRL	7	9	5	7	5	3	9	7	2	21	75	0.000102082
CDRM	11	8	13	13	12	16	19	12	10	26	140	0.000190553
CDRN	2	4	8	4	6	5	9	2	8	9	57	7.75823e-05
CDRP	12	7	7	10	13	3	15	8	8	14	97	0.000132026
CDRQ	11	7	12	13	9	4	10	11	9	10	96	0.000130665
CDRR	11	6	5	9	10	4	19	3	0	24	91	0.000123859
CDRS	10	4	5	8	8	3	4	2	6	9	59	8.03044e-05
CDRT	6	6	6	6	7	14	5	3	7	13	73	9.93597e-05
CDRV	21	7	9	15	9	6	14	9	7	16	113	0.000153803
CDRW	5	5	6	6	12	11	14	6	3	12	80	0.000108887
CDRY	14	10	6	11	10	7	8	9	2	21	98	0.000133387
CDSA	15	7	1	6	5	4	8	3	7	21	77	0.000104804
CDSC	10	7	6	10	11	6	17	6	8	18	99	0.000134748
CDSD	8	4	9	3	7	11	17	6	4	17	86	0.000117054
CDSE	8	4	2	5	10	2	8	9	8	9	65	8.8471e-05
CDSF	8	13	10	15	16	19	10	9	10	17	127	0.000172859
CDSG	13	1	2	2	3	6	7	0	3	15	52	7.07768e-05
CDSH	11	10	6	12	5	9	11	16	4	24	108	0.000146998
CDSI	3	3	7	14	15	7	13	5	3	14	84	0.000114332
CDSK	10	6	4	10	3	9	11	9	1	15	78	0.000106165
CDSL	9	8	8	8	7	5	12	9	4	15	85	0.000115693
CDSM	8	10	10	12	21	11	12	11	8	18	121	0.000164692
CDSN	2	5	3	2	7	12	11	4	1	7	54	7.3499e-05
CDSP	14	5	6	10	10	12	9	6	3	17	92	0.00012522
CDSQ	19	8	7	8	11	16	15	9	5	21	119	0.00016197
CDSR	4	5	3	5	4	2	8	5	5	12	53	7.21379e-05
CDSS	9	5	3	8	6	6	6	7	5	16	71	9.66376e-05
CDST	10	7	8	5	6	6	14	6	6	29	97	0.000132026
CDSV	7	5	5	7	4	13	12	10	6	28	97	0.000132026
CDSW	7	7	3	9	9	12	14	4	3	16	84	0.000114332
CDSY	10	4	4	12	9	10	9	10	5	19	92	0.00012522
CDTA	8	6	4	10	19	7	10	8	9	12	93	0.000126582
CDTC	3	7	12	8	13	10	17	5	6	19	100	0.000136109
CDTD	11	11	10	9	8	9	17	6	4	13	98	0.000133387
CDTE	11	5	8	9	5	7	10	3	7	15	80	0.000108887
CDTF	4	4	2	5	3	6	6	4	3	6	43	5.8527e-05
CDTG	14	5	10	9	2	6	4	5	3	14	72	9.79986e-05
CDTH	13	12	8	16	5	12	13	8	10	19	116	0.000157887
CDTI	8	8	11	15	9	10	16	8	4	24	113	0.000153803
CDTK	8	6	7	4	6	9	13	5	2	16	76	0.000103443
CDTL	4	5	3	6	4	4	18	4	2	8	58	7.89434e-05
CDTM	10	8	11	14	17	11	14	9	4	13	111	0.000151081
CDTN	8	3	5	4	11	7	8	6	1	9	62	8.43877e-05
CDTP	12	3	7	13	6	5	12	7	5	19	89	0.000121137
CDTQ	27	11	10	21	12	10	21	9	11	18	150	0.000204164
CDTR	6	10	13	10	12	6	7	8	1	21	94	0.000127943
CDTS	11	8	4	14	5	7	16	15	11	23	114	0.000155165
CDTT	17	4	16	8	15	10	17	6	4	22	119	0.00016197
CDTV	14	9	12	11	9	8	18	13	7	24	125	0.000170137
CDTW	13	7	7	8	9	7	12	10	11	23	107	0.000145637
CDTY	12	8	7	14	11	11	11	9	6	22	111	0.000151081
CDVA	2	9	11	15	5	8	24	4	3	24	105	0.000142915
CDVC	11	6	9	2	12	6	7	10	4	14	81	0.000110248
CDVD	13	10	12	13	11	3	17	7	4	21	111	0.000151081
CDVE	4	7	12	8	14	14	13	10	11	10	103	0.000140193
CDVF	9	5	12	9	8	9	21	10	5	20	108	0.000146998
CDVG	7	2	8	16	8	12	12	7	9	15	96	0.000130665
CDVH	15	10	4	16	9	9	20	11	11	21	126	0.000171498
CDVI	14	14	15	22	16	12	14	15	4	32	158	0.000215053
CDVK	14	5	8	12	10	6	6	9	5	20	95	0.000129304
CDVL	13	9	10	6	15	6	22	11	9	24	125	0.000170137
CDVM	10	7	12	12	18	13	16	9	6	24	127	0.000172859
CDVN	11	12	10	10	6	12	15	4	7	21	108	0.000146998
CDVP	18	14	10	11	21	14	14	11	5	21	139	0.000189192
CDVQ	19	17	6	21	26	21	17	17	9	29	182	0.000247719
CDVR	12	15	9	12	14	8	14	15	6	18	123	0.000167414
CDVS	9	12	8	14	17	9	10	10	10	29	128	0.00017422
CDVT	12	7	9	13	10	14	16	9	6	15	111	0.000151081
CDVV	6	13	12	21	17	9	28	9	10	23	148	0.000201442
CDVW	14	8	16	12	11	10	19	8	8	18	124	0.000168775
CDVY	23	9	8	23	11	14	31	16	13	29	177	0.000240913
CDWA	4	9	4	4	4	10	9	10	3	11	68	9.25543e-05
CDWC	8	12	5	10	9	6	18	2	4	14	88	0.000119776
CDWD	7	5	6	12	4	7	9	15	9	19	93	0.000126582
CDWE	5	5	3	6	6	3	7	6	5	10	56	7.62212e-05
CDWF	2	6	8	6	5	6	7	6	5	13	64	8.71099e-05
CDWG	7	6	4	4	5	4	8	12	5	16	71	9.66376e-05
CDWH	8	6	0	9	14	4	12	3	5	9	70	9.52765e-05
CDWI	4	8	2	5	6	7	11	2	2	5	52	7.07768e-05
CDWK	5	4	7	5	5	6	6	6	6	4	54	7.3499e-05
CDWL	9	7	7	15	7	5	16	3	2	19	90	0.000122498
CDWM	7	11	6	3	11	8	10	5	3	16	80	0.000108887
CDWN	4	2	1	4	4	2	6	7	2	3	35	4.76382e-05
CDWP	9	10	9	13	12	13	15	13	4	14	112	0.000152442
CDWQ	8	7	3	17	12	7	15	8	5	15	97	0.000132026
CDWR	10	5	8	4	9	6	7	11	8	14	82	0.00011161
CDWS	13	4	9	2	11	11	12	7	7	15	91	0.000123859
CDWT	3	5	4	7	5	10	10	9	3	12	68	9.25543e-05
CDWV	8	7	5	11	8	9	12	8	9	18	95	0.000129304
CDWW	10	2	5	5	8	7	10	5	5	16	73	9.93597e-05
CDWY	9	2	4	7	7	3	8	4	1	14	59	8.03044e-05
CDYA	10	10	8	5	12	9	7	5	6	10	82	0.00011161
CDYC	8	9	3	7	14	4	10	5	9	18	87	0.000118415
CDYD	9	4	8	6	8	5	14	6	5	7	72	9.79986e-05
CDYE	8	12	6	9	8	5	4	6	9	17	84	0.000114332
CDYF	6	10	11	3	8	11	16	4	9	25	103	0.000140193
CDYG	10	5	7	8	7	2	8	7	2	5	61	8.30266e-05
CDYH	8	4	6	4	2	2	9	5	3	13	56	7.62212e-05
CDYI	21	6	7	14	12	11	8	8	7	21	115	0.000156526
CDYK	7	5	5	8	4	6	10	8	6	10	69	9.39154e-05
CDYL	7	11	1	6	11	14	5	4	3	8	70	9.52765e-05
CDYM	14	7	15	13	13	10	18	7	8	29	134	0.000182386
CDYN	11	4	4	4	9	3	8	3	3	15	64	8.71099e-05
CDYP	11	5	7	10	7	3	5	7	4	20	79	0.000107526
CDYQ	11	5	12	14	13	17	21	8	12	37	150	0.000204164
CDYR	11	5	5	9	12	4	12	7	7	14	86	0.000117054
CDYS	8	13	7	11	14	12	12	13	10	15	115	0.000156526
CDYT	17	14	16	7	6	13	18	10	6	20	127	0.000172859
CDYV	16	7	7	13	7	5	15	6	6	15	97	0.000132026
CDYW	7	9	6	3	5	4	6	1	3	7	51	6.94157e-05
CDYY	9	6	7	14	9	9	18	3	9	14	98	0.000133387
CEAA	8	3	2	4	8	9	7	9	0	10	60	8.16655e-05
CEAC	9	10	7	14	10	3	11	9	5	18	96	0.000130665
CEAD	5	4	5	6	6	4	7	6	4	12	59	8.03044e-05
CEAE	4	11	8	8	12	6	6	6	10	10	81	0.000110248
CEAF	5	3	7	10	6	3	5	9	4	12	64	8.71099e-05
CEAG	6	8	0	0	3	4	2	4	1	4	32	4.3555e-05
CEAH	5	3	2	10	10	1	7	3	4	16	61	8.30266e-05
CEAI	12	5	4	8	8	2	18	9	4	13	83	0.000112971
CEAK	11	5	6	6	6	8	13	5	6	7	73	9.93597e-05
CEAL	7	0	3	6	6	7	4	4	4	4	45	6.12492e-05
CEAM	6	3	4	6	10	7	5	9	6	14	70	9.52765e-05
CEAN	4	1	2	6	3	0	9	6	2	4	37	5.03604e-05
CEAP	6	8	9	6	8	3	14	7	6	8	75	0.000102082
CEAQ	10	10	7	14	4	12	9	6	3	26	101	0.00013747
CEAR	3	5	8	7	3	1	10	7	2	10	56	7.62212e-05
CEAS	5	8	6	11	7	7	10	3	6	16	79	0.000107526
CEAT	18	9	6	10	13	12	12	8	9	17	114	0.000155165
CEAV	11	5	5	4	8	5	5	4	9	11	67	9.11932e-05
CEAW	9	6	3	5	5	0	3	10	1	15	57	7.75823e-05
CEAY	10	6	3	6	3	4	8	6	2	13	61	8.30266e-05
CECA	5	2	6	4	9	2	4	0	4	10	46	6.26102e-05
CECC	12	9	10	11	13	11	11	4	6	20	107	0.000145637
CECD	7	6	10	6	9	1	5	12	3	13	72	9.79986e-05
CECE	6	5	5	8	4	12	7	7	3	15	72	9.79986e-05
CECF	6	14	9	14	11	0	13	10	8	13	98	0.000133387
CECG	16	6	3	7	8	4	13	2	4	17	80	0.000108887
CECH	9	6	5	5	4	3	3	10	5	18	68	9.25543e-05
CECI	7	8	8	4	7	10	7	9	8	19	87	0.000118415
CECK	8	4	10	9	9	8	7	5	2	12	74	0.000100721
CECL	13	10	7	7	6	4	6	8	3	17	81	0.000110248
CECM	6	10	8	6	17	6	14	8	6	24	105	0.000142915
CECN	3	4	3	9	9	3	6	6	5	13	61	8.30266e-05
CECP	5	9	7	5	10	11	14	7	7	14	89	0.000121137
CECQ	18	7	5	7	7	11	16	15	7	20	113	0.000153803
CECR	6	5	7	6	6	12	13	4	11	15	85	0.000115693
CECS	10	4	6	4	8	5	9	4	5	10	65	8.8471e-05
CECT	7	7	14	10	12	14	21	13	16	17	131	0.000178303
CECV	21	6	13	10	10	9	12	4	2	22	109	0.000148359
CECW	5	6	2	5	6	8	8	7	1	11	59	8.03044e-05
CECY	18	10	1	7	10	5	21	7	5	15	99	0.000134748
CEDA	3	2	1	5	5	7	8	5	1	11	48	6.53324e-05
CEDC	3	2	2	5	6	1	9	10	4	11	53	7.21379e-05
CEDD	6	5	3	4	4	5	7	4	0	12	50	6.80546e-05
CEDE	7	9	4	9	12	5	12	8	2	9	77	0.000104804
CEDF	8	9	2	9	4	8	9	8	3	5	65	8.8471e-05
CEDG	6	4	7	4	9	4	3	7	4	6	54	7.3499e-05
CEDH	6	4	3	5	1	6	5	7	14	13	64	8.71099e-05
CEDI	10	5	7	10	7	4	12	7	3	17	82	0.00011161
CEDK	5	3	0	3	2	2	7	2	1	7	32	4.3555e-05
CEDL	5	4	2	4	7	2	7	8	5	15	59	8.03044e-05
CEDM	16	9	10	11	7	11	9	3	11	18	105	0.000142915
CEDN	6	1	4	9	9	7	7	3	2	12	60	8.16655e-05
CEDP	7	11	5	8	9	12	8	8	5	18	91	0.000123859
CEDQ	13	5	7	12	10	11	11	5	8	13	95	0.000129304
CEDR	14	8	8	3	8	9	14	5	9	30	108	0.000146998
CEDS	5	1	4	8	4	4	8	2	12	12	60	8.16655e-05
CEDT	9	3	8	16	9	3	15	3	4	12	82	0.00011161
CEDV	11	8	8	11	10	11	13	13	4	17	106	0.000144276
CEDW	7	2	1	5	5	5	7	2	3	11	48	6.53324e-05
CEDY	13	2	7	7	14	13	11	5	7	17	96	0.000130665
CEEA	7	7	4	3	7	9	17	9	6	14	83	0.000112971
CEEC	7	3	3	5	2	5	5	6	1	9	46	6.26102e-05
CEED	9	2	9	2	5	6	7	3	5	15	63	8.57488e-05
CEEE	5	14	4	4	6	4	5	7	7	11	67	9.11932e-05
CEEF	4	2	1	2	4	2	4	4	2	9	34	4.62771e-05
CEEG	4	4	0	3	4	4	7	1	6	9	42	5.71659e-05
CEEH	3	5	4	4	7	6	10	4	3	10	56	7.62212e-05
CEEI	8	2	5	9	12	6	14	5	4	13	78	0.000106165
CEEK	4	2	4	3	2	5	6	7	1	7	41	5.58048e-05
CEEL	8	9	2	7	8	1	4	0	5	9	53	7.21379e-05
CEEM	7	5	5	2	8	14	10	12	5	16	84	0.000114332
CEEN	4	2	1	4	5	5	4	3	1	2	31	4.21939e-05
CEEP	7	3	8	7	3	8	7	5	1	10	59	8.03044e-05
CEEQ	11	4	6	9	9	9	12	5	5	22	92	0.00012522
CEER	9	2	5	4	6	1	8	1	5	7	48	6.53324e-05
CEES	3	6	2	7	2	2	5	2	3	10	42	5.71659e-05
CEET	1	8	9	3	2	12	4	7	4	13	63	8.57488e-05
CEEV	5	5	5	6	5	4	14	8	4	10	66	8.98321e-05
CEEW	9	1	1	5	6	10	5	6	3	10	56	7.62212e-05
CEEY	10	9	7	6	5	8	11	3	10	13	82	0.00011161
CEFA	7	2	4	4	1	3	1	3	2	3	30	4.08328e-05
CEFC	9	5	7	5	6	2	7	3	9	10	63	8.57488e-05
CEFD	8	5	2	9	3	4	10	10	6	11	68	9.25543e-05
CEFE	14	8	3	5	3	4	8	3	4	6	58	7.89434e-05
CEFF	8	6	5	9	4	14	17	11	1	10	85	0.000115693
CEFG	5	1	4	2	4	2	4	8	2	4	36	4.89993e-05
CEFH	3	5	6	8	3	12	11	4	3	18	73	9.93597e-05
CEFI	6	8	10	12	6	4	7	9	6	15	83	0.000112971
CEFK	7	0	6	5	2	2	4	3	5	9	43	5.8527e-05
CEFL	5	8	7	11	16	3	7	4	7	19	87	0.000118415
CEFM	12	5	4	9	15	10	13	10	6	25	109	0.000148359
CEFN	6	3	5	8	8	5	10	5	3	9	62	8.43877e-05
CEFP	10	6	4	8	9	3	8	8	4	17	77	0.000104804
CEFQ	10	12	15	14	11	8	16	4	9	21	120	0.000163331
CEFR	14	6	8	11	13	5	12	2	4	22	97	0.000132026
CEFS	10	14	7	5	4	6	10	6	2	14	78	0.000106165
CEFT	8	9	5	12	5	6	8	10	7	17	87	0.000118415
CEFV	7	7	5	6	9	7	10	6	11	13	81	0.000110248
CEFW	10	9	3	1	6	4	7	4	6	9	59	8.03044e-05
CEFY	6	11	8	6	6	6	14	8	4	24	93	0.000126582
CEGA	13	2	1	5	5	3	10	4	3	9	55	7.48601e-05
CEGC	11	6	3	12	7	8	10	11	11	17	96	0.000130665
CEGD	7	2	5	7	3	4	3	3	6	16	56	7.62212e-05
CEGE	7	5	4	4	1	1	8	7	3	13	53	7.21379e-05
CEGF	6	4	5	8	1	6	7	5	4	16	62	8.43877e-05
CEGG	3	0	4	3	5	4	9	6	4	8	46	6.26102e-05
CEGH	6	5	2	8	3	5	8	6	5	10	58	7.89434e-05
CEGI	4	5	5	5	2	4	6	4	5	11	51	6.94157e-05
CEGK	5	3	6	9	11	7	6	4	2	11	64	8.71099e-05
CEGL	5	2	5	7	3	4	5	4	4	15	54	7.3499e-05
CEGM	11	4	4	6	5	5	11	6	5	14	71	9.66376e-05
CEGN	5	3	4	3	0	1	5	2	5	2	30	4.08328e-05
CEGP	5	2	7	1	3	3	9	6	5	10	51	6.94157e-05
CEGQ	10	14	4	13	7	17	11	13	6	20	115	0.000156526
CEGR	3	4	2	9	8	5	8	6	1	9	55	7.48601e-05
CEGS	6	4	2	5	5	5	7	6	3	9	52	7.07768e-05
CEGT	3	5	3	2	9	9	7	6	3	9	56	7.62212e-05
CEGV	7	4	7	5	4	4	9	5	8	17	70	9.52765e-05
CEGW	8	6	6	6	7	6	6	2	1	16	64	8.71099e-05
CEGY	14	2	6	6	3	6	16	8	7	13	81	0.000110248
CEHA	8	2	7	4	1	6	13	1	4	11	57	7.75823e-05
CEHC	8	7	7	4	10	6	12	10	7	13	84	0.000114332
CEHD	8	6	1	2	7	1	6	12	6	21	70	9.52765e-05
CEHE	3	6	4	4	4	2	9	4	2	5	43	5.8527e-05
CEHF	11	11	9	4	6	10	8	12	10	16	97	0.000132026
CEHG	11	7	8	7	1	10	5	3	4	8	64	8.71099e-05
CEHH	7	5	5	10	2	9	7	8	1	9	63	8.57488e-05
CEHI	14	8	5	5	6	6	5	8	4	19	80	0.000108887
CEHK	9	2	3	3	7	3	5	4	7	12	55	7.48601e-05
CEHL	6	4	4	6	5	7	10	8	5	10	65	8.8471e-05
CEHM	10	6	6	6	8	6	14	6	5	17	84	0.000114332
CEHN	7	4	2	6	5	4	3	1	10	7	49	6.66935e-05
CEHP	6	7	4	10	3	6	12	16	7	24	95	0.000129304
CEHQ	21	6	8	15	20	6	19	4	7	26	132	0.000179664
CEHR	6	2	2	5	10	7	6	5	2	15	60	8.16655e-05
CEHS	9	5	4	7	4	8	15	10	1	17	80	0.000108887
CEHT	11	4	9	12	10	6	22	8	5	10	97	0.000132026
CEHV	12	11	10	9	9	11	12	11	3	14	102	0.000138831
CEHW	7	4	5	12	6	7	6	1	6	19	73	9.93597e-05
CEHY	8	9	10	8	11	3	11	13	4	21	98	0.000133387
CEIA	5	3	3	8	12	3	10	2	11	12	69	9.39154e-05
CEIC	8	7	2	7	7	6	8	4	3	18	70	9.52765e-05
CEID	5	6	2	9	1	4	6	3	1	8	45	6.12492e-05
CEIE	7	4	3	6	6	4	3	7	1	10	51	6.94157e-05
CEIF	6	1	5	3	4	7	5	6	7	11	55	7.48601e-05
CEIG	7	7	3	10	5	1	7	7	1	12	60	8.16655e-05
CEIH	8	6	4	6	4	8	6	8	4	11	65	8.8471e-05
CEII	9	7	6	2	8	7	5	6	4	14	68	9.25543e-05
CEIK	5	7	7	6	11	2	12	3	0	15	68	9.25543e-05
CEIL	22	5	3	8	1	7	7	5	2	17	77	0.000104804
CEIM	9	13	8	13	11	8	11	12	2	21	108	0.000146998
CEIN	5	1	7	4	5	4	3	8	4	13	54	7.3499e-05
CEIP	17	8	1	7	8	10	15	5	11	21	103	0.000140193
CEIQ	16	9	12	9	10	12	10	7	7	13	105	0.000142915
CEIR	12	9	9	11	5	4	8	7	5	11	81	0.000110248
CEIS	8	10	6	6	12	10	6	5	1	13	77	0.000104804
CEIT	12	3	9	3	8	0	10	3	11	16	75	0.000102082
CEIV	10	12	12	10	10	11	12	9	5	11	102	0.000138831
CEIW	7	1	7	8	4	2	10	9	7	13	68	9.25543e-05
CEIY	9	12	3	4	10	10	6	5	6	18	83	0.000112971
CEKA	3	1	3	3	5	3	8	2	3	6	37	5.03604e-05
CEKC	5	3	7	2	4	8	7	8	0	8	52	7.07768e-05
CEKD	1	6	1	2	2	3	6	1	1	7	30	4.08328e-05
CEKE	7	3	3	1	1	4	6	10	8	10	53	7.21379e-05
CEKF	6	5	4	6	3	3	5	7	6	11	56	7.62212e-05
CEKG	5	4	10	9	5	6	6	8	5	6	64	8.71099e-05
CEKH	4	5	5	6	7	3	12	5	0	5	52	7.07768e-05
CEKI	6	4	5	11	7	8	5	6	1	13	66	8.98321e-05
CEKK	2	7	2	9	6	5	7	1	2	5	46	6.26102e-05
CEKL	4	3	3	5	4	6	7	5	5	7	49	6.66935e-05
CEKM	19	13	2	13	10	4	4	6	8	12	91	0.000123859
CEKN	4	3	2	7	1	4	3	3	2	7	36	4.89993e-05
CEKP	7	3	5	6	3	6	12	2	1	3	48	6.53324e-05
CEKQ	8	6	6	2	7	6	4	5	3	18	65	8.8471e-05
CEKR	1	5	7	2	5	4	1	5	3	5	38	5.17215e-05
CEKS	11	7	4	6	5	5	10	8	2	15	73	9.93597e-05
CEKT	14	7	9	6	8	15	16	5	9	15	104	0.000141554
CEKV	14	1	6	11	9	5	5	7	1	10	69	9.39154e-05
CEKW	7	4	5	3	0	3	9	3	3	8	45	6.12492e-05
CEKY	8	9	10	7	14	6	5	6	4	10	79	0.000107526
CELA	8	3	6	2	12	1	8	15	7	4	66	8.98321e-05
CELC	5	7	10	3	8	3	5	12	5	11	69	9.39154e-05
CELD	13	1	5	2	6	2	7	4	3	12	55	7.48601e-05
CELE	10	2	5	7	0	9	7	9	5	11	65	8.8471e-05
CELF	10	4	7	8	5	7	7	7	9	10	74	0.000100721
CELG	6	4	4	5	6	3	6	4	1	10	49	6.66935e-05
CELH	5	5	4	2	8	2	3	4	1	13	47	6.39713e-05
CELI	3	5	8	7	4	2	6	6	11	10	62	8.43877e-05
CELK	7	3	2	5	7	4	10	6	4	9	57	7.75823e-05
CELL	9	8	3	6	11	9	9	2	3	14	74	0.000100721
CELM	11	5	6	2	9	5	7	6	3	7	61	8.30266e-05
CELN	3	2	2	3	2	3	3	5	0	6	29	3.94717e-05
CELP	13	8	16	9	10	13	11	10	5	23	118	0.000160609
CELQ	10	15	9	8	13	13	24	10	12	14	128	0.00017422
CELR	4	4	4	4	2	6	7	5	4	9	49	6.66935e-05
CELS	6	8	6	5	10	3	6	3	5	8	60	8.16655e-05
CELT	7	5	6	4	13	11	9	7	8	20	90	0.000122498
CELV	13	7	10	10	14	17	19	11	15	14	130	0.000176942
CELW	4	6	5	3	3	6	4	6	2	8	47	6.39713e-05
CELY	6	6	7	8	14	8	6	6	10	4	75	0.000102082
CEMA	12	3	3	4	16	10	17	11	8	13	97	0.000132026
CEMC	8	4	6	5	11	8	11	5	5	17	80	0.000108887
CEMD	16	4	3	6	11	6	19	6	12	17	100	0.000136109
CEME	12	5	5	11	10	5	5	5	5	13	76	0.000103443
CEMF	8	7	5	7	3	9	12	4	8	11	74	0.000100721
CEMG	1	3	2	4	2	5	1	3	3	6	30	4.08328e-05
CEMH	7	5	9	10	13	10	6	4	6	16	86	0.000117054
CEMI	9	6	2	11	14	7	8	13	6	27	103	0.000140193
CEMK	0	3	3	9	1	8	8	6	6	17	61	8.30266e-05
CEML	11	9	7	6	10	4	17	7	3	14	88	0.000119776
CEMM	18	9	10	16	13	5	11	4	9	24	119	0.00016197
CEMN	5	4	0	3	1	3	8	7	3	6	40	5.44437e-05
CEMP	9	9	9	10	11	6	9	3	5	20	91	0.000123859
CEMQ	7	15	11	11	16	7	14	8	9	18	116	0.000157887
CEMR	11	12	4	9	9	4	7	10	5	21	92	0.00012522
CEMS	9	4	12	10	10	4	12	11	11	15	98	0.000133387
CEMT	9	8	7	6	7	9	10	3	3	14	76	0.000103443
CEMV	21	6	11	23	17	14	15	17	6	16	146	0.000198719
CEMW	7	8	11	11	18	4	12	5	6	15	97	0.000132026
CEMY	9	5	5	8	8	15	7	15	4	24	100	0.000136109
CENA	2	3	2	1	1	3	2	5	2	9	30	4.08328e-05
CENC	8	4	4	1	7	5	9	0	5	13	56	7.62212e-05
CEND	7	3	5	1	2	0	3	5	3	10	39	5.30826e-05
CENE	3	1	4	3	2	5	2	7	1	8	36	4.89993e-05
CENF	9	4	3	6	1	5	7	1	2	9	47	6.39713e-05
CENG	5	2	4	5	5	4	8	1	2	8	44	5.98881e-05
CENH	3	5	4	1	2	2	1	2	0	1	21	2.85829e-05
CENI	8	8	6	4	5	3	6	1	2	14	57	7.75823e-05
CENK	3	4	3	8	5	3	3	3	2	10	44	5.98881e-05
CENL	2	5	2	4	3	1	4	3	7	9	40	5.44437e-05
CENM	12	7	3	4	7	9	8	12	2	8	72	9.79986e-05
CENN	3	3	0	0	4	4	6	0	2	10	32	4.3555e-05
CENP	6	2	2	7	5	11	11	6	7	20	77	0.000104804
CENQ	3	2	6	1	7	4	6	5	4	8	46	6.26102e-05
CENR	1	4	0	6	2	2	4	1	1	7	28	3.81106e-05
CENS	0	6	4	5	6	3	3	6	6	6	45	6.12492e-05
CENT	8	6	2	2	13	4	16	9	5	6	71	9.66376e-05
CENV	7	4	4	11	3	4	14	0	4	13	64	8.71099e-05
CENW	2	3	0	4	1	4	1	6	3	8	32	4.3555e-05
CENY	9	2	5	2	6	6	9	8	1	9	57	7.75823e-05
CEPA	5	9	7	4	6	7	5	8	2	12	65	8.8471e-05
CEPC	12	7	2	5	6	6	8	9	2	10	67	9.11932e-05
CEPD	10	15	8	9	8	11	12	11	11	10	105	0.000142915
CEPE	7	10	9	16	7	6	13	4	8	9	89	0.000121137
CEPF	11	4	7	8	7	4	5	7	6	11	70	9.52765e-05
CEPG	6	5	7	14	9	4	10	6	8	16	85	0.000115693
CEPH	5	7	4	6	8	9	13	5	6	14	77	0.000104804
CEPI	10	6	13	11	9	3	9	4	6	14	85	0.000115693
CEPK	4	5	2	5	5	6	2	7	1	8	45	6.12492e-05
CEPL	14	5	14	16	5	3	17	9	7	19	109	0.000148359
CEPM	9	7	5	6	4	13	8	12	10	14	88	0.000119776
CEPN	5	11	6	11	2	6	7	5	4	10	67	9.11932e-05
CEPP	5	7	10	13	6	8	16	11	9	19	104	0.000141554
CEPQ	19	9	10	13	4	11	10	11	8	24	119	0.00016197
CEPR	7	10	7	13	8	5	10	10	6	17	93	0.000126582
CEPS	4	3	4	3	1	10	7	7	3	12	54	7.3499e-05
CEPT	7	4	7	6	4	8	12	6	3	17	74	0.000100721
CEPV	11	1	7	18	12	8	20	7	9	24	117	0.000159248
CEPW	8	7	1	11	6	6	10	4	9	22	84	0.000114332
CEPY	7	10	9	6	11	3	6	3	4	17	76	0.000103443
CEQA	10	6	11	9	10	13	21	17	5	29	131	0.000178303
CEQC	17	7	8	10	9	12	8	7	11	16	105	0.000142915
CEQD	9	6	9	11	8	5	14	10	4	14	90	0.000122498
CEQE	16	10	8	8	14	13	14	12	6	10	111	0.000151081
CEQF	13	10	5	11	15	7	18	11	3	23	116	0.000157887
CEQG	12	6	13	11	16	12	15	6	8	13	112	0.000152442
CEQH	10	13	13	8	12	7	16	11	4	22	116	0.000157887
CEQI	17	9	11	5	14	7	8	5	2	14	92	0.00012522
CEQK	8	3	3	7	20	5	11	4	0	9	70	9.52765e-05
CEQL	25	9	4	9	5	12	22	9	10	18	123	0.000167414
CEQM	9	9	3	11	4	11	9	10	9	16	91	0.000123859
CEQN	3	6	2	9	7	4	8	2	4	7	52	7.07768e-05
CEQP	16	9	6	16	13	14	15	15	12	28	144	0.000195997
CEQQ	25	15	16	20	21	29	27	19	11	35	218	0.000296718
CEQR	17	12	10	14	10	9	19	15	17	23	146	0.000198719
CEQS	7	18	11	25	14	9	10	11	11	24	140	0.000190553
CEQT	10	8	9	7	9	17	13	14	9	24	120	0.000163331
CEQV	13	15	10	24	10	13	15	8	7	30	145	0.000197358
CEQW	5	1	5	9	7	5	11	7	3	18	71	9.66376e-05
CEQY	13	10	12	7	14	11	17	13	14	23	134	0.000182386
CERA	10	8	8	6	4	9	10	6	7	12	80	0.000108887
CERC	12	5	8	11	10	6	13	5	3	16	89	0.000121137
CERD	10	5	4	4	7	5	12	3	2	6	58	7.89434e-05
CERE	8	6	7	10	9	5	12	6	4	13	80	0.000108887
CERF	6	4	6	9	6	5	8	2	4	11	61	8.30266e-05
CERG	2	2	4	4	6	4	7	1	3	10	43	5.8527e-05
CERH	9	12	3	11	7	8	15	6	3	14	88	0.000119776
CERI	18	6	6	12	19	11	13	9	13	14	121	0.000164692
CERK	5	7	7	5	6	6	7	4	11	15	73	9.93597e-05
CERL	9	5	3	11	6	13	9	3	4	18	81	0.000110248
CERM	6	4	8	7	9	6	11	6	6	13	76	0.000103443
CERN	5	1	4	0	7	5	12	9	5	14	62	8.43877e-05
CERP	16	3	13	12	4	9	9	8	10	18	102	0.000138831
CERQ	20	16	10	7	13	10	16	8	4	18	122	0.000166053
CERR	10	15	3	9	9	6	17	5	7	14	95	0.000129304
CERS	9	6	11	3	5	6	9	7	3	23	82	0.00011161
CERT	15	10	7	15	11	6	9	8	4	17	102	0.000138831
CERV	21	15	15	12	10	10	11	5	3	26	128	0.00017422
CERW	13	11	1	2	9	6	7	5	3	13	70	9.52765e-05
CERY	7	3	6	6	7	7	15	5	3	15	74	0.000100721
CESA	4	4	7	12	8	10	5	10	5	15	80	0.000108887
CESC	5	6	4	6	7	5	7	3	7	10	60	8.16655e-05
CESD	5	2	11	7	4	6	10	4	4	18	71	9.66376e-05
CESE	6	1	5	8	5	2	6	3	7	5	48	6.53324e-05
CESF	3	4	3	4	4	4	6	8	2	8	46	6.26102e-05
CESG	1	5	7	5	2	7	4	2	4	10	47	6.39713e-05
CESH	6	6	8	5	6	3	9	7	2	9	61	8.30266e-05
CESI	6	6	8	6	10	2	5	5	1	11	60	8.16655e-05
CESK	7	4	1	7	5	4	13	5	3	12	61	8.30266e-05
CESL	7	5	3	5	9	4	9	5	4	14	65	8.8471e-05
CESM	7	13	5	8	11	7	13	12	4	11	91	0.000123859
CESN	5	5	4	10	2	2	7	2	2	18	57	7.75823e-05
CESP	9	4	6	5	8	7	10	6	4	10	69	9.39154e-05
CESQ	10	5	9	13	13	11	15	11	1	31	119	0.00016197
CESR	10	7	3	11	3	4	5	3	1	23	70	9.52765e-05
CESS	13	6	3	9	4	6	6	5	9	9	70	9.52765e-05
CEST	8	6	5	12	7	15	13	9	4	18	97	0.000132026
CESV	17	11	9	10	16	14	18	8	9	26	138	0.000187831
CESW	5	3	2	5	5	12	4	8	6	8	58	7.89434e-05
CESY	18	6	11	10	17	7	7	14	3	22	115	0.000156526
CETA	10	2	7	5	8	1	15	5	5	19	77	0.000104804
CETC	11	11	8	8	12	10	14	5	6	13	98	0.000133387
CETD	10	7	10	12	9	11	19	6	7	21	112	0.000152442
CETE	8	5	3	6	7	11	20	9	5	16	90	0.000122498
CETF	5	5	3	16	4	11	7	5	13	19	88	0.000119776
CETG	9	6	5	9	8	7	6	5	5	8	68	9.25543e-05
CETH	20	1	4	14	7	5	15	8	3	15	92	0.00012522
CETI	18	8	15	15	10	10	13	11	4	24	128	0.00017422
CETK	11	7	8	7	9	8	13	11	4	14	92	0.00012522
CETL	5	5	4	3	12	3	11	7	3	5	58	7.89434e-05
CETM	15	7	4	14	12	5	16	4	8	20	105	0.000142915
CETN	2	1	3	6	5	4	6	4	4	11	46	6.26102e-05
CETP	10	10	8	7	11	6	14	6	6	16	94	0.000127943
CETQ	12	18	12	15	21	12	16	11	8	28	153	0.000208247
CETR	5	5	0	8	5	2	9	4	7	7	52	7.07768e-05
CETS	5	10	6	3	5	4	13	4	9	13	72	9.79986e-05
CETT	10	13	5	9	17	4	20	5	7	35	125	0.000170137
CETV	11	6	11	9	14	9	23	7	9	18	117	0.000159248
CETW	6	3	4	7	6	7	4	6	4	9	56	7.62212e-05
CETY	6	8	8	12	8	9	13	9	9	12	94	0.000127943
CEVA	10	4	4	8	6	7	9	5	10	17	80	0.000108887
CEVC	11	9	8	8	9	11	14	5	10	20	105	0.000142915
CEVD	9	6	4	10	8	2	12	1	6	14	72	9.79986e-05
CEVE	13	11	1	10	7	9	18	7	8	18	102	0.000138831
CEVF	2	13	18	11	13	13	14	10	7	26	127	0.000172859
CEVG	7	3	6	3	5	5	9	8	3	8	57	7.75823e-05
CEVH	10	3	11	11	8	5	9	8	4	16	85	0.000115693
CEVI	9	12	10	5	9	4	12	13	6	19	99	0.000134748
CEVK	14	7	4	9	8	6	14	3	12	10	87	0.000118415
CEVL	8	6	5	15	7	9	9	11	5	13	88	0.000119776
CEVM	5	10	6	8	9	9	13	18	9	19	106	0.000144276
CEVN	8	3	5	9	11	4	7	7	5	10	69	9.39154e-05
CEVP	14	13	12	16	7	15	21	12	11	20	141	0.000191914
CEVQ	20	5	12	15	16	14	25	12	8	29	156	0.00021233
CEVR	5	11	9	6	12	9	14	6	3	18	93	0.000126582
CEVS	9	6	4	8	5	4	8	11	6	14	75	0.000102082
CEVT	14	16	7	12	8	3	13	11	4	27	115	0.000156526
CEVV	13	10	5	22	14	10	22	9	9	29	143	0.000194636
CEVW	11	5	9	9	12	4	14	9	2	17	92	0.00012522
CEVY	12	13	11	9	10	10	8	12	10	24	119	0.00016197
CEWA	7	5	6	5	7	3	4	3	5	15	60	8.16655e-05
CEWC	8	8	10	8	3	2	7	4	7	12	69	9.39154e-05
CEWD	5	5	12	9	13	10	9	7	14	18	102	0.000138831
CEWE	7	1	1	5	2	8	9	3	6	7	49	6.66935e-05
CEWF	6	5	4	4	4	2	6	5	1	13	50	6.80546e-05
CEWG	6	2	1	2	2	2	3	5	1	4	28	3.81106e-05
CEWH	9	7	9	5	5	6	8	7	1	14	71	9.66376e-05
CEWI	6	3	3	6	5	14	9	2	4	6	58	7.89434e-05
CEWK	3	2	4	4	6	1	1	4	1	11	37	5.03604e-05
CEWL	2	4	5	5	1	6	4	3	5	10	45	6.12492e-05
CEWM	6	8	7	9	6	5	7	1	2	22	73	9.93597e-05
CEWN	4	2	2	5	1	5	4	2	2	6	33	4.4916e-05
CEWP	5	2	10	4	6	3	7	8	3	14	62	8.43877e-05
CEWQ	11	4	9	12	12	10	7	7	3	13	88	0.000119776
CEWR	2	6	3	8	10	5	7	6	9	7	63	8.57488e-05
CEWS	6	3	2	8	1	4	2	2	3	8	39	5.30826e-05
CEWT	11	5	5	11	6	14	7	3	5	16	83	0.000112971
CEWV	11	7	5	11	5	16	6	8	6	15	90	0.000122498
CEWW	7	3	2	6	6	7	8	4	6	13	62	8.43877e-05
CEWY	8	5	6	9	5	10	8	5	7	15	78	0.000106165
CEYA	5	8	5	3	8	3	8	5	4	10	59	8.03044e-05
CEYC	7	7	7	6	3	8	9	7	9	13	76	0.000103443
CEYD	7	3	5	10	7	6	13	5	4	8	68	9.25543e-05
CEYE	8	6	5	12	6	6	7	9	4	8	71	9.66376e-05
CEYF	4	4	3	11	9	4	7	8	5	14	69	9.39154e-05
CEYG	2	10	2	7	4	9	10	6	3	11	64	8.71099e-05
CEYH	8	7	3	6	13	5	12	7	3	14	78	0.000106165
CEYI	11	11	15	6	12	10	12	12	6	19	114	0.000155165
CEYK	7	4	7	4	2	3	4	2	2	14	49	6.66935e-05
CEYL	8	9	5	5	5	10	7	7	11	19	86	0.000117054
CEYM	17	7	17	5	15	8	12	4	10	15	110	0.00014972
CEYN	4	4	7	11	6	4	7	5	3	5	56	7.62212e-05
CEYP	16	9	8	10	10	6	11	11	4	19	104	0.000141554
CEYQ	13	7	6	9	11	10	9	9	11	18	103	0.000140193
CEYR	12	4	5	4	5	3	6	3	3	5	50	6.80546e-05
CEYS	7	9	1	9	7	5	9	5	6	11	69	9.39154e-05
CEYT	11	12	10	12	11	11	14	9	8	31	129	0.000175581
CEYV	17	7	5	9	11	7	10	7	3	9	85	0.000115693
CEYW	6	4	5	5	10	3	8	6	6	11	64	8.71099e-05
CEYY	14	6	8	10	5	9	13	3	11	12	91	0.000123859
CFAA	4	3	2	2	3	9	2	4	2	12	43	5.8527e-05
CFAC	5	7	2	7	4	5	7	6	4	12	59	8.03044e-05
CFAD	6	5	6	5	8	4	4	6	4	16	64	8.71099e-05
CFAE	5	3	2	8	5	4	9	10	6	6	58	7.89434e-05
CFAF	7	1	4	7	5	11	4	3	4	14	60	8.16655e-05
CFAG	5	2	3	4	5	5	8	5	4	7	48	6.53324e-05
CFAH	10	0	2	5	8	4	8	7	4	18	66	8.98321e-05
CFAI	1	8	6	4	12	2	10	5	12	20	80	0.000108887
CFAK	8	3	4	6	4	8	7	8	4	12	64	8.71099e-05
CFAL	5	4	5	5	8	4	7	5	4	10	57	7.75823e-05
CFAM	7	2	3	9	10	7	10	9	3	12	72	9.79986e-05
CFAN	5	1	3	8	5	4	5	7	8	10	56	7.62212e-05
CFAP	4	6	8	5	9	5	9	5	0	3	54	7.3499e-05
CFAQ	7	4	3	4	4	10	16	12	4	13	77	0.000104804
CFAR	5	4	4	12	2	12	7	5	5	8	64	8.71099e-05
CFAS	13	3	9	11	9	7	7	5	3	11	78	0.000106165
CFAT	10	8	10	9	6	10	13	6	3	12	87	0.000118415
CFAV	16	5	4	9	10	9	10	7	5	19	94	0.000127943
CFAW	3	4	2	7	3	12	7	5	6	9	58	7.89434e-05
CFAY	13	9	5	7	9	8	9	10	6	20	96	0.000130665
CFCA	11	3	2	5	5	7	14	5	5	21	78	0.000106165
CFCC	12	8	8	6	14	8	18	9	12	16	111	0.000151081
CFCD	6	8	11	11	5	10	14	8	3	22	98	0.000133387
CFCE	6	5	4	6	6	7	8	8	2	18	70	9.52765e-05
CFCF	5	8	10	7	12	4	7	13	7	17	90	0.000122498
CFCG	5	2	0	3	5	10	6	4	1	5	41	5.58048e-05
CFCH	5	6	11	12	8	12	7	8	11	13	93	0.000126582
CFCI	8	7	6	18	8	9	16	9	5	12	98	0.000133387
CFCK	8	1	4	4	4	8	7	11	5	13	65	8.8471e-05
CFCL	1	6	5	8	6	9	7	3	5	12	62	8.43877e-05
CFCM	14	4	10	12	16	9	15	9	6	21	116	0.000157887
CFCN	21	6	13	2	11	4	7	4	5	13	86	0.000117054
CFCP	13	7	4	8	7	8	11	12	9	10	89	0.000121137
CFCQ	25	11	14	18	12	11	22	8	12	20	153	0.000208247
CFCR	7	10	0	6	8	3	7	8	1	11	61	8.30266e-05
CFCS	12	4	8	9	9	6	12	7	2	18	87	0.000118415
CFCT	11	14	4	7	10	13	12	7	10	13	101	0.00013747
CFCV	10	7	12	5	5	14	13	7	9	23	105	0.000142915
CFCW	7	5	12	18	11	4	10	2	8	15	92	0.00012522
CFCY	9	10	9	11	5	3	9	5	7	8	76	0.000103443
CFDA	7	3	0	7	7	3	6	1	6	9	49	6.66935e-05
CFDC	4	6	8	8	8	13	9	6	6	13	81	0.000110248
CFDD	6	9	5	4	5	4	4	6	2	8	53	7.21379e-05
CFDE	8	5	2	7	7	2	3	4	2	8	48	6.53324e-05
CFDF	8	3	12	13	6	10	18	9	5	20	104	0.000141554
CFDG	5	1	4	5	5	5	7	5	7	9	53	7.21379e-05
CFDH	3	3	2	4	3	7	1	8	4	10	45	6.12492e-05
CFDI	6	5	8	6	9	3	9	7	5	15	73	9.93597e-05
CFDK	7	6	6	1	6	1	5	5	3	4	44	5.98881e-05
CFDL	4	4	5	4	8	6	4	2	1	9	47	6.39713e-05
CFDM	11	6	5	8	9	10	16	11	5	13	94	0.000127943
CFDN	6	0	3	4	5	5	3	6	2	16	50	6.80546e-05
CFDP	7	5	4	11	8	5	16	5	2	13	76	0.000103443
CFDQ	7	12	6	10	7	7	19	10	6	19	103	0.000140193
CFDR	8	9	10	9	4	8	11	7	8	11	85	0.000115693
CFDS	9	7	2	3	7	7	4	6	2	8	55	7.48601e-05
CFDT	5	10	5	10	5	6	11	12	7	9	80	0.000108887
CFDV	12	4	6	15	11	13	11	7	2	20	101	0.00013747
CFDW	9	13	9	7	6	8	10	6	3	6	77	0.000104804
CFDY	14	6	12	14	11	12	10	15	2	23	119	0.00016197
CFEA	3	7	0	2	8	2	2	2	2	12	40	5.44437e-05
CFEC	3	3	15	12	11	3	14	10	3	11	85	0.000115693
CFED	7	3	0	3	2	5	4	6	5	10	45	6.12492e-05
CFEE	1	5	5	9	5	4	2	7	0	6	44	5.98881e-05
CFEF	9	1	7	4	12	3	8	4	1	6	55	7.48601e-05
CFEG	8	4	1	5	3	4	2	2	0	7	36	4.89993e-05
CFEH	1	4	2	3	1	6	7	1	4	7	36	4.89993e-05
CFEI	10	7	11	11	9	8	3	6	8	12	85	0.000115693
CFEK	6	4	3	4	4	1	13	4	1	6	46	6.26102e-05
CFEL	4	10	3	7	6	2	4	3	5	20	64	8.71099e-05
CFEM	3	3	1	4	10	5	10	8	3	14	61	8.30266e-05
CFEN	4	4	3	4	6	2	4	8	2	6	43	5.8527e-05
CFEP	6	4	6	1	3	8	10	3	4	6	51	6.94157e-05
CFEQ	13	8	11	14	12	4	15	7	4	23	111	0.000151081
CFER	6	5	8	1	2	6	4	1	2	3	38	5.17215e-05
CFES	7	4	7	9	10	10	13	8	4	11	83	0.000112971
CFET	6	6	9	3	10	7	4	4	6	11	66	8.98321e-05
CFEV	12	5	4	10	10	8	19	12	7	18	105	0.000142915
CFEW	7	4	8	15	4	4	6	5	7	10	70	9.52765e-05
CFEY	5	4	2	7	9	7	14	4	6	13	71	9.66376e-05
CFFA	7	7	7	8	5	2	5	5	4	17	67	9.11932e-05
CFFC	12	3	10	9	7	5	10	7	2	12	77	0.000104804
CFFD	3	3	2	3	6	6	6	7	4	12	52	7.07768e-05
CFFE	6	6	3	2	4	4	6	5	1	13	50	6.80546e-05
CFFF	14	3	4	4	4	6	7	5	7	10	64	8.71099e-05
CFFG	5	3	1	4	3	6	10	5	2	9	48	6.53324e-05
CFFH	7	5	9	8	5	8	11	5	2	12	72	9.79986e-05
CFFI	14	7	9	12	19	11	11	17	6	19	125	0.000170137
CFFK	4	3	8	1	2	4	10	10	2	8	52	7.07768e-05
CFFL	6	6	10	20	10	2	14	9	3	15	95	0.000129304
CFFM	12	12	6	17	10	13	13	14	7	14	118	0.000160609
CFFN	9	7	4	4	5	4	6	5	1	16	61	8.30266e-05
CFFP	12	5	4	15	10	3	9	8	6	25	97	0.000132026
CFFQ	13	8	7	16	10	16	11	15	4	25	125	0.000170137
CFFR	8	2	6	15	10	5	5	6	10	12	79	0.000107526
CFFS	6	4	8	4	8	13	9	8	6	8	74	0.000100721
CFFT	9	10	8	17	14	5	9	12	9	22	115	0.000156526
CFFV	13	3	6	5	10	10	11	5	4	17	84	0.000114332
CFFW	5	8	2	1	15	4	7	5	3	7	57	7.75823e-05
CFFY	8	8	10	19	9	11	7	8	7	19	106	0.000144276
CFGA	1	6	8	5	4	3	6	5	4	10	52	7.07768e-05
CFGC	8	9	5	4	10	7	4	1	2	11	61	8.30266e-05
CFGD	2	3	6	7	5	1	5	6	1	16	52	7.07768e-05
CFGE	10	5	6	5	10	8	1	4	3	19	71	9.66376e-05
CFGF	5	8	2	7	11	6	9	3	5	15	71	9.66376e-05
CFGG	3	5	2	4	3	3	8	4	5	8	45	6.12492e-05
CFGH	5	8	4	9	11	2	13	14	7	8	81	0.000110248
CFGI	2	4	4	9	1	3	14	9	2	12	60	8.16655e-05
CFGK	9	4	4	6	6	3	4	3	1	5	45	6.12492e-05
CFGL	5	5	5	7	9	2	9	5	5	13	65	8.8471e-05
CFGM	11	4	9	12	7	1	10	13	8	10	85	0.000115693
CFGN	2	2	1	5	2	3	2	2	1	7	27	3.67495e-05
CFGP	8	3	3	5	6	1	13	7	5	11	62	8.43877e-05
CFGQ	9	3	4	11	10	6	10	10	3	18	84	0.000114332
CFGR	6	4	6	9	7	5	13	8	3	14	75	0.000102082
CFGS	4	7	3	2	6	1	4	4	1	7	39	5.30826e-05
CFGT	8	4	5	8	3	3	9	6	4	11	61	8.30266e-05
CFGV	4	6	2	10	9	3	4	3	6	7	54	7.3499e-05
CFGW	2	6	6	3	1	1	8	2	6	7	42	5.71659e-05
CFGY	9	9	9	4	9	2	6	0	1	13	62	8.43877e-05
CFHA	13	4	4	11	4	2	4	7	4	14	67	9.11932e-05
CFHC	10	10	9	13	12	5	17	8	7	19	110	0.00014972
CFHD	8	10	4	9	3	10	14	4	4	11	77	0.000104804
CFHE	6	6	2	1	12	7	14	1	3	17	69	9.39154e-05
CFHF	8	6	7	4	6	3	12	9	1	18	74	0.000100721
CFHG	8	2	4	6	4	3	4	7	2	4	44	5.98881e-05
CFHH	6	0	8	5	2	5	2	4	3	11	46	6.26102e-05
CFHI	14	6	5	12	6	7	4	9	9	8	80	0.000108887
CFHK	2	3	9	9	6	5	12	6	2	18	72	9.79986e-05
CFHL	9	9	11	6	8	2	11	5	6	11	78	0.000106165
CFHM	12	6	9	8	6	4	8	9	6	22	90	0.000122498
CFHN	11	4	4	3	11	3	5	5	3	8	57	7.75823e-05
CFHP	17	5	2	6	7	6	13	12	6	11	85	0.000115693
CFHQ	16	8	18	12	7	8	19	9	5	18	120	0.000163331
CFHR	6	4	4	10	6	1	3	4	6	3	47	6.39713e-05
CFHS	10	8	8	5	8	10	14	3	5	10	81	0.000110248
CFHT	13	6	11	8	11	15	10	4	1	18	97	0.000132026
CFHV	8	8	7	11	6	13	9	10	10	20	102	0.000138831
CFHW	10	5	4	8	6	2	10	8	3	5	61	8.30266e-05
CFHY	5	6	7	11	7	13	9	3	4	9	74	0.000100721
CFIA	6	11	9	9	8	7	8	4	4	14	80	0.000108887
CFIC	12	5	7	9	11	11	10	13	4	22	104	0.000141554
CFID	12	6	6	14	8	3	10	5	6	17	87	0.000118415
CFIE	6	3	4	1	5	4	12	3	2	10	50	6.80546e-05
CFIF	11	3	9	15	10	14	14	7	12	12	107	0.000145637
CFIG	5	4	2	4	7	5	5	6	0	2	40	5.44437e-05
CFIH	16	9	6	10	10	6	12	5	8	16	98	0.000133387
CFII	7	10	14	15	11	6	8	14	11	22	118	0.000160609
CFIK	4	9	4	5	7	6	7	7	1	22	72	9.79986e-05
CFIL	9	8	9	12	8	3	16	7	7	9	88	0.000119776
CFIM	5	14	12	18	7	9	15	4	10	18	112	0.000152442
CFIN	11	4	11	15	14	4	7	10	5	9	90	0.000122498
CFIP	7	9	5	5	5	7	13	6	1	21	79	0.000107526
CFIQ	13	12	10	16	14	11	19	10	10	20	135	0.000183747
CFIR	11	5	9	8	4	2	8	7	6	5	65	8.8471e-05
CFIS	8	15	10	20	3	12	12	18	6	22	126	0.000171498
CFIT	15	12	14	20	18	12	24	16	6	28	165	0.00022458
CFIV	16	7	3	8	7	5	14	4	9	27	100	0.000136109
CFIW	8	4	7	4	4	5	11	4	2	17	66	8.98321e-05
CFIY	11	16	11	11	5	16	20	6	11	38	145	0.000197358
CFKA	5	7	5	2	6	4	10	4	1	20	64	8.71099e-05
CFKC	13	11	6	9	5	5	14	3	4	15	85	0.000115693
CFKD	7	6	5	10	5	7	3	4	6	7	60	8.16655e-05
CFKE	4	1	1	7	4	4	8	5	7	11	52	7.07768e-05
CFKF	9	5	3	9	7	5	7	10	1	10	66	8.98321e-05
CFKG	6	5	4	10	10	3	7	7	3	8	63	8.57488e-05
CFKH	5	9	3	5	6	6	9	2	5	3	53	7.21379e-05
CFKI	5	6	8	6	7	3	2	4	0	11	52	7.07768e-05
CFKK	6	2	6	2	5	3	5	7	3	12	51	6.94157e-05
CFKL	7	5	1	7	6	5	3	4	3	11	52	7.07768e-05
CFKM	10	7	12	5	10	9	21	9	2	16	101	0.00013747
CFKN	13	7	2	14	6	6	5	6	7	18	84	0.000114332
CFKP	9	3	6	6	8	7	10	8	4	19	80	0.000108887
CFKQ	6	10	5	9	13	5	6	9	4	7	74	0.000100721
CFKR	2	4	8	4	3	3	3	6	5	13	51	6.94157e-05
CFKS	10	6	5	11	7	8	14	6	8	9	84	0.000114332
CFKT	14	3	5	6	8	5	13	8	10	13	85	0.000115693
CFKV	7	11	5	11	13	11	12	7	8	11	96	0.000130665
CFKW	8	8	3	2	10	3	8	4	1	10	57	7.75823e-05
CFKY	14	5	6	15	3	7	9	8	6	28	101	0.00013747
CFLA	7	1	3	5	4	6	4	9	2	8	49	6.66935e-05
CFLC	11	7	6	6	6	2	13	10	5	17	83	0.000112971
CFLD	11	5	6	10	12	4	9	6	8	13	84	0.000114332
CFLE	8	2	7	4	4	3	4	9	5	1	47	6.39713e-05
CFLF	13	5	4	5	4	6	5	11	0	12	65	8.8471e-05
CFLG	3	3	9	5	5	4	4	5	2	11	51	6.94157e-05
CFLH	5	1	5	3	9	3	13	4	5	16	64	8.71099e-05
CFLI	6	6	2	5	6	1	3	7	7	14	57	7.75823e-05
CFLK	1	4	2	4	9	6	4	6	4	7	47	6.39713e-05
CFLL	5	8	7	7	9	13	8	2	8	16	83	0.000112971
CFLM	16	2	6	9	3	8	14	6	7	18	89	0.000121137
CFLN	3	7	3	4	9	5	6	5	5	7	54	7.3499e-05
CFLP	10	9	9	8	8	4	15	4	5	19	91	0.000123859
CFLQ	22	10	15	4	7	8	10	11	6	17	110	0.00014972
CFLR	10	5	5	9	6	6	11	6	2	8	68	9.25543e-05
CFLS	5	8	2	8	1	4	2	2	3	4	39	5.30826e-05
CFLT	17	10	2	8	11	6	15	7	7	11	94	0.000127943
CFLV	11	9	4	10	16	15	14	21	13	27	140	0.000190553
CFLW	12	2	6	8	6	10	13	5	6	13	81	0.000110248
CFLY	10	5	5	7	2	12	9	10	8	17	85	0.000115693
CFMA	6	7	8	13	8	6	11	10	4	21	94	0.000127943
CFMC	13	7	16	18	14	8	21	11	12	17	137	0.00018647
CFMD	8	8	6	6	8	6	19	10	8	22	101	0.00013747
CFME	6	7	2	13	3	4	15	7	6	8	71	9.66376e-05
CFMF	7	10	7	9	15	12	18	10	6	35	129	0.000175581
CFMG	9	2	3	7	6	1	12	6	6	17	69	9.39154e-05
CFMH	12	6	3	7	14	3	10	8	7	13	83	0.000112971
CFMI	6	15	7	9	6	0	16	7	5	15	86	0.000117054
CFMK	8	10	2	9	3	3	13	2	6	6	62	8.43877e-05
CFML	6	2	10	9	4	11	17	7	3	7	76	0.000103443
CFMM	11	3	7	8	11	17	17	5	12	19	110	0.00014972
CFMN	10	8	6	9	4	3	8	8	6	9	71	9.66376e-05
CFMP	18	13	13	6	14	8	24	15	4	23	138	0.000187831
CFMQ	24	10	11	11	21	20	21	19	16	35	188	0.000255885
CFMR	8	5	4	6	6	9	10	7	6	8	69	9.39154e-05
CFMS	15	14	9	16	17	9	13	12	7	29	141	0.000191914
CFMT	6	7	8	21	13	12	19	19	3	23	131	0.000178303
CFMV	15	11	16	8	18	19	11	12	5	19	134	0.000182386
CFMW	12	12	6	7	8	6	14	5	7	14	91	0.000123859
CFMY	14	17	10	12	10	10	21	12	3	24	133	0.000181025
CFNA	6	5	2	2	6	3	5	11	2	9	51	6.94157e-05
CFNC	7	8	4	6	8	1	7	8	7	18	74	0.000100721
CFND	11	4	3	4	6	1	4	0	1	7	41	5.58048e-05
CFNE	4	2	6	3	5	5	3	3	1	9	41	5.58048e-05
CFNF	12	1	4	3	5	8	14	2	3	19	71	9.66376e-05
CFNG	0	2	1	2	1	5	4	8	1	5	29	3.94717e-05
CFNH	4	7	9	3	2	5	10	1	2	4	47	6.39713e-05
CFNI	7	1	2	4	4	9	4	4	3	11	49	6.66935e-05
CFNK	10	2	4	8	14	7	6	3	3	19	76	0.000103443
CFNL	4	3	4	6	3	9	1	3	4	12	49	6.66935e-05
CFNM	7	2	7	3	11	3	9	5	0	14	61	8.30266e-05
CFNN	5	2	2	6	6	3	2	7	7	6	46	6.26102e-05
CFNP	3	9	7	14	9	3	6	6	3	13	73	9.93597e-05
CFNQ	12	10	13	7	10	13	8	9	5	5	92	0.00012522
CFNR	4	3	2	1	3	9	8	4	4	11	49	6.66935e-05
CFNS	7	7	1	5	6	9	10	3	1	9	58	7.89434e-05
CFNT	12	2	5	6	6	1	9	6	4	8	59	8.03044e-05
CFNV	7	16	3	13	19	5	6	20	4	24	117	0.000159248
CFNW	5	5	6	6	6	7	8	10	5	9	67	9.11932e-05
CFNY	6	10	5	9	7	2	8	5	6	11	69	9.39154e-05
CFPA	9	4	5	5	10	7	5	11	4	18	78	0.000106165
CFPC	9	17	12	16	12	5	18	9	9	26	133	0.000181025
CFPD	9	7	5	10	14	7	8	5	7	21	93	0.000126582
CFPE	9	10	11	5	4	10	7	8	8	12	84	0.000114332
CFPF	2	8	7	6	9	9	9	8	3	10	71	9.66376e-05
CFPG	3	4	2	7	7	7	11	4	5	10	60	8.16655e-05
CFPH	5	7	5	7	10	11	14	13	3	18	93	0.000126582
CFPI	6	5	6	12	8	5	7	8	3	8	68	9.25543e-05
CFPK	3	6	5	11	7	4	12	11	5	6	70	9.52765e-05
CFPL	11	8	4	7	10	7	15	6	5	15	88	0.000119776
CFPM	6	14	4	10	8	7	6	9	10	14	88	0.000119776
CFPN	5	1	3	5	6	3	4	4	5	8	44	5.98881e-05
CFPP	10	7	3	16	7	13	17	19	5	26	123	0.000167414
CFPQ	10	6	7	10	12	6	9	11	6	29	106	0.000144276
CFPR	14	2	7	9	12	5	25	7	5	28	114	0.000155165
CFPS	12	11	12	14	12	16	9	11	7	17	121	0.000164692
CFPT	10	9	13	7	5	10	13	8	8	17	100	0.000136109
CFPV	16	10	7	9	19	8	17	12	10	24	132	0.000179664
CFPW	6	9	3	7	5	9	3	5	4	4	55	7.48601e-05
CFPY	13	7	14	6	12	9	10	7	11	12	101	0.00013747
CFQA	8	8	5	4	8	6	8	7	4	12	70	9.52765e-05
CFQC	13	9	2	8	10	12	19	20	10	27	130	0.000176942
CFQD	11	8	5	8	7	10	7	8	5	14	83	0.000112971
CFQE	11	13	6	9	13	9	23	15	6	28	133	0.000181025
CFQF	13	7	9	13	10	6	15	10	8	25	116	0.000157887
CFQG	7	10	3	7	10	4	13	5	15	15	89	0.000121137
CFQH	13	3	1	12	13	6	9	8	8	20	93	0.000126582
CFQI	21	7	15	15	10	8	10	15	5	20	126	0.000171498
CFQK	7	6	8	9	11	4	12	4	2	13	76	0.000103443
CFQL	13	3	2	12	7	14	13	2	5	9	80	0.000108887
CFQM	14	8	9	11	10	10	15	7	5	19	108	0.000146998
CFQN	12	6	4	9	7	2	9	2	3	12	66	8.98321e-05
CFQP	24	9	13	17	14	10	24	2	7	24	144	0.000195997
CFQQ	30	9	9	16	10	16	27	11	10	26	164	0.000223219
CFQR	15	4	7	12	3	9	13	8	11	18	100	0.000136109
CFQS	22	15	11	11	19	9	14	16	9	33	159	0.000216414
CFQT	10	9	3	7	10	13	8	12	7	18	97	0.000132026
CFQV	28	8	6	21	18	14	23	18	8	41	185	0.000251802
CFQW	10	15	9	12	3	5	15	8	5	13	95	0.000129304
CFQY	19	8	8	8	16	8	16	9	11	24	127	0.000172859
CFRA	6	2	3	6	11	3	8	2	4	19	64	8.71099e-05
CFRC	11	8	6	3	1	5	6	12	7	13	72	9.79986e-05
CFRD	6	5	3	6	3	2	8	5	4	8	50	6.80546e-05
CFRE	7	8	4	6	1	2	5	2	6	8	49	6.66935e-05
CFRF	12	3	6	9	4	7	11	6	8	15	81	0.000110248
CFRG	4	2	2	5	8	2	6	8	5	6	48	6.53324e-05
CFRH	11	12	3	4	8	7	9	10	2	15	81	0.000110248
CFRI	8	9	4	5	5	3	9	9	2	22	76	0.000103443
CFRK	8	4	7	5	3	6	11	3	9	11	67	9.11932e-05
CFRL	9	5	2	5	6	12	9	7	1	16	72	9.79986e-05
CFRM	14	9	6	9	9	2	20	10	5	19	103	0.000140193
CFRN	4	2	4	3	5	1	6	4	5	6	40	5.44437e-05
CFRP	13	8	8	15	8	8	10	6	6	19	101	0.00013747
CFRQ	14	9	11	13	6	10	19	7	14	15	118	0.000160609
CFRR	4	4	1	9	3	5	4	3	0	11	44	5.98881e-05
CFRS	8	7	3	9	6	6	7	5	6	13	70	9.52765e-05
CFRT	2	5	10	11	9	20	16	10	5	25	113	0.000153803
CFRV	11	18	6	5	15	9	13	17	8	24	126	0.000171498
CFRW	4	4	4	9	3	5	7	2	8	12	58	7.89434e-05
CFRY	13	2	9	14	14	8	15	7	6	18	106	0.000144276
CFSA	8	7	3	8	9	2	5	8	6	10	66	8.98321e-05
CFSC	10	6	5	7	10	7	8	7	6	10	76	0.000103443
CFSD	5	2	7	5	4	7	7	0	4	13	54	7.3499e-05
CFSE	8	7	5	11	11	3	11	8	3	9	76	0.000103443
CFSF	11	7	6	10	6	9	4	13	8	19	93	0.000126582
CFSG	1	2	6	6	8	4	7	6	2	15	57	7.75823e-05
CFSH	5	7	4	10	5	12	11	1	2	13	70	9.52765e-05
CFSI	10	6	12	6	14	14	8	10	7	19	106	0.000144276
CFSK	4	1	6	8	6	7	5	6	4	2	49	6.66935e-05
CFSL	3	3	3	3	4	5	7	5	5	11	49	6.66935e-05
CFSM	15	16	7	14	14	8	12	15	6	23	130	0.000176942
CFSN	6	4	4	4	2	5	6	0	3	6	40	5.44437e-05
CFSP	8	6	5	14	13	7	14	14	5	25	111	0.000151081
CFSQ	14	10	4	14	10	7	12	5	18	15	109	0.000148359
CFSR	8	5	4	16	10	9	15	5	4	19	95	0.000129304
CFSS	15	9	11	7	11	14	9	16	7	17	116	0.000157887
CFST	6	6	9	3	7	12	18	3	6	30	100	0.000136109
CFSV	7	11	8	3	13	7	13	10	2	7	81	0.000110248
CFSW	7	2	6	10	3	3	5	5	2	9	52	7.07768e-05
CFSY	10	11	9	5	16	11	17	11	8	29	127	0.000172859
CFTA	9	6	4	5	6	9	9	2	7	24	81	0.000110248
CFTC	8	4	5	7	11	14	12	9	4	17	91	0.000123859
CFTD	13	3	5	9	11	8	15	13	8	18	103	0.000140193
CFTE	5	8	8	7	12	7	11	5	3	9	75	0.000102082
CFTF	20	12	16	8	20	15	19	7	10	22	149	0.000202803
CFTG	9	9	4	8	13	7	9	4	7	14	84	0.000114332
CFTH	13	11	5	12	16	9	14	10	9	13	112	0.000152442
CFTI	15	7	8	9	7	17	13	10	5	21	112	0.000152442
CFTK	6	8	3	9	13	10	10	9	3	16	87	0.000118415
CFTL	8	18	10	8	12	13	22	11	5	23	130	0.000176942
CFTM	14	8	8	10	21	16	17	8	8	23	133	0.000181025
CFTN	2	1	1	5	8	2	13	4	0	7	43	5.8527e-05
CFTP	9	9	8	18	13	5	12	7	3	22	106	0.000144276
CFTQ	11	13	13	13	19	17	22	14	7	15	144	0.000195997
CFTR	9	7	4	16	12	5	13	4	8	15	93	0.000126582
CFTS	15	7	10	7	15	8	23	13	10	23	131	0.000178303
CFTT	15	14	15	11	6	11	18	8	9	36	143	0.000194636
CFTV	14	8	11	15	8	7	13	16	10	39	141	0.000191914
CFTW	18	5	6	13	6	4	16	6	7	14	95	0.000129304
CFTY	21	18	10	7	14	12	9	8	8	16	123	0.000167414
CFVA	15	13	5	7	13	7	15	11	5	12	103	0.000140193
CFVC	17	7	7	8	11	8	13	10	6	22	109	0.000148359
CFVD	10	12	4	3	7	6	6	2	8	9	67	9.11932e-05
CFVE	8	5	7	11	11	7	10	7	10	11	87	0.000118415
CFVF	10	10	7	11	12	10	15	12	9	31	127	0.000172859
CFVG	6	7	6	5	12	6	11	4	6	14	77	0.000104804
CFVH	7	12	6	6	17	9	12	4	15	14	102	0.000138831
CFVI	12	13	6	11	7	8	18	8	9	16	108	0.000146998
CFVK	11	14	9	8	5	7	3	9	5	19	90	0.000122498
CFVL	9	6	7	10	5	8	13	11	8	25	102	0.000138831
CFVM	10	11	6	17	22	12	16	10	7	13	124	0.000168775
CFVN	10	3	6	6	3	3	12	5	5	15	68	9.25543e-05
CFVP	12	11	11	11	5	8	11	10	10	23	112	0.000152442
CFVQ	26	11	17	15	14	8	7	13	5	19	135	0.000183747
CFVR	4	8	5	10	10	8	22	9	5	13	94	0.000127943
CFVS	9	8	7	21	6	10	18	4	8	14	105	0.000142915
CFVT	16	13	14	10	8	9	19	16	15	26	146	0.000198719
CFVV	18	12	18	13	17	10	16	6	7	35	152	0.000206886
CFVW	11	8	11	7	12	7	10	6	6	25	103	0.000140193
CFVY	14	6	9	11	5	8	20	9	5	22	109	0.000148359
CFWA	8	5	6	2	3	7	11	11	4	20	77	0.000104804
CFWC	6	2	4	4	4	4	6	6	5	16	57	7.75823e-05
CFWD	6	6	1	5	6	3	9	3	5	11	55	7.48601e-05
CFWE	13	3	3	9	8	3	9	9	6	11	74	0.000100721
CFWF	4	7	5	9	5	9	4	5	2	7	57	7.75823e-05
CFWG	11	4	4	10	6	2	8	4	4	9	62	8.43877e-05
CFWH	9	6	6	12	8	11	10	15	7	14	98	0.000133387
CFWI	6	4	0	8	8	3	8	2	6	11	56	7.62212e-05
CFWK	5	5	5	3	6	6	7	2	6	13	58	7.89434e-05
CFWL	10	11	7	3	10	3	15	2	3	24	88	0.000119776
CFWM	8	4	7	21	6	10	7	5	6	17	91	0.000123859
CFWN	9	1	3	3	4	7	4	5	5	14	55	7.48601e-05
CFWP	8	8	1	6	6	4	13	2	7	11	66	8.98321e-05
CFWQ	18	12	12	22	14	12	18	10	9	17	144	0.000195997
CFWR	7	3	8	1	13	6	13	8	9	16	84	0.000114332
CFWS	8	9	11	6	7	3	13	10	6	7	80	0.000108887
CFWT	2	8	6	9	1	5	9	12	2	14	68	9.25543e-05
CFWV	10	6	9	7	11	2	13	9	7	15	89	0.000121137
CFWW	5	6	4	5	9	6	14	1	4	10	64	8.71099e-05
CFWY	16	11	7	3	8	4	10	3	2	10	74	0.000100721
CFYA	8	9	6	8	8	9	13	5	6	10	82	0.00011161
CFYC	6	9	5	8	11	6	5	2	9	22	83	0.000112971
CFYD	9	5	7	8	13	6	10	7	9	20	94	0.000127943
CFYE	7	6	1	5	9	4	10	8	2	9	61	8.30266e-05
CFYF	12	6	2	8	4	6	13	10	5	21	87	0.000118415
CFYG	11	9	5	6	7	3	10	11	3	8	73	9.93597e-05
CFYH	4	9	6	7	4	7	8	8	7	16	76	0.000103443
CFYI	9	8	6	16	10	12	8	10	10	18	107	0.000145637
CFYK	17	2	4	6	5	8	13	5	4	14	78	0.000106165
CFYL	9	10	8	4	3	1	8	4	7	15	69	9.39154e-05
CFYM	13	9	14	13	12	10	11	7	6	24	119	0.00016197
CFYN	2	4	8	2	5	5	8	2	6	22	64	8.71099e-05
CFYP	8	7	15	16	7	10	7	7	10	19	106	0.000144276
CFYQ	24	12	16	11	21	15	16	19	14	23	171	0.000232747
CFYR	8	4	4	4	0	4	11	4	5	12	56	7.62212e-05
CFYS	11	14	7	8	13	12	15	7	4	16	107	0.000145637
CFYT	16	7	9	12	11	9	22	16	3	16	121	0.000164692
CFYV	16	6	8	8	14	5	7	9	5	19	97	0.000132026
[truncated: 6,003 more rows]

## Sheet: Naïve yeast library
Counts for each CXXX sequence in the naive yeast library
Sequence	Sample 1	Sample 2	Sample 3	Sample 4	Sample 5	Sample 6	Sample 7	Sample 8	Sample 9	Sample 10	Sum	Frequency
CAAA	2	11	16	17	6	1	9	5	7	1	75	9.72548e-05
CAAC	1	20	13	14	9	3	8	4	2	2	76	9.85516e-05
CAAD	6	7	10	11	4	4	3	2	3	6	56	7.26169e-05
CAAE	5	11	15	14	10	5	4	3	7	1	75	9.72548e-05
CAAF	7	10	18	11	8	1	8	2	4	5	74	9.59581e-05
CAAG	2	20	3	11	7	0	3	0	3	2	51	6.61333e-05
CAAH	2	13	7	7	2	2	1	5	6	4	49	6.35398e-05
CAAI	5	13	8	11	5	8	2	1	4	3	60	7.78039e-05
CAAK	4	11	5	9	7	4	4	6	12	5	67	8.6881e-05
CAAL	4	9	10	12	5	2	2	0	3	3	50	6.48365e-05
CAAM	5	13	7	10	7	4	2	5	7	10	70	9.07712e-05
CAAN	2	6	3	5	2	0	0	1	2	3	24	3.11215e-05
CAAP	6	12	12	17	5	3	5	4	8	4	76	9.85516e-05
CAAQ	10	19	13	10	7	6	12	10	10	8	105	0.000136157
CAAR	3	10	8	10	5	3	0	1	6	3	49	6.35398e-05
CAAS	4	15	14	22	10	4	6	4	2	5	86	0.000111519
CAAT	6	17	10	16	9	2	11	3	7	5	86	0.000111519
CAAV	8	11	12	16	4	5	7	6	11	5	85	0.000110222
CAAW	6	6	6	14	7	0	3	4	4	6	56	7.26169e-05
CAAY	3	17	18	11	8	5	9	10	6	0	87	0.000112816
CACA	4	13	6	11	6	1	5	7	7	4	64	8.29908e-05
CACC	4	12	6	12	8	2	5	3	7	6	65	8.42875e-05
CACD	10	11	8	13	10	3	8	6	11	3	83	0.000107629
CACE	3	15	14	14	11	4	7	11	7	3	89	0.000115409
CACF	5	8	14	12	9	7	8	3	4	1	71	9.20679e-05
CACG	3	12	2	9	11	3	1	4	4	3	52	6.743e-05
CACH	6	13	13	10	5	2	8	8	5	7	77	9.98483e-05
CACI	3	11	13	17	7	7	14	2	10	7	91	0.000118003
CACK	11	14	13	20	5	5	6	3	6	7	90	0.000116706
CACL	3	12	12	15	7	4	6	5	7	8	79	0.000102442
CACM	8	15	14	21	12	3	12	9	12	6	112	0.000145234
CACN	3	17	12	13	7	3	7	4	12	5	83	0.000107629
CACP	10	17	7	13	3	1	11	5	7	10	84	0.000108925
CACQ	4	24	16	15	13	5	8	7	8	7	107	0.00013875
CACR	8	23	22	25	15	5	10	3	5	6	122	0.000158201
CACS	3	22	15	14	7	3	8	7	11	6	96	0.000124486
CACT	6	15	5	7	12	5	6	8	3	3	70	9.07712e-05
CACV	20	18	16	27	10	6	6	5	6	13	127	0.000164685
CACW	8	25	14	7	8	2	8	4	7	3	86	0.000111519
CACY	4	12	6	17	6	7	9	9	2	2	74	9.59581e-05
CADA	5	16	16	27	11	2	9	9	7	6	108	0.000140047
CADC	3	14	12	13	12	2	8	5	15	7	91	0.000118003
CADD	0	15	5	8	0	2	2	4	4	1	41	5.3166e-05
CADE	5	18	6	16	8	5	4	4	8	3	77	9.98483e-05
CADF	7	17	11	12	6	3	9	12	12	12	101	0.00013097
CADG	5	11	12	9	10	3	9	3	6	6	74	9.59581e-05
CADH	3	8	10	11	6	3	6	1	5	1	54	7.00235e-05
CADI	2	12	7	12	10	8	8	3	3	3	68	8.81777e-05
CADK	4	10	5	10	5	3	2	4	5	5	53	6.87267e-05
CADL	2	16	10	14	6	1	2	3	4	4	62	8.03973e-05
CADM	9	14	10	14	10	9	9	8	14	4	101	0.00013097
CADN	1	5	13	8	7	2	9	7	2	3	57	7.39137e-05
CADP	14	27	15	16	11	2	4	12	17	4	122	0.000158201
CADQ	5	18	20	17	15	8	13	8	7	2	113	0.000146531
CADR	9	20	11	8	6	6	10	4	5	3	82	0.000106332
CADS	7	8	13	15	6	5	10	5	5	1	75	9.72548e-05
CADT	8	25	15	25	5	4	4	4	10	4	104	0.00013486
CADV	5	21	21	13	3	7	10	3	8	3	94	0.000121893
CADW	2	11	12	9	7	5	3	4	4	8	65	8.42875e-05
CADY	13	30	15	18	9	5	18	9	3	6	126	0.000163388
CAEA	7	13	6	11	10	2	4	5	2	2	62	8.03973e-05
CAEC	5	21	14	22	11	6	9	4	12	7	111	0.000143937
CAED	9	10	11	10	8	7	2	9	5	6	77	9.98483e-05
CAEE	2	6	9	4	6	5	4	5	2	4	47	6.09464e-05
CAEF	6	20	14	16	9	1	10	1	2	5	84	0.000108925
CAEG	3	11	8	15	5	1	3	3	8	1	58	7.52104e-05
CAEH	3	12	9	8	8	4	10	8	3	8	73	9.46614e-05
CAEI	8	12	24	16	15	4	6	7	9	8	109	0.000141344
CAEK	4	14	14	10	1	3	2	3	6	2	59	7.65071e-05
CAEL	4	16	15	11	6	3	3	5	10	8	81	0.000105035
CAEM	5	9	11	15	5	5	9	5	10	2	76	9.85516e-05
CAEN	5	15	6	10	2	1	8	5	6	5	63	8.1694e-05
CAEP	6	12	10	13	10	2	4	10	7	4	78	0.000101145
CAEQ	12	25	19	29	9	8	12	8	16	3	141	0.000182839
CAER	5	10	7	11	8	2	5	4	2	3	57	7.39137e-05
CAES	4	12	6	12	2	1	4	4	5	9	59	7.65071e-05
CAET	4	14	9	13	5	5	4	1	9	6	70	9.07712e-05
CAEV	7	15	12	17	11	4	13	5	10	5	99	0.000128376
CAEW	1	11	5	8	9	2	4	4	2	4	50	6.48365e-05
CAEY	5	20	19	13	18	4	7	3	7	8	104	0.00013486
CAFA	5	13	5	7	5	4	7	5	6	3	60	7.78039e-05
CAFC	5	14	14	13	8	3	5	8	7	10	87	0.000112816
CAFD	1	16	6	18	15	4	6	8	4	4	82	0.000106332
CAFE	6	8	12	4	3	0	9	1	5	6	54	7.00235e-05
CAFF	10	13	13	15	5	9	5	4	7	3	84	0.000108925
CAFG	5	4	6	10	7	0	5	1	5	3	46	5.96496e-05
CAFH	5	22	11	16	7	3	8	5	6	8	91	0.000118003
CAFI	7	14	12	13	10	1	5	4	5	3	74	9.59581e-05
CAFK	5	19	8	10	8	3	6	8	8	3	78	0.000101145
CAFL	4	20	4	7	10	1	6	3	4	3	62	8.03973e-05
CAFM	8	4	14	17	12	4	5	8	10	6	88	0.000114112
CAFN	5	17	12	16	3	1	5	1	7	3	70	9.07712e-05
CAFP	4	10	12	10	5	5	7	4	12	1	70	9.07712e-05
CAFQ	3	14	10	15	21	4	9	7	8	7	98	0.00012708
CAFR	4	9	17	8	4	5	6	5	7	7	72	9.33646e-05
CAFS	7	13	8	16	11	0	7	6	9	5	82	0.000106332
CAFT	5	22	12	25	9	8	8	7	8	6	110	0.00014264
CAFV	1	14	15	13	9	7	1	3	7	4	74	9.59581e-05
CAFW	2	8	5	13	10	9	4	1	4	4	60	7.78039e-05
CAFY	2	21	10	13	14	3	2	3	2	3	73	9.46614e-05
CAGA	5	14	6	9	9	4	8	3	8	3	69	8.94744e-05
CAGC	6	10	12	12	5	2	11	2	5	6	71	9.20679e-05
CAGD	3	10	9	17	2	4	10	9	5	2	71	9.20679e-05
CAGE	2	17	13	7	7	2	3	8	5	1	65	8.42875e-05
CAGF	5	11	8	14	7	2	7	6	3	6	69	8.94744e-05
CAGG	4	6	11	9	9	2	3	3	4	1	52	6.743e-05
CAGH	3	16	7	14	5	2	5	4	4	4	64	8.29908e-05
CAGI	5	14	9	11	4	6	8	4	7	0	68	8.81777e-05
CAGK	5	8	5	4	2	1	9	7	2	5	48	6.22431e-05
CAGL	6	13	7	11	7	2	8	3	4	5	66	8.55842e-05
CAGM	1	7	8	4	2	3	5	3	5	2	40	5.18692e-05
CAGN	1	12	2	5	5	3	5	1	5	2	41	5.3166e-05
CAGP	4	13	9	21	16	4	7	12	7	8	101	0.00013097
CAGQ	10	16	12	17	12	2	3	7	9	2	90	0.000116706
CAGR	5	13	3	9	7	0	3	4	4	4	52	6.743e-05
CAGS	4	11	16	9	2	5	4	4	5	1	61	7.91006e-05
CAGT	5	22	13	12	2	3	4	3	9	3	76	9.85516e-05
CAGV	7	17	11	11	11	4	8	4	6	7	86	0.000111519
CAGW	3	6	8	5	3	0	0	7	2	3	37	4.7979e-05
CAGY	4	7	13	17	13	7	4	7	3	3	78	0.000101145
CAHA	3	14	6	8	9	3	6	0	8	6	63	8.1694e-05
CAHC	3	17	15	19	8	5	7	3	3	3	83	0.000107629
CAHD	7	12	11	8	6	8	10	7	7	4	80	0.000103738
CAHE	5	10	2	11	6	6	8	9	5	1	63	8.1694e-05
CAHF	5	12	9	16	5	3	8	5	4	5	72	9.33646e-05
CAHG	5	12	9	16	7	6	13	4	5	5	82	0.000106332
CAHH	3	15	10	14	9	7	5	12	13	14	102	0.000132267
CAHI	9	6	10	17	8	3	9	4	7	15	88	0.000114112
CAHK	5	11	10	10	9	3	7	8	5	3	71	9.20679e-05
CAHL	13	12	13	21	6	7	5	6	10	4	97	0.000125783
CAHM	10	20	11	20	17	10	10	5	8	4	115	0.000149124
CAHN	12	12	21	11	11	7	8	4	5	3	94	0.000121893
CAHP	9	22	21	21	8	3	5	6	11	5	111	0.000143937
CAHQ	8	20	12	20	17	4	10	6	7	6	110	0.00014264
CAHR	4	15	10	8	13	5	6	7	9	7	84	0.000108925
CAHS	7	12	8	4	7	2	6	3	4	2	55	7.13202e-05
CAHT	8	29	17	20	11	6	6	9	8	11	125	0.000162091
CAHV	6	10	10	25	6	6	11	2	7	6	89	0.000115409
CAHW	5	13	12	20	8	0	5	1	9	7	80	0.000103738
CAHY	5	15	17	13	7	5	8	6	3	10	89	0.000115409
CAIA	1	14	7	9	7	3	4	1	12	4	62	8.03973e-05
CAIC	9	24	8	18	9	2	8	10	13	5	106	0.000137453
CAID	5	14	14	18	15	7	8	3	12	3	99	0.000128376
CAIE	4	16	12	9	5	3	6	2	7	4	68	8.81777e-05
CAIF	7	22	11	18	4	2	9	2	5	0	80	0.000103738
CAIG	1	11	10	7	6	1	2	4	2	1	45	5.83529e-05
CAIH	4	15	15	20	25	8	4	6	12	3	112	0.000145234
CAII	5	19	22	10	6	3	7	5	8	2	87	0.000112816
CAIK	5	9	9	15	11	6	5	4	3	6	73	9.46614e-05
CAIL	5	14	11	9	6	2	4	3	5	4	63	8.1694e-05
CAIM	6	16	21	25	14	6	3	8	14	7	120	0.000155608
CAIN	2	12	11	10	9	0	4	3	3	3	57	7.39137e-05
CAIP	20	23	17	29	17	9	6	5	17	7	150	0.00019451
CAIQ	8	20	10	15	3	3	4	3	5	16	87	0.000112816
CAIR	8	10	11	15	6	2	4	4	5	13	78	0.000101145
CAIS	11	18	18	15	6	2	6	4	7	7	94	0.000121893
CAIT	10	27	20	22	7	3	10	4	13	8	124	0.000160795
CAIV	7	24	16	11	7	5	9	5	5	4	93	0.000120596
CAIW	5	11	12	21	11	3	2	4	5	4	78	0.000101145
CAIY	5	24	11	22	11	6	7	10	4	10	110	0.00014264
CAKA	4	8	13	14	6	0	8	1	5	6	65	8.42875e-05
CAKC	3	8	10	11	7	3	7	3	3	10	65	8.42875e-05
CAKD	2	12	15	6	10	5	3	8	8	3	72	9.33646e-05
CAKE	2	15	8	10	2	2	4	5	5	3	56	7.26169e-05
CAKF	6	11	8	22	19	7	7	9	6	7	102	0.000132267
CAKG	3	1	6	14	0	1	3	3	0	3	34	4.40889e-05
CAKH	6	7	4	8	12	1	6	3	7	2	56	7.26169e-05
CAKI	4	6	14	9	10	5	2	5	3	4	62	8.03973e-05
CAKK	5	7	5	9	6	1	8	0	6	4	51	6.61333e-05
CAKL	6	16	6	23	10	4	6	1	11	5	88	0.000114112
CAKM	8	31	13	26	9	7	9	3	8	3	117	0.000151718
CAKN	2	13	15	3	2	0	1	4	8	2	50	6.48365e-05
CAKP	4	13	12	12	6	4	8	5	8	4	76	9.85516e-05
CAKQ	3	24	22	12	9	2	12	7	12	6	109	0.000141344
CAKR	4	17	9	7	6	8	5	3	6	4	69	8.94744e-05
CAKS	9	14	9	7	7	4	11	4	3	5	73	9.46614e-05
CAKT	7	14	6	15	8	6	6	4	3	5	74	9.59581e-05
CAKV	10	12	11	12	8	7	8	7	6	4	85	0.000110222
CAKW	2	7	6	5	9	3	3	5	6	2	48	6.22431e-05
CAKY	5	19	15	17	14	2	5	3	6	7	93	0.000120596
CALA	13	16	7	16	10	2	8	11	5	4	92	0.000119299
CALC	1	14	11	14	17	2	9	3	1	5	77	9.98483e-05
CALD	8	23	9	24	6	11	9	9	8	4	111	0.000143937
CALE	2	11	9	6	4	5	6	4	5	5	57	7.39137e-05
CALF	4	11	9	9	9	7	1	3	6	5	64	8.29908e-05
CALG	5	10	5	10	2	2	6	4	5	2	51	6.61333e-05
CALH	0	9	5	14	10	0	6	6	7	4	61	7.91006e-05
CALI	6	16	10	13	3	0	2	4	6	2	62	8.03973e-05
CALK	6	16	17	12	5	3	6	3	8	7	83	0.000107629
CALL	2	7	9	10	4	6	9	1	7	4	59	7.65071e-05
CALM	3	13	12	5	7	4	7	5	9	5	70	9.07712e-05
CALN	2	9	13	11	12	0	5	5	9	1	67	8.6881e-05
CALP	3	22	14	10	6	3	6	11	2	8	85	0.000110222
CALQ	4	28	15	21	11	3	7	11	8	2	110	0.00014264
CALR	3	13	12	15	17	8	8	5	7	5	93	0.000120596
CALS	8	17	13	16	9	3	5	3	7	3	84	0.000108925
CALT	9	12	6	8	6	2	5	3	4	7	62	8.03973e-05
CALV	10	13	7	20	21	3	10	11	7	1	103	0.000133563
CALW	5	7	4	11	8	1	3	1	5	3	48	6.22431e-05
CALY	1	21	16	18	5	1	4	6	7	2	81	0.000105035
CAMA	8	11	17	9	12	7	8	3	9	1	85	0.000110222
CAMC	5	16	10	11	11	10	8	4	9	9	93	0.000120596
CAMD	6	27	20	17	4	10	9	7	9	5	114	0.000147827
CAME	1	18	18	11	12	4	5	7	7	5	88	0.000114112
CAMF	6	24	11	17	6	10	8	5	11	3	101	0.00013097
CAMG	1	9	10	7	10	3	6	7	5	3	61	7.91006e-05
CAMH	2	13	14	15	13	4	8	1	5	8	83	0.000107629
CAMI	10	10	22	20	9	2	15	12	17	3	120	0.000155608
CAMK	6	16	11	13	4	4	3	11	7	6	81	0.000105035
CAML	5	17	8	9	11	6	9	11	11	8	95	0.000123189
CAMM	3	15	13	12	10	7	4	1	3	9	77	9.98483e-05
CAMN	3	17	12	8	4	5	3	3	4	6	65	8.42875e-05
CAMP	9	17	26	16	18	5	2	7	11	5	116	0.000150421
CAMQ	10	30	23	27	17	14	22	10	13	12	178	0.000230818
CAMR	13	21	13	23	15	4	8	9	8	8	122	0.000158201
CAMS	5	12	17	15	11	1	8	5	4	5	83	0.000107629
CAMT	4	31	13	24	14	5	4	8	11	5	119	0.000154311
CAMV	7	36	20	19	15	4	13	11	5	9	139	0.000180246
CAMW	6	14	11	17	10	5	8	7	6	3	87	0.000112816
CAMY	15	22	6	11	6	3	8	5	5	3	84	0.000108925
CANA	5	12	9	13	6	5	3	6	4	2	65	8.42875e-05
CANC	6	15	14	10	4	1	6	0	3	6	65	8.42875e-05
CAND	7	8	6	7	7	2	3	1	3	3	47	6.09464e-05
CANE	3	8	12	6	5	2	1	1	5	1	44	5.70562e-05
CANF	3	8	6	7	9	2	6	4	6	2	53	6.87267e-05
CANG	4	11	4	6	6	3	1	4	7	2	48	6.22431e-05
CANH	0	5	4	6	3	1	6	6	4	0	35	4.53856e-05
CANI	1	6	7	5	7	0	2	5	2	3	38	4.92758e-05
CANK	2	13	7	7	2	1	2	3	7	3	47	6.09464e-05
CANL	5	4	3	11	11	2	6	0	5	5	52	6.743e-05
CANM	4	9	6	9	10	2	8	2	6	4	60	7.78039e-05
CANN	2	8	5	6	9	3	4	0	1	1	39	5.05725e-05
CANP	5	8	12	12	3	0	4	3	2	8	57	7.39137e-05
CANQ	8	23	18	12	10	6	4	9	2	4	96	0.000124486
CANR	5	13	3	10	6	1	5	3	3	5	54	7.00235e-05
CANS	6	14	12	6	5	2	6	2	4	5	62	8.03973e-05
CANT	5	22	10	12	6	3	7	5	5	4	79	0.000102442
CANV	2	13	9	7	2	2	4	3	4	2	48	6.22431e-05
CANW	2	6	9	9	5	1	7	2	7	2	50	6.48365e-05
CANY	6	19	10	12	4	6	18	10	7	9	101	0.00013097
CAPA	8	17	15	22	10	2	4	6	6	6	96	0.000124486
CAPC	8	15	20	12	13	6	7	12	10	7	110	0.00014264
CAPD	11	25	22	31	5	5	13	8	16	6	142	0.000184136
CAPE	9	24	22	20	12	6	11	12	7	8	131	0.000169872
CAPF	6	16	12	16	7	2	4	10	4	7	84	0.000108925
CAPG	6	19	10	7	6	3	5	2	4	3	65	8.42875e-05
CAPH	9	22	10	14	13	1	4	8	5	3	89	0.000115409
CAPI	8	18	10	19	15	5	5	12	8	7	107	0.00013875
CAPK	4	21	11	15	12	1	10	10	4	6	94	0.000121893
CAPL	0	9	8	20	8	0	5	6	9	3	68	8.81777e-05
CAPM	9	19	16	13	7	8	7	7	6	6	98	0.00012708
CAPN	2	12	10	9	2	2	4	2	2	6	51	6.61333e-05
CAPP	10	21	17	29	22	3	16	17	18	2	155	0.000200993
CAPQ	6	20	20	20	13	5	12	6	12	8	122	0.000158201
CAPR	5	25	16	9	11	8	13	3	14	11	115	0.000149124
CAPS	12	14	8	10	9	4	6	6	14	8	91	0.000118003
CAPT	14	13	6	22	5	5	7	6	13	6	97	0.000125783
CAPV	9	12	19	12	12	5	15	16	13	8	121	0.000156904
CAPW	6	19	12	15	4	2	9	2	10	1	80	0.000103738
CAPY	8	17	13	11	8	2	4	3	7	5	78	0.000101145
CAQA	13	32	21	27	19	13	16	10	20	6	177	0.000229521
CAQC	9	23	29	29	16	15	15	9	17	11	173	0.000224334
CAQD	7	27	11	22	28	11	12	10	6	7	141	0.000182839
CAQE	7	27	21	20	5	12	11	7	11	5	126	0.000163388
CAQF	9	35	14	27	8	5	16	11	14	7	146	0.000189323
CAQG	8	26	15	14	20	4	15	9	5	2	118	0.000153014
CAQH	8	24	14	22	11	7	13	14	16	7	136	0.000176355
CAQI	9	23	10	23	9	5	15	5	11	8	118	0.000153014
CAQK	3	17	12	17	7	9	5	7	5	8	90	0.000116706
CAQL	7	32	14	19	10	9	11	8	14	9	133	0.000172465
CAQM	7	18	17	17	9	4	8	3	10	11	104	0.00013486
CAQN	4	10	10	10	8	6	2	12	6	6	74	9.59581e-05
CAQP	16	23	27	35	17	12	12	18	11	9	180	0.000233412
CAQQ	21	40	41	39	19	9	22	12	8	13	224	0.000290468
CAQR	5	20	14	20	11	8	14	15	5	4	116	0.000150421
CAQS	6	25	11	16	12	5	5	4	10	7	101	0.00013097
CAQT	8	16	17	24	7	6	13	13	21	11	136	0.000176355
CAQV	14	37	27	36	12	9	8	15	8	7	173	0.000224334
CAQW	6	23	25	17	17	6	8	8	9	3	122	0.000158201
CAQY	10	25	24	29	12	4	13	10	6	6	139	0.000180246
CARA	7	15	17	7	3	5	9	4	5	9	81	0.000105035
CARC	13	21	6	17	10	3	11	9	11	6	107	0.00013875
CARD	5	9	10	6	6	1	2	1	4	3	47	6.09464e-05
CARE	0	12	17	13	5	4	6	4	8	4	73	9.46614e-05
CARF	7	24	14	9	10	2	4	7	9	5	91	0.000118003
CARG	3	12	10	12	8	2	9	3	6	2	67	8.6881e-05
CARH	6	15	14	11	10	3	3	4	6	3	75	9.72548e-05
CARI	6	11	14	23	6	3	1	7	4	3	78	0.000101145
CARK	6	12	7	14	7	3	3	6	1	5	64	8.29908e-05
CARL	8	13	12	8	9	4	7	5	7	8	81	0.000105035
CARM	8	13	11	16	6	2	4	8	12	5	85	0.000110222
CARN	2	12	6	9	15	1	3	3	2	1	54	7.00235e-05
CARP	5	22	14	21	7	4	12	4	4	7	100	0.000129673
CARQ	19	27	21	25	21	2	13	14	15	7	164	0.000212664
CARR	7	13	9	15	4	3	4	6	5	6	72	9.33646e-05
CARS	8	12	10	18	9	3	10	7	16	8	101	0.00013097
CART	6	10	11	19	11	4	6	5	8	3	83	0.000107629
CARV	7	27	13	21	13	14	8	10	7	6	126	0.000163388
CARW	5	19	6	11	6	4	9	9	2	4	75	9.72548e-05
CARY	11	16	10	12	8	3	6	11	8	6	91	0.000118003
CASA	3	20	8	11	4	2	3	2	4	2	59	7.65071e-05
CASC	4	15	8	23	15	7	12	9	4	9	106	0.000137453
CASD	9	17	8	25	10	5	13	10	8	7	112	0.000145234
CASE	3	11	5	19	3	5	6	4	4	2	62	8.03973e-05
CASF	7	16	13	12	7	9	3	4	5	2	78	0.000101145
CASG	3	13	10	14	9	2	7	7	4	3	72	9.33646e-05
CASH	6	11	14	14	11	5	9	5	6	5	86	0.000111519
CASI	7	16	12	15	6	13	8	10	12	0	99	0.000128376
CASK	3	11	5	4	4	5	6	3	6	3	50	6.48365e-05
CASL	8	26	11	24	5	3	5	14	9	5	110	0.00014264
CASM	4	20	17	24	13	6	5	11	13	9	122	0.000158201
CASN	5	9	10	19	6	3	4	4	6	3	69	8.94744e-05
CASP	7	13	13	19	10	1	7	4	6	7	87	0.000112816
CASQ	10	42	19	21	10	4	16	14	4	5	145	0.000188026
CASR	3	9	16	8	10	4	4	9	9	8	80	0.000103738
CASS	3	19	13	16	8	6	8	7	7	1	88	0.000114112
CAST	4	10	18	17	13	4	9	8	7	4	94	0.000121893
CASV	3	14	20	23	6	13	8	11	13	7	118	0.000153014
CASW	12	26	11	22	4	3	8	5	8	8	107	0.00013875
CASY	15	25	16	21	10	7	8	12	16	9	139	0.000180246
CATA	3	12	6	13	7	3	1	7	9	4	65	8.42875e-05
CATC	6	24	14	20	15	3	14	3	11	7	117	0.000151718
CATD	3	17	17	20	8	5	7	7	9	3	96	0.000124486
CATE	6	16	11	11	9	1	4	6	7	3	74	9.59581e-05
CATF	6	9	9	15	6	4	5	1	6	5	66	8.55842e-05
CATG	4	11	14	19	8	3	0	5	4	4	72	9.33646e-05
CATH	6	7	7	17	11	3	11	5	10	2	79	0.000102442
CATI	16	27	18	19	13	14	5	6	7	4	129	0.000167278
CATK	5	20	13	15	9	0	6	8	6	5	87	0.000112816
CATL	10	18	12	23	9	10	8	3	5	7	105	0.000136157
CATM	5	14	12	21	11	7	3	8	7	8	96	0.000124486
CATN	8	12	13	21	7	3	7	3	5	4	83	0.000107629
CATP	12	17	22	22	9	5	8	7	8	7	117	0.000151718
CATQ	9	20	27	30	19	9	16	11	9	9	159	0.00020618
CATR	12	26	12	21	12	4	19	5	9	9	129	0.000167278
CATS	4	16	9	13	9	5	3	5	2	6	72	9.33646e-05
CATT	6	21	14	19	10	3	3	4	10	0	90	0.000116706
CATV	3	26	13	18	11	5	8	1	12	5	102	0.000132267
CATW	6	14	14	14	13	4	5	7	6	7	90	0.000116706
CATY	7	25	13	20	17	9	8	17	8	8	132	0.000171168
CAVA	3	18	17	18	11	6	8	2	9	4	96	0.000124486
CAVC	11	18	17	14	17	6	15	3	10	15	126	0.000163388
CAVD	8	23	15	23	4	5	5	3	16	6	108	0.000140047
CAVE	10	17	14	24	11	3	6	7	7	12	111	0.000143937
CAVF	6	15	14	6	10	7	2	2	3	3	68	8.81777e-05
CAVG	2	15	7	8	9	6	2	0	4	6	59	7.65071e-05
CAVH	10	18	21	11	9	4	9	3	5	8	98	0.00012708
CAVI	7	21	16	16	7	4	13	7	14	11	116	0.000150421
CAVK	3	15	11	12	7	5	6	5	5	4	73	9.46614e-05
CAVL	7	17	9	9	12	0	8	2	5	5	74	9.59581e-05
CAVM	8	24	13	19	6	6	14	4	10	3	107	0.00013875
CAVN	4	17	20	12	12	3	7	3	6	4	88	0.000114112
CAVP	9	25	26	27	18	11	12	13	6	8	155	0.000200993
CAVQ	10	24	24	29	16	4	14	17	14	6	158	0.000204883
CAVR	11	16	16	21	11	6	10	5	15	7	118	0.000153014
CAVS	11	16	17	25	10	3	5	9	11	15	122	0.000158201
CAVT	7	21	16	31	21	5	12	15	14	5	147	0.000190619
CAVV	11	29	17	15	22	13	11	5	13	8	144	0.000186729
CAVW	4	24	8	22	10	2	5	3	12	4	94	0.000121893
CAVY	7	21	14	19	16	6	10	17	10	4	124	0.000160795
CAWA	5	14	8	11	8	9	3	6	11	4	79	0.000102442
CAWC	4	10	10	17	10	0	6	7	7	5	76	9.85516e-05
CAWD	8	25	14	23	14	6	19	4	8	3	124	0.000160795
CAWE	3	19	10	10	3	4	5	4	8	6	72	9.33646e-05
CAWF	4	8	10	10	2	1	7	7	1	4	54	7.00235e-05
CAWG	6	17	7	7	4	0	4	7	2	1	55	7.13202e-05
CAWH	2	5	10	8	1	1	8	2	9	1	47	6.09464e-05
CAWI	3	21	7	14	2	0	5	1	3	3	59	7.65071e-05
CAWK	6	16	6	7	5	1	7	2	3	4	57	7.39137e-05
CAWL	6	20	8	9	11	5	3	4	2	2	70	9.07712e-05
CAWM	8	12	13	14	6	4	7	3	7	8	82	0.000106332
CAWN	1	7	3	8	4	5	0	5	0	3	36	4.66823e-05
CAWP	7	23	14	20	13	7	14	1	7	2	108	0.000140047
CAWQ	3	11	20	26	13	5	9	9	11	6	113	0.000146531
CAWR	5	15	11	8	2	1	3	10	9	1	65	8.42875e-05
CAWS	4	11	12	10	6	1	10	3	4	4	65	8.42875e-05
CAWT	2	12	6	13	9	2	2	2	8	2	58	7.52104e-05
CAWV	8	21	10	16	6	1	5	4	10	10	91	0.000118003
CAWW	10	18	11	7	9	5	2	4	8	8	82	0.000106332
CAWY	2	9	6	8	6	2	4	6	7	5	55	7.13202e-05
CAYA	3	7	15	8	5	3	9	8	8	3	69	8.94744e-05
CAYC	4	13	13	17	13	5	4	5	9	6	89	0.000115409
CAYD	9	22	14	14	19	5	4	9	10	9	115	0.000149124
CAYE	6	12	11	17	4	6	3	2	8	2	71	9.20679e-05
CAYF	2	14	12	9	13	2	7	4	10	7	80	0.000103738
CAYG	4	8	5	10	11	4	5	0	4	3	54	7.00235e-05
CAYH	2	19	8	9	8	2	13	4	6	6	77	9.98483e-05
CAYI	5	18	23	21	16	5	11	13	9	9	130	0.000168575
CAYK	10	17	16	19	13	4	3	4	7	6	99	0.000128376
CAYL	5	21	21	18	12	3	6	7	5	6	104	0.00013486
CAYM	13	17	17	24	11	8	12	7	7	7	123	0.000159498
CAYN	5	12	12	7	8	3	5	7	6	3	68	8.81777e-05
CAYP	5	18	15	20	5	6	11	9	15	7	111	0.000143937
CAYQ	13	31	24	24	27	6	8	15	12	3	163	0.000211367
CAYR	7	20	12	10	9	3	7	4	12	0	84	0.000108925
CAYS	11	20	19	20	17	3	12	7	9	7	125	0.000162091
CAYT	7	23	16	28	12	6	9	4	12	9	126	0.000163388
CAYV	16	18	14	26	14	5	7	8	13	5	126	0.000163388
CAYW	13	21	20	18	8	2	12	7	7	6	114	0.000147827
CAYY	4	15	22	6	14	4	12	10	9	3	99	0.000128376
CCAA	3	22	8	14	4	6	3	12	9	3	84	0.000108925
CCAC	4	15	7	18	7	7	5	1	5	5	74	9.59581e-05
CCAD	5	17	11	7	6	4	5	12	3	7	77	9.98483e-05
CCAE	9	15	8	7	8	4	5	9	2	3	70	9.07712e-05
CCAF	5	21	14	15	11	2	9	9	5	11	102	0.000132267
CCAG	1	8	5	15	5	4	7	4	6	0	55	7.13202e-05
CCAH	7	9	15	16	3	8	6	8	7	4	83	0.000107629
CCAI	10	21	7	11	5	5	7	8	5	8	87	0.000112816
CCAK	2	12	15	11	6	0	6	1	6	7	66	8.55842e-05
CCAL	2	8	16	14	14	5	3	6	8	9	85	0.000110222
CCAM	12	23	11	14	9	3	8	6	7	4	97	0.000125783
CCAN	3	7	8	9	5	0	3	4	2	2	43	5.57594e-05
CCAP	8	25	17	17	7	5	15	5	3	11	113	0.000146531
CCAQ	15	19	18	32	9	5	4	9	10	7	128	0.000165982
CCAR	4	12	14	17	4	2	6	7	3	4	73	9.46614e-05
CCAS	7	12	11	19	8	3	10	4	9	6	89	0.000115409
CCAT	5	22	8	16	11	1	12	8	5	4	92	0.000119299
CCAV	9	16	11	19	6	4	9	4	12	4	94	0.000121893
CCAW	4	14	11	16	12	3	8	6	9	13	96	0.000124486
CCAY	8	10	15	14	10	10	10	5	5	8	95	0.000123189
CCCA	2	22	15	13	11	3	6	2	2	4	80	0.000103738
CCCC	12	20	10	18	9	4	8	9	7	8	105	0.000136157
CCCD	3	12	17	17	9	4	3	6	3	7	81	0.000105035
CCCE	8	12	6	12	14	9	6	6	8	3	84	0.000108925
CCCF	9	22	8	10	10	2	5	9	2	5	82	0.000106332
CCCG	2	11	14	13	6	3	5	6	6	4	70	9.07712e-05
CCCH	3	15	10	18	9	1	7	3	10	9	85	0.000110222
CCCI	2	20	19	17	10	4	9	7	13	8	109	0.000141344
CCCK	5	27	9	16	8	8	17	6	3	5	104	0.00013486
CCCL	4	16	14	12	10	4	9	7	12	6	94	0.000121893
CCCM	8	24	18	16	10	4	10	12	12	9	123	0.000159498
CCCN	4	12	10	10	7	3	8	2	11	3	70	9.07712e-05
CCCP	5	30	16	17	6	7	6	10	14	5	116	0.000150421
CCCQ	14	17	27	23	21	5	21	7	11	11	157	0.000203587
CCCR	6	17	24	21	15	7	4	11	11	10	126	0.000163388
CCCS	5	22	12	16	15	3	11	6	2	5	97	0.000125783
CCCT	4	23	16	15	14	8	8	9	10	4	111	0.000143937
CCCV	8	22	16	30	9	1	12	12	14	6	130	0.000168575
CCCW	4	19	20	13	4	3	7	2	9	1	82	0.000106332
CCCY	8	19	14	20	10	5	3	6	2	7	94	0.000121893
CCDA	7	14	12	13	3	5	6	7	9	7	83	0.000107629
CCDC	8	19	29	13	17	7	12	6	14	6	131	0.000169872
CCDD	10	24	10	10	5	2	4	9	9	3	86	0.000111519
CCDE	2	14	9	13	10	1	7	0	6	4	66	8.55842e-05
CCDF	3	12	10	8	5	1	14	2	5	2	62	8.03973e-05
CCDG	7	13	11	14	9	4	5	3	11	6	83	0.000107629
CCDH	3	7	5	18	8	5	9	4	6	1	66	8.55842e-05
CCDI	6	23	18	19	0	4	8	7	4	5	94	0.000121893
CCDK	6	12	4	14	9	0	7	4	7	5	68	8.81777e-05
CCDL	3	18	23	10	7	4	9	10	6	5	95	0.000123189
CCDM	7	29	19	31	22	10	10	8	7	6	149	0.000193213
CCDN	6	16	12	11	3	4	7	7	6	5	77	9.98483e-05
CCDP	4	26	12	13	11	7	7	5	12	11	108	0.000140047
CCDQ	15	19	13	15	14	2	9	18	11	7	123	0.000159498
CCDR	6	14	7	27	14	7	11	6	3	10	105	0.000136157
CCDS	3	14	15	16	8	3	8	3	8	8	86	0.000111519
CCDT	8	20	15	19	7	2	7	7	4	10	99	0.000128376
CCDV	7	21	24	18	9	7	13	8	11	8	126	0.000163388
CCDW	2	9	9	13	11	1	3	4	2	11	65	8.42875e-05
CCDY	7	17	21	14	14	5	15	11	8	7	119	0.000154311
CCEA	5	16	10	12	14	8	2	9	9	5	90	0.000116706
CCEC	8	17	13	22	16	6	9	8	10	4	113	0.000146531
CCED	8	15	9	27	12	3	6	10	3	1	94	0.000121893
CCEE	1	9	5	15	8	2	5	5	9	4	63	8.1694e-05
CCEF	3	12	18	12	14	5	10	3	4	7	88	0.000114112
CCEG	4	13	9	17	9	6	5	6	11	4	84	0.000108925
CCEH	7	20	12	13	6	2	5	3	4	7	79	0.000102442
CCEI	7	18	13	9	12	3	15	4	4	3	88	0.000114112
CCEK	4	13	9	16	2	0	4	3	5	8	64	8.29908e-05
CCEL	6	13	14	10	0	1	9	8	15	7	83	0.000107629
CCEM	6	15	16	15	10	5	6	6	1	3	83	0.000107629
CCEN	6	7	10	9	6	1	3	1	6	3	52	6.743e-05
CCEP	9	20	11	8	10	4	10	8	6	8	94	0.000121893
CCEQ	11	25	23	23	17	5	16	12	10	1	143	0.000185433
CCER	7	13	14	27	11	6	9	6	15	4	112	0.000145234
CCES	9	17	13	18	14	3	12	9	9	8	112	0.000145234
CCET	14	15	20	27	9	8	5	18	10	4	130	0.000168575
CCEV	6	22	14	16	9	6	14	7	11	10	115	0.000149124
CCEW	4	6	5	11	5	4	2	3	8	3	51	6.61333e-05
CCEY	7	18	6	16	14	7	6	2	7	4	87	0.000112816
CCFA	11	7	5	11	8	3	2	8	6	1	62	8.03973e-05
CCFC	0	10	6	10	10	3	6	5	5	2	57	7.39137e-05
CCFD	9	9	11	15	2	12	7	5	9	8	87	0.000112816
CCFE	2	14	7	5	6	2	2	3	7	2	50	6.48365e-05
CCFF	8	22	10	12	11	3	7	5	6	2	86	0.000111519
CCFG	3	10	4	11	6	0	8	1	5	6	54	7.00235e-05
CCFH	1	8	9	11	12	1	6	2	5	2	57	7.39137e-05
CCFI	6	26	12	13	11	8	10	4	6	10	106	0.000137453
CCFK	6	16	15	11	5	3	8	9	4	5	82	0.000106332
CCFL	4	28	8	15	9	5	8	1	8	0	86	0.000111519
CCFM	13	22	32	20	5	3	6	9	8	5	123	0.000159498
CCFN	7	19	7	13	8	3	2	4	2	6	71	9.20679e-05
CCFP	8	10	7	11	9	5	4	4	17	5	80	0.000103738
CCFQ	13	19	20	12	16	5	23	4	9	10	131	0.000169872
CCFR	10	12	13	15	8	6	4	7	15	6	96	0.000124486
CCFS	5	21	8	7	10	4	6	7	8	6	82	0.000106332
CCFT	7	14	19	10	21	9	11	6	10	10	117	0.000151718
CCFV	4	22	14	15	11	7	5	6	9	2	95	0.000123189
CCFW	4	15	4	14	7	11	5	3	8	7	78	0.000101145
CCFY	11	23	7	10	6	8	6	4	3	5	83	0.000107629
CCGA	4	5	11	8	3	3	12	3	4	4	57	7.39137e-05
CCGC	9	24	8	15	6	1	6	4	2	3	78	0.000101145
CCGD	9	17	13	19	10	6	7	9	5	1	96	0.000124486
CCGE	5	10	4	10	3	3	3	2	2	2	44	5.70562e-05
CCGF	2	19	9	9	11	2	4	1	1	6	64	8.29908e-05
CCGG	3	2	13	11	4	2	3	2	5	3	48	6.22431e-05
CCGH	4	15	7	4	5	3	3	3	10	3	57	7.39137e-05
CCGI	5	8	19	16	4	5	7	5	11	5	85	0.000110222
CCGK	8	16	11	7	2	3	2	2	6	5	62	8.03973e-05
CCGL	2	17	4	7	11	2	12	1	1	2	59	7.65071e-05
CCGM	12	35	8	19	6	6	8	6	12	3	115	0.000149124
CCGN	2	4	6	7	4	1	1	2	6	5	38	4.92758e-05
CCGP	11	17	17	11	6	4	9	4	6	13	98	0.00012708
CCGQ	8	20	14	18	12	6	9	1	8	10	106	0.000137453
CCGR	9	13	4	4	5	3	6	4	5	0	53	6.87267e-05
CCGS	5	16	14	14	6	5	9	6	9	4	88	0.000114112
CCGT	7	14	7	19	8	5	14	7	8	9	98	0.00012708
CCGV	3	17	10	16	5	0	6	12	13	6	88	0.000114112
CCGW	3	21	6	9	4	5	6	3	6	0	63	8.1694e-05
CCGY	5	24	16	14	11	1	10	6	9	2	98	0.00012708
CCHA	2	14	6	10	9	8	7	2	6	2	66	8.55842e-05
CCHC	2	15	12	20	7	7	4	4	4	7	82	0.000106332
CCHD	6	14	4	11	10	2	5	5	6	1	64	8.29908e-05
CCHE	5	12	9	15	8	8	11	4	5	9	86	0.000111519
CCHF	13	18	11	13	9	5	7	1	4	5	86	0.000111519
CCHG	4	13	11	14	5	7	3	6	4	9	76	9.85516e-05
CCHH	6	14	14	18	10	2	6	10	10	4	94	0.000121893
CCHI	7	38	15	16	12	1	8	3	10	4	114	0.000147827
CCHK	5	8	8	12	4	2	3	4	4	4	54	7.00235e-05
CCHL	4	14	17	13	9	7	8	4	14	2	92	0.000119299
CCHM	6	22	19	25	13	7	12	8	11	13	136	0.000176355
CCHN	6	13	11	15	4	8	5	5	7	0	74	9.59581e-05
CCHP	9	16	13	11	16	6	12	6	10	11	110	0.00014264
CCHQ	12	29	20	32	15	10	19	7	10	5	159	0.00020618
CCHR	8	19	13	16	6	5	6	4	8	7	92	0.000119299
CCHS	4	20	6	14	8	3	7	5	3	7	77	9.98483e-05
CCHT	5	22	24	22	19	3	11	9	9	9	133	0.000172465
CCHV	7	18	18	15	7	6	8	8	13	6	106	0.000137453
CCHW	4	20	10	14	8	6	5	8	9	12	96	0.000124486
CCHY	12	15	19	32	16	8	6	9	9	7	133	0.000172465
CCIA	5	15	9	13	2	7	2	1	6	3	63	8.1694e-05
CCIC	12	19	20	13	4	5	17	4	4	5	103	0.000133563
CCID	4	18	8	11	7	0	5	5	7	5	70	9.07712e-05
CCIE	4	12	15	17	5	5	2	9	4	2	75	9.72548e-05
CCIF	6	19	21	18	11	10	6	9	7	6	113	0.000146531
CCIG	2	15	6	17	8	1	5	3	12	4	73	9.46614e-05
CCIH	10	18	16	17	9	3	7	3	6	11	100	0.000129673
CCII	4	25	13	23	1	2	8	8	11	4	99	0.000128376
CCIK	5	14	7	16	13	1	4	3	4	4	71	9.20679e-05
CCIL	2	12	15	14	7	2	7	5	8	9	81	0.000105035
CCIM	19	26	21	18	14	5	7	10	15	4	139	0.000180246
CCIN	2	14	10	15	11	5	4	5	9	2	77	9.98483e-05
CCIP	8	8	10	13	9	6	10	7	9	7	87	0.000112816
CCIQ	11	37	21	21	16	6	11	5	5	14	147	0.000190619
CCIR	6	16	7	14	11	2	6	2	10	7	81	0.000105035
CCIS	5	29	16	23	4	5	7	7	6	7	109	0.000141344
CCIT	11	22	21	27	11	1	10	11	8	5	127	0.000164685
CCIV	12	21	16	20	9	2	7	3	12	7	109	0.000141344
CCIW	3	13	18	9	4	5	4	3	6	4	69	8.94744e-05
CCIY	9	17	14	29	18	7	10	7	5	7	123	0.000159498
CCKA	4	20	12	16	9	3	7	3	3	8	85	0.000110222
CCKC	14	30	14	17	14	1	6	8	9	7	120	0.000155608
CCKD	5	20	5	8	8	3	4	3	3	3	62	8.03973e-05
CCKE	4	7	5	6	2	4	3	3	1	7	42	5.44627e-05
CCKF	4	13	9	16	8	1	7	4	4	1	67	8.6881e-05
CCKG	5	7	7	5	6	5	0	4	4	0	43	5.57594e-05
CCKH	4	6	6	13	5	4	4	2	4	4	52	6.743e-05
CCKI	2	10	8	14	13	2	8	3	6	10	76	9.85516e-05
CCKK	2	16	9	16	9	2	5	3	5	4	71	9.20679e-05
CCKL	3	21	8	13	5	3	9	7	7	9	85	0.000110222
CCKM	4	12	4	13	13	4	7	2	11	4	74	9.59581e-05
CCKN	5	9	12	7	8	3	5	0	4	3	56	7.26169e-05
CCKP	6	16	14	6	7	4	9	6	6	6	80	0.000103738
CCKQ	9	28	15	18	10	7	16	9	7	8	127	0.000164685
CCKR	2	7	7	8	4	5	3	1	3	2	42	5.44627e-05
CCKS	7	20	17	18	7	3	6	4	8	4	94	0.000121893
CCKT	6	16	18	15	8	4	7	6	9	8	97	0.000125783
CCKV	4	15	15	28	13	3	8	2	4	6	98	0.00012708
CCKW	2	21	11	10	8	2	6	9	8	9	86	0.000111519
CCKY	4	9	12	8	12	7	8	2	7	7	76	9.85516e-05
CCLA	6	16	11	21	8	8	4	9	7	4	94	0.000121893
CCLC	3	13	16	16	8	2	8	8	5	5	84	0.000108925
CCLD	1	19	11	7	5	6	4	6	4	2	65	8.42875e-05
CCLE	7	14	9	7	3	5	3	5	5	2	60	7.78039e-05
CCLF	2	11	7	10	13	4	5	8	4	9	73	9.46614e-05
CCLG	9	24	12	11	8	4	7	7	14	3	99	0.000128376
CCLH	10	15	13	16	10	4	6	4	4	2	84	0.000108925
CCLI	5	23	10	16	5	1	4	8	7	5	84	0.000108925
CCLK	4	6	3	13	5	0	4	5	5	2	47	6.09464e-05
CCLL	8	15	11	16	7	8	5	1	8	2	81	0.000105035
CCLM	11	12	9	16	11	9	6	2	7	5	88	0.000114112
CCLN	5	11	11	16	5	1	4	5	5	4	67	8.6881e-05
CCLP	11	19	34	19	13	6	10	3	9	12	136	0.000176355
CCLQ	3	20	24	14	12	8	17	7	10	7	122	0.000158201
CCLR	7	7	11	18	11	1	2	1	6	4	68	8.81777e-05
CCLS	9	15	14	16	14	6	7	11	14	2	108	0.000140047
CCLT	7	14	14	13	12	4	7	4	7	1	83	0.000107629
CCLV	15	19	13	26	15	5	9	2	16	5	125	0.000162091
CCLW	4	16	12	15	3	1	2	2	2	4	61	7.91006e-05
CCLY	5	14	13	19	15	3	13	10	11	4	107	0.00013875
CCMA	4	14	9	11	9	4	6	5	10	4	76	9.85516e-05
CCMC	4	15	15	21	14	9	11	9	10	7	115	0.000149124
CCMD	9	17	23	15	9	4	6	5	12	5	105	0.000136157
CCME	9	15	8	20	8	2	11	4	4	7	88	0.000114112
CCMF	8	23	20	31	11	12	16	7	9	13	150	0.00019451
CCMG	6	17	13	20	7	2	9	0	5	4	83	0.000107629
CCMH	3	28	14	21	12	4	4	8	10	11	115	0.000149124
CCMI	11	15	20	28	23	4	8	7	8	6	130	0.000168575
CCMK	5	11	9	18	10	2	8	7	7	0	77	9.98483e-05
CCML	7	22	14	17	13	7	9	15	10	10	124	0.000160795
CCMM	4	27	16	17	14	6	13	11	6	10	124	0.000160795
CCMN	3	10	14	14	4	5	8	5	12	6	81	0.000105035
CCMP	13	40	14	25	21	9	13	9	20	10	174	0.000225631
CCMQ	11	38	16	20	17	6	19	11	22	17	177	0.000229521
CCMR	10	20	17	30	6	6	9	10	14	6	128	0.000165982
CCMS	5	30	8	25	9	1	12	9	9	7	115	0.000149124
CCMT	12	22	19	29	11	12	10	14	13	8	150	0.00019451
CCMV	11	36	23	24	21	6	19	9	18	13	180	0.000233412
CCMW	5	17	10	21	17	7	7	6	8	3	101	0.00013097
CCMY	8	24	8	18	12	4	6	8	15	8	111	0.000143937
CCNA	2	22	13	21	6	8	9	1	4	5	91	0.000118003
CCNC	2	11	2	16	8	8	4	4	3	5	63	8.1694e-05
CCND	3	12	7	12	2	2	5	2	10	3	58	7.52104e-05
CCNE	1	8	7	11	2	4	3	1	3	0	40	5.18692e-05
CCNF	11	18	11	24	9	3	9	5	9	7	106	0.000137453
CCNG	3	7	7	9	7	3	10	4	9	3	62	8.03973e-05
CCNH	2	13	13	9	1	2	10	5	4	8	67	8.6881e-05
CCNI	6	21	14	11	11	5	10	15	7	3	103	0.000133563
CCNK	4	12	7	12	7	5	4	3	1	8	63	8.1694e-05
CCNL	2	12	7	10	7	5	2	2	9	6	62	8.03973e-05
CCNM	3	22	8	10	9	3	10	6	4	7	82	0.000106332
CCNN	4	1	10	7	5	1	5	1	3	3	40	5.18692e-05
CCNP	5	8	9	10	11	2	4	9	5	4	67	8.6881e-05
CCNQ	9	17	20	30	12	3	7	12	6	6	122	0.000158201
CCNR	4	12	8	21	9	3	8	2	5	9	81	0.000105035
CCNS	4	18	3	9	7	3	3	5	6	4	62	8.03973e-05
CCNT	10	14	8	17	17	2	7	2	7	4	88	0.000114112
CCNV	4	18	6	7	9	1	8	6	3	4	66	8.55842e-05
CCNW	5	13	4	13	2	1	4	2	6	6	56	7.26169e-05
CCNY	4	19	11	7	5	5	6	6	6	9	78	0.000101145
CCPA	8	17	12	17	17	6	9	3	6	3	98	0.00012708
CCPC	8	18	15	13	10	7	11	5	9	7	103	0.000133563
CCPD	9	25	12	22	9	6	9	8	7	11	118	0.000153014
CCPE	10	16	15	20	10	2	10	7	11	5	106	0.000137453
CCPF	8	24	11	24	14	3	11	9	6	8	118	0.000153014
CCPG	3	17	8	15	3	6	8	7	6	5	78	0.000101145
CCPH	7	13	16	23	8	4	8	9	12	2	102	0.000132267
CCPI	4	19	7	17	6	3	6	4	8	3	77	9.98483e-05
CCPK	6	17	7	14	6	4	12	6	7	7	86	0.000111519
CCPL	7	21	12	11	10	11	8	4	12	6	102	0.000132267
CCPM	10	22	12	16	12	5	10	7	4	5	103	0.000133563
CCPN	4	20	11	14	7	7	6	8	4	8	89	0.000115409
CCPP	11	34	18	17	20	5	14	11	11	7	148	0.000191916
CCPQ	7	25	20	33	15	10	12	7	6	6	141	0.000182839
CCPR	7	26	19	17	9	4	10	3	9	6	110	0.00014264
CCPS	8	18	13	25	14	5	7	11	2	6	109	0.000141344
CCPT	11	20	15	17	14	8	8	12	5	6	116	0.000150421
CCPV	10	32	26	26	19	17	7	10	10	7	164	0.000212664
CCPW	7	22	12	23	10	10	3	3	8	8	106	0.000137453
CCPY	12	17	11	28	15	8	7	5	9	7	119	0.000154311
CCQA	6	8	16	23	8	7	7	4	7	6	92	0.000119299
CCQC	17	27	25	32	19	5	15	16	15	11	182	0.000236005
CCQD	15	27	32	23	15	6	12	10	10	14	164	0.000212664
CCQE	6	24	13	29	21	1	10	5	7	8	124	0.000160795
CCQF	10	25	23	14	12	8	18	12	17	6	145	0.000188026
CCQG	5	15	7	19	9	3	9	9	8	6	90	0.000116706
CCQH	14	22	29	17	24	5	11	8	9	16	155	0.000200993
CCQI	9	18	22	19	10	6	6	4	6	9	109	0.000141344
CCQK	7	21	15	9	8	2	9	3	5	3	82	0.000106332
CCQL	20	27	19	34	13	1	10	9	10	11	154	0.000199697
CCQM	12	22	16	15	10	4	8	4	9	6	106	0.000137453
CCQN	6	13	8	11	10	2	8	0	6	3	67	8.6881e-05
CCQP	12	38	26	27	18	10	23	15	23	14	206	0.000267127
CCQQ	12	45	38	36	15	4	27	17	12	8	214	0.0002775
CCQR	10	23	28	24	23	6	10	9	13	9	155	0.000200993
CCQS	7	23	16	23	16	10	15	14	21	11	156	0.00020229
CCQT	14	25	25	36	14	5	13	10	16	7	165	0.000213961
CCQV	12	35	27	21	19	6	16	4	13	15	168	0.000217851
CCQW	6	33	21	24	7	8	4	11	7	10	131	0.000169872
CCQY	14	37	20	36	23	6	7	19	14	10	186	0.000241192
CCRA	8	23	14	14	16	3	10	4	9	7	108	0.000140047
CCRC	4	15	14	12	5	5	15	10	5	8	93	0.000120596
CCRD	5	23	9	11	8	8	6	5	9	2	86	0.000111519
CCRE	4	14	14	15	6	3	9	5	15	2	87	0.000112816
CCRF	13	23	15	23	9	5	3	9	11	6	117	0.000151718
CCRG	7	18	10	23	6	5	4	13	5	11	102	0.000132267
CCRH	8	22	13	16	17	4	11	5	10	7	113	0.000146531
CCRI	7	20	18	15	9	7	6	6	7	7	102	0.000132267
CCRK	9	12	17	14	6	6	3	3	7	8	85	0.000110222
CCRL	9	18	11	20	5	7	10	8	3	4	95	0.000123189
CCRM	3	19	9	17	20	4	10	9	7	5	103	0.000133563
CCRN	2	11	8	13	5	3	2	5	6	3	58	7.52104e-05
CCRP	4	14	13	18	9	4	17	9	9	8	105	0.000136157
CCRQ	18	35	23	31	19	11	19	10	18	7	191	0.000247676
CCRR	5	17	14	18	10	6	6	12	12	7	107	0.00013875
CCRS	8	20	12	18	14	2	10	6	11	6	107	0.00013875
CCRT	9	21	10	14	10	5	6	9	9	5	98	0.00012708
CCRV	13	36	12	28	10	4	22	6	15	9	155	0.000200993
CCRW	5	22	11	11	7	7	10	5	11	7	96	0.000124486
CCRY	8	18	17	20	13	1	8	15	15	7	122	0.000158201
CCSA	2	6	6	10	6	2	6	8	4	9	59	7.65071e-05
CCSC	2	14	16	16	12	5	3	10	19	6	103	0.000133563
CCSD	5	9	3	8	5	0	2	5	9	3	49	6.35398e-05
CCSE	6	12	8	21	11	2	5	20	4	8	97	0.000125783
CCSF	2	16	16	15	16	3	7	6	2	3	86	0.000111519
CCSG	0	13	5	9	8	2	11	6	5	2	61	7.91006e-05
CCSH	6	19	17	14	7	5	4	8	9	7	96	0.000124486
CCSI	9	19	17	20	8	3	10	7	8	6	107	0.00013875
CCSK	5	11	14	15	6	3	5	2	10	2	73	9.46614e-05
CCSL	7	13	10	17	8	2	7	3	10	3	80	0.000103738
CCSM	2	22	5	16	17	7	10	8	7	7	101	0.00013097
CCSN	1	8	9	11	6	5	2	3	8	3	56	7.26169e-05
CCSP	8	13	8	17	3	6	7	3	11	5	81	0.000105035
CCSQ	8	38	26	23	21	11	7	11	15	11	171	0.000221741
CCSR	8	19	17	16	10	11	3	4	3	10	101	0.00013097
CCSS	2	12	14	24	5	3	3	11	6	4	84	0.000108925
CCST	9	22	13	19	9	7	15	15	11	6	126	0.000163388
CCSV	5	12	18	13	9	3	5	5	9	6	85	0.000110222
CCSW	4	20	7	17	7	2	6	3	14	3	83	0.000107629
CCSY	8	26	11	15	9	4	11	6	12	4	106	0.000137453
CCTA	6	20	14	18	14	4	5	15	15	3	114	0.000147827
CCTC	8	26	11	18	10	4	11	13	7	4	112	0.000145234
CCTD	10	18	12	16	14	7	10	3	9	4	103	0.000133563
CCTE	11	23	24	16	13	6	7	6	6	11	123	0.000159498
CCTF	4	25	13	22	17	7	20	12	13	1	134	0.000173762
CCTG	3	19	12	17	7	2	2	6	0	6	74	9.59581e-05
CCTH	8	18	15	24	11	5	5	5	9	6	106	0.000137453
CCTI	7	31	17	17	10	1	9	9	11	6	118	0.000153014
CCTK	6	26	24	20	17	3	8	7	11	3	125	0.000162091
CCTL	14	24	15	19	7	6	6	6	10	9	116	0.000150421
CCTM	14	33	11	16	9	14	9	11	9	5	131	0.000169872
CCTN	6	9	8	13	10	1	4	7	8	7	73	9.46614e-05
CCTP	23	25	29	32	17	11	16	17	17	14	201	0.000260643
CCTQ	16	45	23	29	21	11	7	9	7	10	178	0.000230818
CCTR	11	15	17	25	14	4	9	5	11	6	117	0.000151718
CCTS	3	21	13	10	8	4	5	4	14	4	86	0.000111519
CCTT	10	25	31	28	13	10	10	11	11	9	158	0.000204883
CCTV	10	24	19	24	27	13	14	8	7	7	153	0.0001984
CCTW	10	16	16	21	11	4	8	5	4	6	101	0.00013097
CCTY	13	27	22	23	7	12	14	4	23	11	156	0.00020229
CCVA	8	26	18	14	12	5	11	5	13	4	116	0.000150421
CCVC	6	26	14	30	18	3	12	16	10	7	142	0.000184136
CCVD	6	22	21	12	15	8	5	14	10	3	116	0.000150421
CCVE	11	22	19	19	10	1	5	5	8	7	107	0.00013875
CCVF	13	26	20	30	23	9	5	12	11	6	155	0.000200993
CCVG	11	17	14	14	17	7	12	10	8	5	115	0.000149124
CCVH	5	29	24	33	13	6	9	10	10	5	144	0.000186729
CCVI	10	20	11	14	12	5	15	8	11	7	113	0.000146531
CCVK	7	20	16	10	13	2	12	6	9	6	101	0.00013097
CCVL	9	14	8	18	8	3	6	10	7	7	90	0.000116706
CCVM	6	23	15	22	15	9	13	8	18	7	136	0.000176355
CCVN	7	16	14	15	8	2	10	3	12	4	91	0.000118003
CCVP	9	24	23	27	15	7	7	3	10	9	134	0.000173762
CCVQ	21	40	40	37	29	8	21	16	13	10	235	0.000304732
CCVR	18	11	11	21	21	7	8	11	11	10	129	0.000167278
CCVS	3	25	12	20	8	5	12	8	11	11	115	0.000149124
CCVT	6	29	15	22	10	5	16	8	14	5	130	0.000168575
CCVV	12	37	18	27	15	6	11	7	16	7	156	0.00020229
CCVW	16	24	21	15	19	5	11	8	15	7	141	0.000182839
CCVY	6	35	24	38	21	5	15	9	12	10	175	0.000226928
CCWA	8	20	9	11	3	2	7	10	3	5	78	0.000101145
CCWC	12	15	8	15	13	3	2	8	6	2	84	0.000108925
CCWD	7	18	14	18	10	4	8	4	12	3	98	0.00012708
CCWE	9	29	22	26	14	6	9	13	7	7	142	0.000184136
CCWF	6	9	14	18	12	7	7	6	5	7	91	0.000118003
CCWG	4	8	9	5	5	2	2	2	3	1	41	5.3166e-05
CCWH	6	11	11	18	4	8	4	7	4	4	77	9.98483e-05
CCWI	10	19	11	14	10	5	4	4	2	10	89	0.000115409
CCWK	1	6	12	8	6	4	4	7	8	3	59	7.65071e-05
CCWL	8	18	17	14	10	1	5	17	4	6	100	0.000129673
CCWM	4	20	20	15	19	5	8	8	6	4	109	0.000141344
CCWN	7	7	11	11	10	4	7	4	3	0	64	8.29908e-05
CCWP	10	12	15	22	12	2	6	6	8	8	101	0.00013097
CCWQ	6	17	24	16	11	6	15	10	10	11	126	0.000163388
CCWR	8	14	13	12	4	4	3	5	8	4	75	9.72548e-05
CCWS	2	18	9	16	15	2	7	11	6	7	93	0.000120596
CCWT	6	13	9	13	10	1	10	10	10	7	89	0.000115409
CCWV	10	28	18	28	11	8	4	5	8	5	125	0.000162091
CCWW	9	14	7	11	7	0	7	4	3	3	65	8.42875e-05
CCWY	9	14	21	20	5	6	11	9	9	5	109	0.000141344
CCYA	9	17	14	22	14	5	8	8	14	2	113	0.000146531
CCYC	8	25	18	20	11	5	11	6	8	4	116	0.000150421
CCYD	3	20	20	20	4	4	8	10	14	6	109	0.000141344
CCYE	8	12	12	15	4	2	4	13	7	10	87	0.000112816
CCYF	6	21	10	21	16	4	13	1	9	7	108	0.000140047
CCYG	5	9	13	15	8	6	4	7	5	6	78	0.000101145
CCYH	11	9	11	11	14	1	6	5	4	4	76	9.85516e-05
CCYI	8	24	13	15	10	9	12	5	14	9	119	0.000154311
CCYK	0	18	13	19	11	7	7	2	4	3	84	0.000108925
CCYL	4	17	13	18	9	2	12	7	8	5	95	0.000123189
CCYM	13	20	22	18	11	5	5	8	8	9	119	0.000154311
CCYN	5	13	11	12	4	2	4	2	8	5	66	8.55842e-05
CCYP	5	24	17	19	22	7	8	7	4	10	123	0.000159498
CCYQ	2	26	25	23	10	9	10	8	19	5	137	0.000177652
CCYR	6	21	16	21	10	2	11	6	10	1	104	0.00013486
CCYS	8	23	11	13	10	5	8	3	5	7	93	0.000120596
CCYT	8	17	15	14	7	9	12	11	6	7	106	0.000137453
CCYV	16	28	12	24	20	5	13	8	9	10	145	0.000188026
CCYW	11	21	19	24	13	3	12	8	14	8	133	0.000172465
CCYY	5	22	10	27	9	6	10	8	11	8	116	0.000150421
CDAA	1	7	9	5	6	5	2	6	4	2	47	6.09464e-05
CDAC	6	15	15	16	8	2	2	13	5	6	88	0.000114112
CDAD	5	11	9	17	6	2	4	5	3	5	67	8.6881e-05
CDAE	5	16	5	7	6	4	9	2	5	5	64	8.29908e-05
CDAF	9	17	12	5	6	3	11	5	13	12	93	0.000120596
CDAG	4	6	6	8	6	2	1	4	1	1	39	5.05725e-05
CDAH	6	19	8	12	14	6	13	2	7	12	99	0.000128376
CDAI	7	28	9	28	14	2	6	5	5	6	110	0.00014264
CDAK	2	16	12	17	5	4	5	4	5	2	72	9.33646e-05
CDAL	5	9	10	7	7	3	4	6	5	1	57	7.39137e-05
CDAM	6	9	10	12	11	5	6	14	12	7	92	0.000119299
CDAN	5	15	6	7	9	5	3	5	3	1	59	7.65071e-05
CDAP	5	24	21	16	6	4	9	8	7	5	105	0.000136157
CDAQ	13	24	19	20	16	5	8	7	9	12	133	0.000172465
CDAR	8	14	9	17	14	3	9	4	5	2	85	0.000110222
CDAS	8	22	5	17	6	1	5	6	6	7	83	0.000107629
CDAT	9	27	12	18	15	5	9	6	9	6	116	0.000150421
CDAV	5	20	17	15	8	8	8	6	4	7	98	0.00012708
CDAW	8	17	10	17	11	3	4	8	9	3	90	0.000116706
CDAY	10	23	23	22	10	2	8	6	11	9	124	0.000160795
CDCA	8	13	18	14	8	2	9	9	6	6	93	0.000120596
CDCC	10	32	13	20	14	3	12	6	9	3	122	0.000158201
CDCD	9	15	14	21	7	3	3	6	5	7	90	0.000116706
CDCE	5	24	17	12	14	4	10	5	7	3	101	0.00013097
CDCF	6	24	13	19	11	5	3	5	3	4	93	0.000120596
CDCG	6	18	17	13	14	3	5	7	4	9	96	0.000124486
CDCH	3	15	13	14	3	2	8	5	6	7	76	9.85516e-05
CDCI	9	17	10	19	17	4	11	13	5	11	116	0.000150421
CDCK	8	18	14	18	7	7	8	6	12	1	99	0.000128376
CDCL	4	14	11	18	13	3	13	5	6	1	88	0.000114112
CDCM	5	20	23	18	21	5	15	8	10	10	135	0.000175059
CDCN	6	20	12	19	9	3	6	3	6	7	91	0.000118003
CDCP	10	18	12	22	16	6	11	6	6	8	115	0.000149124
CDCQ	10	19	23	14	15	8	7	9	12	9	126	0.000163388
CDCR	4	20	19	13	9	3	10	9	5	0	92	0.000119299
CDCS	10	13	8	19	10	2	7	3	9	3	84	0.000108925
CDCT	11	26	30	20	17	5	2	13	14	10	148	0.000191916
CDCV	7	16	19	18	10	3	17	7	16	9	122	0.000158201
CDCW	7	9	4	14	14	6	8	5	8	5	80	0.000103738
CDCY	8	32	8	12	11	6	5	7	14	7	110	0.00014264
CDDA	2	16	12	4	10	4	10	3	7	5	73	9.46614e-05
CDDC	5	20	8	29	9	12	7	8	7	13	118	0.000153014
CDDD	5	17	6	3	11	1	7	5	11	4	70	9.07712e-05
CDDE	6	19	14	15	7	4	6	13	8	3	95	0.000123189
CDDF	6	19	19	17	8	6	11	5	8	2	101	0.00013097
CDDG	3	12	15	9	6	3	4	2	11	6	71	9.20679e-05
CDDH	6	22	11	9	7	3	4	0	3	5	70	9.07712e-05
CDDI	2	11	19	7	7	8	8	6	11	9	88	0.000114112
CDDK	3	16	9	14	8	4	7	9	4	4	78	0.000101145
CDDL	8	13	7	7	5	2	4	11	4	3	64	8.29908e-05
CDDM	9	14	10	20	6	7	11	9	11	7	104	0.00013486
CDDN	3	13	8	15	2	1	3	1	2	4	52	6.743e-05
CDDP	7	19	10	10	13	4	6	5	6	5	85	0.000110222
CDDQ	6	38	21	34	24	6	13	13	14	7	176	0.000228225
CDDR	8	9	12	20	5	3	4	4	5	6	76	9.85516e-05
CDDS	2	12	9	9	6	1	11	6	5	2	63	8.1694e-05
CDDT	5	14	17	30	19	3	5	7	11	8	119	0.000154311
CDDV	5	15	12	25	5	8	13	6	12	10	111	0.000143937
CDDW	2	12	8	8	6	3	5	7	3	3	57	7.39137e-05
CDDY	8	20	11	16	15	6	5	6	6	4	97	0.000125783
CDEA	3	17	6	22	8	1	1	7	0	2	67	8.6881e-05
CDEC	5	12	11	12	6	6	3	5	10	3	73	9.46614e-05
CDED	4	8	8	9	4	3	1	7	6	5	55	7.13202e-05
CDEE	4	22	7	20	3	0	5	2	6	2	71	9.20679e-05
CDEF	8	15	20	12	9	9	5	12	11	7	108	0.000140047
CDEG	6	10	4	14	8	1	8	4	6	4	65	8.42875e-05
CDEH	8	16	10	11	8	9	4	7	4	7	84	0.000108925
CDEI	2	16	6	10	11	2	4	7	2	4	64	8.29908e-05
CDEK	2	4	3	4	3	0	5	2	4	4	31	4.01987e-05
CDEL	8	12	15	15	6	11	4	6	8	7	92	0.000119299
CDEM	3	13	9	9	7	7	7	4	9	5	73	9.46614e-05
CDEN	2	9	8	12	3	1	3	1	5	3	47	6.09464e-05
CDEP	2	20	9	12	6	5	6	4	10	4	78	0.000101145
CDEQ	17	26	15	16	18	8	14	8	13	8	143	0.000185433
CDER	3	19	8	18	14	2	9	3	9	13	98	0.00012708
CDES	3	11	14	10	15	5	7	4	5	2	76	9.85516e-05
CDET	8	14	13	11	16	4	9	10	3	4	92	0.000119299
CDEV	14	19	16	22	18	11	12	1	12	3	128	0.000165982
CDEW	3	9	10	12	4	1	2	5	3	6	55	7.13202e-05
CDEY	3	15	18	9	8	1	8	5	7	3	77	9.98483e-05
CDFA	2	10	5	9	3	3	4	5	1	1	43	5.57594e-05
CDFC	8	14	19	15	13	6	4	10	4	5	98	0.00012708
CDFD	3	13	13	15	9	6	6	4	7	7	83	0.000107629
CDFE	5	8	6	10	3	2	3	1	5	3	46	5.96496e-05
CDFF	7	26	6	18	12	4	9	2	4	6	94	0.000121893
CDFG	2	14	12	12	9	3	7	5	5	3	72	9.33646e-05
CDFH	5	15	14	16	17	6	4	11	6	6	100	0.000129673
CDFI	9	11	9	15	7	7	10	3	8	4	83	0.000107629
CDFK	8	24	15	17	15	4	7	4	6	3	103	0.000133563
CDFL	2	11	11	12	3	3	8	3	2	4	59	7.65071e-05
CDFM	4	25	10	16	12	4	6	14	4	7	102	0.000132267
CDFN	9	9	6	11	5	1	5	3	3	6	58	7.52104e-05
CDFP	2	10	19	20	15	3	1	4	5	5	84	0.000108925
CDFQ	12	29	7	23	19	7	4	7	7	7	122	0.000158201
CDFR	4	18	14	19	6	4	5	2	4	3	79	0.000102442
CDFS	4	21	12	12	16	3	4	7	4	5	88	0.000114112
CDFT	16	26	23	17	8	7	3	8	16	4	128	0.000165982
CDFV	9	24	16	18	14	6	12	4	11	7	121	0.000156904
CDFW	2	5	7	15	6	3	8	3	3	1	53	6.87267e-05
CDFY	6	15	22	17	9	9	8	9	2	3	100	0.000129673
CDGA	3	15	12	9	7	1	6	2	4	4	63	8.1694e-05
CDGC	6	15	20	9	8	4	5	7	9	4	87	0.000112816
CDGD	3	12	6	5	2	1	9	5	7	6	56	7.26169e-05
CDGE	7	10	11	10	6	3	11	5	6	4	73	9.46614e-05
CDGF	1	14	8	10	7	4	5	5	2	3	59	7.65071e-05
CDGG	2	16	8	15	10	1	5	6	2	1	66	8.55842e-05
CDGH	6	8	5	12	7	4	4	4	4	9	63	8.1694e-05
CDGI	5	10	19	8	11	3	8	6	4	5	79	0.000102442
CDGK	1	12	9	15	8	3	5	2	6	1	62	8.03973e-05
CDGL	3	9	6	5	9	2	10	1	3	6	54	7.00235e-05
CDGM	3	15	12	12	14	3	3	6	3	7	78	0.000101145
CDGN	1	10	6	14	10	2	9	3	3	4	62	8.03973e-05
CDGP	5	12	11	11	11	4	4	5	5	4	72	9.33646e-05
CDGQ	7	16	12	20	9	5	11	9	8	4	101	0.00013097
CDGR	4	5	7	17	8	5	5	4	1	4	60	7.78039e-05
CDGS	5	3	9	12	7	1	2	3	6	7	55	7.13202e-05
CDGT	7	27	7	11	6	3	4	7	6	5	83	0.000107629
CDGV	6	26	11	12	12	3	4	10	10	2	96	0.000124486
CDGW	4	8	1	12	11	6	1	5	5	5	58	7.52104e-05
CDGY	2	19	10	12	8	1	12	6	4	1	75	9.72548e-05
CDHA	3	7	11	14	6	3	5	0	3	4	56	7.26169e-05
CDHC	4	12	11	20	9	5	9	3	6	6	85	0.000110222
CDHD	4	11	14	24	2	4	9	5	5	0	78	0.000101145
CDHE	6	6	9	6	0	3	4	4	5	2	45	5.83529e-05
CDHF	4	15	13	22	8	5	8	4	1	7	87	0.000112816
CDHG	1	10	8	9	7	1	5	4	7	3	55	7.13202e-05
CDHH	4	10	10	13	12	1	7	4	2	5	68	8.81777e-05
CDHI	7	16	8	12	11	8	3	3	6	9	83	0.000107629
CDHK	4	7	16	7	15	2	9	4	10	9	83	0.000107629
CDHL	11	27	11	18	11	9	18	7	2	8	122	0.000158201
CDHM	10	26	13	21	5	5	14	8	8	3	113	0.000146531
CDHN	6	4	3	5	7	4	2	2	4	1	38	4.92758e-05
CDHP	6	15	8	20	13	2	6	4	12	11	97	0.000125783
CDHQ	10	21	13	10	13	7	12	11	6	8	111	0.000143937
CDHR	5	26	7	15	11	4	9	9	8	12	106	0.000137453
CDHS	1	16	10	13	5	7	5	6	11	4	78	0.000101145
CDHT	7	19	17	20	11	6	12	8	10	9	119	0.000154311
CDHV	13	16	12	22	21	3	6	5	4	7	109	0.000141344
CDHW	5	17	11	8	5	3	10	7	4	3	73	9.46614e-05
CDHY	8	23	17	9	6	9	3	6	15	3	99	0.000128376
CDIA	6	12	14	18	10	4	5	4	2	3	78	0.000101145
CDIC	5	25	12	12	13	1	9	11	4	6	98	0.00012708
CDID	12	15	16	21	8	4	4	12	7	4	103	0.000133563
CDIE	10	18	9	20	8	4	12	6	9	4	100	0.000129673
CDIF	10	18	13	13	14	5	11	4	10	3	101	0.00013097
CDIG	1	13	2	12	11	2	6	4	8	5	64	8.29908e-05
CDIH	7	15	4	13	13	5	9	5	15	4	90	0.000116706
CDII	7	10	22	26	10	4	10	5	10	4	108	0.000140047
CDIK	7	18	10	14	7	1	8	9	2	3	79	0.000102442
CDIL	6	21	7	17	8	5	12	7	10	6	99	0.000128376
CDIM	14	16	17	18	15	5	7	7	5	8	112	0.000145234
CDIN	4	17	13	9	2	1	8	7	4	2	67	8.6881e-05
CDIP	3	16	11	11	3	5	15	11	11	4	90	0.000116706
CDIQ	10	19	12	25	21	8	9	4	14	2	124	0.000160795
CDIR	8	23	11	15	12	5	8	8	8	6	104	0.00013486
CDIS	4	24	9	16	5	5	14	1	1	5	84	0.000108925
CDIT	13	20	20	20	8	6	16	10	12	6	131	0.000169872
CDIV	4	22	11	19	11	1	9	2	8	11	98	0.00012708
CDIW	1	15	6	24	12	4	6	8	7	5	88	0.000114112
CDIY	9	24	16	19	11	1	6	4	7	11	108	0.000140047
CDKA	7	10	11	7	11	4	4	7	5	2	68	8.81777e-05
CDKC	4	7	19	13	10	2	9	12	4	7	87	0.000112816
CDKD	7	23	11	11	8	7	5	5	4	2	83	0.000107629
CDKE	9	12	8	10	8	3	3	3	3	5	64	8.29908e-05
CDKF	5	11	12	15	11	0	10	4	10	0	78	0.000101145
CDKG	3	17	7	11	5	2	6	3	3	1	58	7.52104e-05
CDKH	3	13	9	11	6	2	4	10	1	4	63	8.1694e-05
CDKI	9	11	12	11	9	3	5	7	9	3	79	0.000102442
CDKK	1	15	4	13	2	1	5	2	5	3	51	6.61333e-05
CDKL	4	18	15	7	10	4	3	5	7	2	75	9.72548e-05
CDKM	9	9	10	26	9	1	10	4	3	4	85	0.000110222
CDKN	3	9	12	6	1	1	2	7	0	3	44	5.70562e-05
CDKP	4	19	4	9	8	4	5	0	4	5	62	8.03973e-05
CDKQ	6	22	14	14	13	5	7	8	14	6	109	0.000141344
CDKR	3	12	6	20	4	1	4	4	7	6	67	8.6881e-05
CDKS	10	19	7	12	7	6	6	3	6	4	80	0.000103738
CDKT	8	7	12	9	7	5	6	3	6	4	67	8.6881e-05
CDKV	5	16	13	19	13	4	10	6	5	3	94	0.000121893
CDKW	6	15	7	17	9	2	6	8	10	4	84	0.000108925
CDKY	4	16	14	23	15	1	4	9	3	7	96	0.000124486
CDLA	7	17	14	15	12	2	4	5	9	2	87	0.000112816
CDLC	1	18	11	11	9	3	7	7	8	5	80	0.000103738
CDLD	4	12	6	10	4	5	3	7	6	5	62	8.03973e-05
CDLE	3	16	11	15	4	3	12	4	6	6	80	0.000103738
CDLF	2	13	9	10	9	4	8	5	7	7	74	9.59581e-05
CDLG	2	15	6	9	5	2	7	4	8	1	59	7.65071e-05
CDLH	3	12	7	15	7	3	2	6	3	4	62	8.03973e-05
CDLI	3	9	10	11	6	1	2	2	3	2	49	6.35398e-05
CDLK	4	8	5	11	7	0	2	5	3	6	51	6.61333e-05
CDLL	7	18	15	8	8	3	10	7	6	11	93	0.000120596
CDLM	9	26	5	13	14	5	4	7	6	6	95	0.000123189
CDLN	2	19	7	13	4	1	3	4	2	1	56	7.26169e-05
CDLP	6	25	15	24	11	9	13	7	9	5	124	0.000160795
CDLQ	8	33	24	14	8	5	16	12	14	9	143	0.000185433
CDLR	8	16	18	17	11	2	8	9	8	1	98	0.00012708
CDLS	7	18	14	16	9	0	5	9	5	4	87	0.000112816
CDLT	11	23	11	16	6	8	7	11	6	1	100	0.000129673
CDLV	3	16	15	13	21	7	5	9	5	2	96	0.000124486
CDLW	3	15	10	16	8	3	4	3	3	4	69	8.94744e-05
CDLY	8	23	15	23	6	4	7	12	6	6	110	0.00014264
CDMA	6	14	11	17	10	5	9	9	8	2	91	0.000118003
CDMC	12	23	19	19	13	11	15	6	6	8	132	0.000171168
CDMD	6	38	19	13	13	5	13	8	12	8	135	0.000175059
CDME	7	15	13	10	8	4	5	9	9	5	85	0.000110222
CDMF	8	20	15	23	11	6	6	9	6	2	106	0.000137453
CDMG	6	18	19	7	15	3	4	5	4	9	90	0.000116706
CDMH	7	18	13	16	11	4	13	5	13	2	102	0.000132267
CDMI	5	22	14	22	7	10	9	7	6	7	109	0.000141344
CDMK	7	5	10	13	5	3	5	5	7	4	64	8.29908e-05
CDML	10	10	9	10	8	5	10	5	6	8	81	0.000105035
CDMM	12	19	11	16	13	6	9	10	12	6	114	0.000147827
CDMN	2	19	8	4	7	1	6	1	6	1	55	7.13202e-05
CDMP	9	21	18	19	18	8	13	8	11	3	128	0.000165982
CDMQ	11	42	24	35	20	7	13	12	17	7	188	0.000243785
CDMR	10	39	23	22	24	10	15	10	14	9	176	0.000228225
CDMS	6	18	11	12	3	6	8	9	7	4	84	0.000108925
CDMT	11	10	18	22	16	7	8	10	13	8	123	0.000159498
CDMV	15	34	12	29	21	11	12	11	17	5	167	0.000216554
CDMW	5	15	14	18	13	3	8	5	3	9	93	0.000120596
CDMY	7	15	17	43	12	7	9	9	5	6	130	0.000168575
CDNA	8	10	11	14	5	1	3	6	3	6	67	8.6881e-05
CDNC	7	4	6	12	4	1	6	3	4	5	52	6.743e-05
CDND	3	12	10	17	6	5	8	7	5	0	73	9.46614e-05
CDNE	2	5	3	6	3	2	2	4	1	1	29	3.76052e-05
CDNF	5	7	3	8	5	1	3	0	2	4	38	4.92758e-05
CDNG	4	9	3	10	3	1	11	1	1	3	46	5.96496e-05
CDNH	6	8	4	7	3	2	3	2	7	1	43	5.57594e-05
CDNI	7	10	7	15	13	5	4	12	11	4	88	0.000114112
CDNK	2	11	7	6	0	5	1	1	5	4	42	5.44627e-05
CDNL	1	9	14	11	6	0	9	6	4	10	70	9.07712e-05
CDNM	5	17	9	7	11	3	7	12	8	7	86	0.000111519
CDNN	2	5	11	6	5	7	4	5	1	1	47	6.09464e-05
CDNP	3	18	19	16	14	5	7	6	3	6	97	0.000125783
CDNQ	7	24	9	14	5	2	11	3	9	5	89	0.000115409
CDNR	2	12	11	3	3	2	6	5	8	7	59	7.65071e-05
CDNS	4	11	4	10	11	2	6	5	4	3	60	7.78039e-05
CDNT	3	12	10	13	6	6	4	4	3	6	67	8.6881e-05
CDNV	4	10	8	15	14	2	6	4	6	3	72	9.33646e-05
CDNW	6	7	10	10	4	4	14	4	2	2	63	8.1694e-05
CDNY	14	7	5	14	5	2	4	3	7	9	70	9.07712e-05
CDPA	1	20	10	16	6	4	3	13	7	7	87	0.000112816
CDPC	5	27	25	13	17	1	9	7	10	5	119	0.000154311
CDPD	9	14	26	19	10	7	15	8	9	10	127	0.000164685
CDPE	7	11	16	15	9	4	6	4	5	10	87	0.000112816
CDPF	8	14	11	15	5	5	5	3	5	4	75	9.72548e-05
CDPG	7	10	8	12	3	4	10	8	6	4	72	9.33646e-05
CDPH	1	18	16	25	19	4	6	8	20	10	127	0.000164685
CDPI	7	18	14	16	12	4	5	6	7	7	96	0.000124486
CDPK	4	8	10	15	3	4	5	5	0	9	63	8.1694e-05
CDPL	5	21	8	22	10	4	9	5	8	6	98	0.00012708
CDPM	6	12	15	26	12	4	14	8	9	4	110	0.00014264
CDPN	7	19	8	10	10	0	5	7	15	4	85	0.000110222
CDPP	10	30	24	17	13	2	13	9	15	8	141	0.000182839
CDPQ	7	25	17	21	10	8	7	12	15	12	134	0.000173762
CDPR	10	23	12	21	9	4	6	9	9	5	108	0.000140047
CDPS	10	13	15	19	13	4	10	4	5	6	99	0.000128376
CDPT	6	13	11	24	14	13	1	11	9	11	113	0.000146531
CDPV	8	24	23	24	12	4	12	10	14	4	135	0.000175059
CDPW	7	14	13	12	8	2	6	7	7	2	78	0.000101145
CDPY	9	29	25	25	20	5	15	7	11	10	156	0.00020229
CDQA	11	22	19	31	10	4	13	14	15	10	149	0.000193213
CDQC	13	32	23	15	17	4	12	9	20	15	160	0.000207477
CDQD	6	23	20	10	17	7	14	7	15	5	124	0.000160795
CDQE	11	38	19	32	19	6	14	10	14	6	169	0.000219148
CDQF	4	19	18	20	13	4	7	6	5	9	105	0.000136157
CDQG	7	36	12	26	13	3	10	8	10	9	134	0.000173762
CDQH	9	21	23	13	20	3	4	11	4	6	114	0.000147827
CDQI	12	25	26	25	18	4	13	14	3	7	147	0.000190619
CDQK	7	16	11	26	9	10	8	2	6	4	99	0.000128376
CDQL	12	23	18	24	13	4	4	11	9	13	131	0.000169872
CDQM	13	24	18	31	12	6	14	6	12	6	142	0.000184136
CDQN	5	6	11	17	9	3	4	6	2	4	67	8.6881e-05
CDQP	12	46	28	35	21	11	15	18	15	11	212	0.000274907
CDQQ	24	45	29	51	24	7	22	14	12	15	243	0.000315106
CDQR	15	23	17	19	15	5	8	12	13	10	137	0.000177652
CDQS	14	22	19	31	15	8	12	6	7	7	141	0.000182839
CDQT	12	22	9	20	13	3	10	8	10	8	115	0.000149124
CDQV	14	29	11	36	27	7	10	6	15	11	166	0.000215257
CDQW	10	17	16	23	5	5	16	11	13	4	120	0.000155608
CDQY	15	39	13	23	12	10	14	11	12	11	160	0.000207477
CDRA	6	22	7	12	6	3	5	8	6	2	77	9.98483e-05
CDRC	5	22	12	16	6	13	7	8	8	2	99	0.000128376
CDRD	6	10	20	15	15	6	12	4	6	2	96	0.000124486
CDRE	8	13	14	19	8	4	10	7	8	9	100	0.000129673
CDRF	7	19	17	13	10	5	3	8	13	3	98	0.00012708
CDRG	8	15	2	6	5	2	12	5	6	7	68	8.81777e-05
CDRH	6	7	3	13	4	4	10	4	6	5	62	8.03973e-05
CDRI	2	14	17	21	16	9	11	7	11	5	113	0.000146531
CDRK	5	13	16	2	7	3	5	3	3	0	57	7.39137e-05
CDRL	3	16	9	12	7	4	7	2	10	2	72	9.33646e-05
CDRM	11	15	16	19	9	1	9	1	15	9	105	0.000136157
CDRN	4	8	5	17	8	2	6	10	6	3	69	8.94744e-05
CDRP	6	15	17	19	17	8	4	7	11	9	113	0.000146531
CDRQ	4	22	14	24	11	8	7	11	7	6	114	0.000147827
CDRR	6	24	15	16	2	0	3	11	3	8	88	0.000114112
CDRS	2	12	15	11	8	3	9	7	7	7	81	0.000105035
CDRT	15	19	15	13	6	2	10	8	4	3	95	0.000123189
CDRV	5	27	15	19	17	8	12	13	12	5	133	0.000172465
CDRW	4	24	6	10	8	4	9	9	4	7	85	0.000110222
CDRY	6	20	12	11	16	7	6	9	13	4	104	0.00013486
CDSA	2	19	7	13	7	9	6	8	6	8	85	0.000110222
CDSC	5	21	15	9	5	4	5	8	14	7	93	0.000120596
CDSD	10	11	18	16	10	5	7	6	11	5	99	0.000128376
CDSE	9	16	9	9	14	3	3	5	2	3	73	9.46614e-05
CDSF	9	16	20	25	11	11	15	13	9	6	135	0.000175059
CDSG	3	14	10	3	7	2	3	4	2	5	53	6.87267e-05
CDSH	7	19	17	12	13	7	14	10	11	4	114	0.000147827
CDSI	7	20	19	13	9	5	12	7	6	6	104	0.00013486
CDSK	3	6	9	10	8	3	8	9	2	7	65	8.42875e-05
CDSL	5	28	15	16	10	3	5	8	6	5	101	0.00013097
CDSM	5	22	23	18	16	6	10	6	15	10	131	0.000169872
CDSN	2	5	9	17	1	0	5	3	3	1	46	5.96496e-05
CDSP	4	18	16	16	11	8	4	7	6	5	95	0.000123189
CDSQ	10	17	17	27	14	5	17	7	9	10	133	0.000172465
CDSR	3	18	5	11	6	4	4	8	6	6	71	9.20679e-05
CDSS	6	5	7	13	8	4	3	7	5	9	67	8.6881e-05
CDST	10	23	19	17	14	6	12	7	11	8	127	0.000164685
CDSV	8	16	13	21	14	6	8	11	9	5	111	0.000143937
CDSW	3	15	15	10	6	5	6	5	5	6	76	9.85516e-05
CDSY	6	17	13	12	8	7	8	3	3	10	87	0.000112816
CDTA	13	22	21	22	11	3	17	9	11	6	135	0.000175059
CDTC	7	17	13	19	14	6	6	11	3	5	101	0.00013097
CDTD	8	33	13	21	18	5	11	8	11	6	134	0.000173762
CDTE	5	18	12	12	10	6	14	7	2	5	91	0.000118003
CDTF	6	17	12	18	5	7	2	5	9	4	85	0.000110222
CDTG	6	16	18	13	11	8	11	4	7	2	96	0.000124486
CDTH	4	14	13	18	11	6	10	3	8	3	90	0.000116706
CDTI	9	17	13	24	16	5	12	3	4	5	108	0.000140047
CDTK	7	12	12	15	6	2	7	3	8	6	78	0.000101145
CDTL	6	17	8	21	7	5	8	7	4	5	88	0.000114112
CDTM	6	16	19	25	12	2	10	5	6	13	114	0.000147827
CDTN	2	12	13	10	4	2	11	4	7	3	68	8.81777e-05
CDTP	4	23	13	9	5	5	8	7	5	5	84	0.000108925
CDTQ	15	23	20	21	13	12	17	16	23	18	178	0.000230818
CDTR	8	10	23	19	6	7	7	5	11	10	106	0.000137453
CDTS	3	20	28	17	13	1	8	8	9	5	112	0.000145234
CDTT	9	18	14	26	9	7	7	10	7	4	111	0.000143937
CDTV	9	22	17	14	9	11	9	9	14	5	119	0.000154311
CDTW	3	24	24	14	13	2	6	9	8	10	113	0.000146531
CDTY	9	25	10	27	14	4	8	9	7	10	123	0.000159498
CDVA	13	28	15	20	6	6	11	6	10	2	117	0.000151718
CDVC	10	14	10	18	6	2	11	9	5	8	93	0.000120596
CDVD	11	11	22	19	6	8	7	11	13	12	120	0.000155608
CDVE	5	17	13	12	19	4	11	8	8	5	102	0.000132267
CDVF	6	22	11	14	13	5	9	10	18	6	114	0.000147827
CDVG	7	19	13	16	4	3	8	8	6	8	92	0.000119299
CDVH	6	21	13	14	11	9	17	3	5	11	110	0.00014264
CDVI	4	24	27	33	9	7	8	9	13	7	141	0.000182839
CDVK	5	19	22	18	13	7	7	3	6	6	106	0.000137453
CDVL	7	21	12	17	9	5	8	8	14	5	106	0.000137453
CDVM	4	24	5	19	12	8	8	9	4	6	99	0.000128376
CDVN	3	14	17	32	13	4	8	8	11	2	112	0.000145234
CDVP	9	24	11	23	17	11	13	12	21	11	152	0.000197103
CDVQ	9	37	27	29	17	10	18	13	14	9	183	0.000237302
CDVR	10	27	15	22	12	3	10	11	10	9	129	0.000167278
CDVS	10	20	12	22	23	3	5	5	8	3	111	0.000143937
CDVT	7	19	12	18	10	12	14	7	12	6	117	0.000151718
CDVV	11	25	25	32	12	11	20	9	7	13	165	0.000213961
CDVW	14	25	18	34	17	3	8	9	9	1	138	0.000178949
CDVY	8	24	17	21	14	3	13	15	14	10	139	0.000180246
CDWA	7	17	12	11	6	0	8	10	8	3	82	0.000106332
CDWC	12	27	19	16	11	5	12	6	4	5	117	0.000151718
CDWD	5	15	17	17	13	3	9	2	3	6	90	0.000116706
CDWE	3	13	10	9	8	7	10	4	11	1	76	9.85516e-05
CDWF	6	18	5	13	10	3	3	4	10	5	77	9.98483e-05
CDWG	7	8	15	12	9	2	12	2	14	6	87	0.000112816
CDWH	6	11	16	9	5	3	9	8	3	7	77	9.98483e-05
CDWI	6	12	9	14	7	4	3	1	10	3	69	8.94744e-05
CDWK	6	13	4	10	4	4	2	5	1	1	50	6.48365e-05
CDWL	2	20	8	18	16	5	5	8	7	3	92	0.000119299
CDWM	5	12	21	8	7	2	7	4	10	8	84	0.000108925
CDWN	11	14	5	18	2	0	2	5	4	6	67	8.6881e-05
CDWP	11	29	14	18	7	7	9	10	13	1	119	0.000154311
CDWQ	8	17	10	22	18	4	10	4	6	5	104	0.00013486
CDWR	15	18	15	13	9	7	6	6	13	4	106	0.000137453
CDWS	2	13	10	14	6	1	7	6	9	2	70	9.07712e-05
CDWT	13	9	10	15	13	5	7	3	4	12	91	0.000118003
CDWV	10	30	9	25	13	6	8	9	10	6	126	0.000163388
CDWW	4	12	9	8	9	4	10	0	5	6	67	8.6881e-05
CDWY	8	17	14	7	6	3	8	7	6	6	82	0.000106332
CDYA	3	12	12	22	12	4	6	5	12	12	100	0.000129673
CDYC	10	20	13	12	10	4	11	11	7	4	102	0.000132267
CDYD	3	19	7	11	5	1	4	3	12	8	73	9.46614e-05
CDYE	8	23	7	8	6	1	8	6	6	3	76	9.85516e-05
CDYF	7	11	12	19	12	1	3	8	8	4	85	0.000110222
CDYG	6	18	6	10	10	7	1	2	6	1	67	8.6881e-05
CDYH	9	19	12	18	11	1	4	0	2	6	82	0.000106332
CDYI	14	16	13	25	4	8	5	6	14	8	113	0.000146531
CDYK	5	13	15	10	11	5	5	4	7	2	77	9.98483e-05
CDYL	5	15	6	13	4	2	5	9	8	7	74	9.59581e-05
CDYM	9	16	13	27	11	6	9	6	16	7	120	0.000155608
CDYN	7	15	8	13	8	4	7	1	9	1	73	9.46614e-05
CDYP	2	11	16	17	17	2	20	9	6	5	105	0.000136157
CDYQ	3	33	15	15	15	6	11	7	7	9	121	0.000156904
CDYR	3	23	14	13	16	9	8	5	4	3	98	0.00012708
CDYS	4	25	20	14	17	3	12	7	7	3	112	0.000145234
CDYT	10	28	20	24	9	6	5	8	7	5	122	0.000158201
CDYV	4	10	11	13	10	8	8	1	9	3	77	9.98483e-05
CDYW	4	12	10	9	10	1	1	8	6	5	66	8.55842e-05
CDYY	9	19	21	16	15	5	9	7	13	12	126	0.000163388
CEAA	2	20	9	8	8	0	1	4	8	5	65	8.42875e-05
CEAC	8	7	5	16	12	3	9	5	6	2	73	9.46614e-05
CEAD	6	13	5	12	7	4	5	5	5	5	67	8.6881e-05
CEAE	3	19	16	10	11	3	4	6	4	2	78	0.000101145
CEAF	4	13	7	19	7	2	9	5	3	7	76	9.85516e-05
CEAG	6	11	2	14	9	2	0	3	6	2	55	7.13202e-05
CEAH	5	6	9	15	9	3	4	3	11	8	73	9.46614e-05
CEAI	7	25	7	13	6	2	5	2	7	4	78	0.000101145
CEAK	7	10	13	15	7	3	10	2	5	2	74	9.59581e-05
CEAL	4	12	5	6	5	2	7	6	5	6	58	7.52104e-05
CEAM	3	10	11	11	8	1	4	10	5	6	69	8.94744e-05
CEAN	2	5	14	8	2	1	1	5	9	0	47	6.09464e-05
CEAP	6	12	8	7	6	4	3	8	3	3	60	7.78039e-05
CEAQ	11	36	10	21	11	4	11	4	10	5	123	0.000159498
CEAR	7	15	14	15	12	4	3	6	2	1	79	0.000102442
CEAS	6	17	12	9	10	3	12	3	8	3	83	0.000107629
CEAT	13	38	27	20	11	6	9	7	10	4	145	0.000188026
CEAV	5	7	15	7	9	1	7	7	4	4	66	8.55842e-05
CEAW	2	14	7	15	8	5	10	2	6	3	72	9.33646e-05
CEAY	2	16	13	18	5	4	5	5	3	3	74	9.59581e-05
CECA	5	9	13	16	8	2	8	3	9	7	80	0.000103738
CECC	6	23	17	23	12	6	9	3	9	6	114	0.000147827
CECD	2	8	10	21	7	2	4	5	9	6	74	9.59581e-05
CECE	4	3	11	14	10	3	6	6	5	3	65	8.42875e-05
CECF	10	10	4	11	8	3	6	7	9	7	75	9.72548e-05
CECG	2	17	9	16	9	4	16	1	3	3	80	0.000103738
CECH	5	12	9	7	8	1	2	1	4	8	57	7.39137e-05
CECI	6	8	14	19	12	5	6	5	9	1	85	0.000110222
CECK	6	20	17	16	13	3	8	12	5	4	104	0.00013486
CECL	11	14	16	13	12	7	8	11	10	10	112	0.000145234
CECM	12	22	22	16	12	7	8	8	10	16	133	0.000172465
CECN	6	13	5	16	1	2	7	5	3	1	59	7.65071e-05
CECP	4	17	18	17	8	3	11	4	9	5	96	0.000124486
CECQ	7	15	27	19	15	6	9	8	7	9	122	0.000158201
CECR	6	15	13	19	8	3	12	3	9	8	96	0.000124486
CECS	7	14	9	11	7	8	10	2	5	6	79	0.000102442
CECT	5	18	12	24	10	4	12	10	3	4	102	0.000132267
CECV	5	25	15	19	19	8	12	8	8	4	123	0.000159498
CECW	14	24	10	24	13	2	5	8	8	6	114	0.000147827
CECY	8	19	11	18	13	5	10	5	7	6	102	0.000132267
CEDA	5	10	9	10	8	1	3	9	5	4	64	8.29908e-05
CEDC	1	11	15	15	10	2	8	3	7	8	80	0.000103738
CEDD	4	8	7	7	4	5	4	3	2	3	47	6.09464e-05
CEDE	8	12	11	18	12	3	7	4	5	3	83	0.000107629
CEDF	2	12	7	12	11	4	10	4	7	1	70	9.07712e-05
CEDG	5	11	10	12	7	3	4	4	14	5	75	9.72548e-05
CEDH	2	24	13	10	9	0	8	7	4	8	85	0.000110222
CEDI	5	25	8	14	5	3	6	5	5	6	82	0.000106332
CEDK	6	13	6	12	3	1	0	3	4	5	53	6.87267e-05
CEDL	3	7	13	16	9	5	11	5	5	1	75	9.72548e-05
CEDM	7	17	13	13	11	6	9	3	15	7	101	0.00013097
CEDN	3	15	3	8	10	4	3	6	10	3	65	8.42875e-05
CEDP	4	20	8	15	8	2	6	4	11	3	81	0.000105035
CEDQ	6	20	18	14	12	9	15	11	13	10	128	0.000165982
CEDR	10	20	11	15	16	1	3	7	7	7	97	0.000125783
CEDS	2	12	6	10	9	1	8	5	5	1	59	7.65071e-05
CEDT	14	20	13	7	17	6	4	3	10	3	97	0.000125783
CEDV	0	26	15	23	17	7	6	6	9	6	115	0.000149124
CEDW	7	8	7	13	3	1	4	5	1	1	50	6.48365e-05
CEDY	10	23	19	8	12	2	9	9	9	8	109	0.000141344
CEEA	7	16	3	13	5	3	3	1	7	11	69	8.94744e-05
CEEC	9	21	6	15	8	5	12	7	5	1	89	0.000115409
CEED	10	9	9	15	4	4	4	0	3	5	63	8.1694e-05
CEEE	6	12	6	9	4	2	4	3	7	1	54	7.00235e-05
CEEF	4	7	11	7	3	1	2	5	3	5	48	6.22431e-05
CEEG	2	11	9	17	4	3	3	0	5	1	55	7.13202e-05
CEEH	4	14	14	12	5	1	5	2	1	5	63	8.1694e-05
CEEI	6	11	6	15	11	4	10	5	4	4	76	9.85516e-05
CEEK	6	5	3	5	7	2	3	6	3	2	42	5.44627e-05
CEEL	6	11	8	13	11	8	3	2	7	2	71	9.20679e-05
CEEM	6	15	9	7	13	5	4	6	8	5	78	0.000101145
CEEN	3	11	12	4	4	0	2	3	5	3	47	6.09464e-05
CEEP	5	11	10	13	6	5	4	6	8	3	71	9.20679e-05
CEEQ	5	14	8	17	9	4	7	8	11	2	85	0.000110222
CEER	7	7	10	13	11	4	5	6	6	6	75	9.72548e-05
CEES	4	12	4	14	6	3	2	1	4	6	56	7.26169e-05
CEET	9	15	11	8	10	3	6	2	6	3	73	9.46614e-05
CEEV	2	13	13	20	12	3	10	8	1	1	83	0.000107629
CEEW	7	7	7	9	5	2	5	8	3	2	55	7.13202e-05
CEEY	7	14	11	13	11	5	3	4	6	5	79	0.000102442
CEFA	0	7	8	8	4	4	4	3	5	0	43	5.57594e-05
CEFC	5	8	7	6	3	8	7	5	9	4	62	8.03973e-05
CEFD	3	15	10	13	13	6	7	9	4	4	84	0.000108925
CEFE	5	5	6	6	4	2	3	5	4	3	43	5.57594e-05
CEFF	3	16	4	11	2	6	7	6	2	1	58	7.52104e-05
CEFG	2	14	7	8	2	3	5	3	4	5	53	6.87267e-05
CEFH	4	19	11	12	12	3	3	4	5	10	83	0.000107629
CEFI	2	16	11	23	14	3	7	4	4	5	89	0.000115409
CEFK	6	12	15	9	2	4	10	5	5	0	68	8.81777e-05
CEFL	10	18	11	16	9	6	8	5	13	7	103	0.000133563
CEFM	10	25	13	10	10	4	5	3	2	6	88	0.000114112
CEFN	7	13	3	13	13	1	3	3	5	4	65	8.42875e-05
CEFP	12	14	15	19	4	8	6	8	14	1	101	0.00013097
CEFQ	9	23	16	11	6	6	4	6	5	8	94	0.000121893
CEFR	8	27	12	11	10	3	3	2	8	6	90	0.000116706
CEFS	5	17	15	14	5	4	1	5	3	11	80	0.000103738
CEFT	3	10	14	15	7	3	4	4	6	13	79	0.000102442
CEFV	3	18	15	21	5	6	10	4	7	5	94	0.000121893
CEFW	6	12	4	5	8	4	4	4	7	4	58	7.52104e-05
CEFY	4	12	14	21	6	2	8	3	6	3	79	0.000102442
CEGA	1	8	4	9	2	2	5	8	9	3	51	6.61333e-05
CEGC	3	8	13	11	9	5	2	7	2	2	62	8.03973e-05
CEGD	3	9	14	10	10	3	5	10	5	8	77	9.98483e-05
CEGE	4	9	6	11	5	2	4	7	5	4	57	7.39137e-05
CEGF	5	16	1	14	4	1	5	6	7	6	65	8.42875e-05
CEGG	4	8	7	6	4	5	5	1	0	5	45	5.83529e-05
CEGH	7	7	13	8	8	0	5	2	5	1	56	7.26169e-05
CEGI	4	14	4	5	3	2	0	3	6	7	48	6.22431e-05
CEGK	3	10	8	13	10	6	2	2	7	5	66	8.55842e-05
CEGL	3	6	6	11	5	3	5	2	9	5	55	7.13202e-05
CEGM	9	10	9	13	9	5	5	8	13	1	82	0.000106332
CEGN	1	8	6	8	3	2	0	0	2	4	34	4.40889e-05
CEGP	6	21	12	10	6	9	1	7	10	7	89	0.000115409
CEGQ	8	25	12	16	11	6	8	10	10	7	113	0.000146531
CEGR	7	18	7	10	12	2	2	3	4	4	69	8.94744e-05
CEGS	5	13	11	9	13	4	4	6	6	2	73	9.46614e-05
CEGT	2	13	11	16	12	4	5	3	9	4	79	0.000102442
CEGV	4	10	12	10	10	2	13	1	7	4	73	9.46614e-05
CEGW	6	20	3	15	4	2	6	2	9	6	73	9.46614e-05
CEGY	3	16	9	11	5	2	4	3	5	1	59	7.65071e-05
CEHA	2	8	10	11	6	5	3	4	6	6	61	7.91006e-05
CEHC	8	7	10	16	5	7	3	7	2	5	70	9.07712e-05
CEHD	4	4	9	7	4	4	4	6	9	4	55	7.13202e-05
CEHE	7	5	6	12	7	1	6	7	3	7	61	7.91006e-05
CEHF	8	8	11	20	5	7	7	14	5	4	89	0.000115409
CEHG	5	17	4	10	7	4	10	4	4	2	67	8.6881e-05
CEHH	8	14	9	10	4	5	1	5	4	4	64	8.29908e-05
CEHI	8	18	16	19	10	4	8	2	3	4	92	0.000119299
CEHK	2	7	3	7	5	2	8	4	4	0	42	5.44627e-05
CEHL	5	21	8	10	4	6	0	7	7	8	76	9.85516e-05
CEHM	9	12	16	16	9	1	4	6	7	3	83	0.000107629
CEHN	6	12	3	7	6	1	8	10	6	2	61	7.91006e-05
CEHP	6	22	17	30	9	7	12	6	6	6	121	0.000156904
CEHQ	11	24	31	32	14	7	9	9	3	10	150	0.00019451
CEHR	3	13	9	9	4	3	3	2	9	2	57	7.39137e-05
CEHS	4	16	13	14	7	6	11	13	15	4	103	0.000133563
CEHT	6	27	11	15	9	2	15	5	6	4	100	0.000129673
CEHV	7	22	15	22	7	4	5	10	10	7	109	0.000141344
CEHW	9	15	9	10	6	5	3	3	5	4	69	8.94744e-05
CEHY	2	25	11	22	8	2	12	9	9	9	109	0.000141344
CEIA	2	16	12	8	7	8	0	6	7	6	72	9.33646e-05
CEIC	9	20	15	17	13	9	4	5	2	4	98	0.00012708
CEID	8	13	10	14	5	2	5	2	2	4	65	8.42875e-05
CEIE	3	11	11	14	6	6	6	3	3	2	65	8.42875e-05
CEIF	3	10	9	12	5	2	4	3	8	4	60	7.78039e-05
CEIG	4	13	8	14	3	2	0	3	3	5	55	7.13202e-05
CEIH	1	13	12	21	8	8	4	0	3	1	71	9.20679e-05
CEII	2	12	11	14	14	1	5	5	13	4	81	0.000105035
CEIK	3	2	8	8	7	1	0	5	3	3	40	5.18692e-05
CEIL	3	13	13	11	10	2	4	4	3	3	66	8.55842e-05
CEIM	2	24	8	31	11	9	8	6	6	10	115	0.000149124
CEIN	4	11	11	9	4	1	2	4	1	6	53	6.87267e-05
CEIP	5	18	9	20	6	5	13	5	11	3	95	0.000123189
CEIQ	11	17	15	17	11	2	10	4	8	10	105	0.000136157
CEIR	3	18	13	18	14	2	0	7	8	5	88	0.000114112
CEIS	7	17	14	15	10	4	2	6	2	5	82	0.000106332
CEIT	10	13	9	8	10	6	5	3	9	9	82	0.000106332
CEIV	7	16	5	15	18	3	8	3	6	2	83	0.000107629
CEIW	10	12	9	14	8	4	5	3	6	4	75	9.72548e-05
CEIY	6	14	13	10	7	3	4	5	3	4	69	8.94744e-05
CEKA	4	8	8	8	7	4	5	5	6	6	61	7.91006e-05
CEKC	3	12	15	17	3	2	7	3	4	6	72	9.33646e-05
CEKD	1	7	8	11	4	0	3	1	7	0	42	5.44627e-05
CEKE	4	17	7	11	4	1	10	11	5	3	73	9.46614e-05
CEKF	1	10	5	13	5	3	3	5	5	3	53	6.87267e-05
CEKG	5	8	7	11	3	2	6	5	5	4	56	7.26169e-05
CEKH	4	7	9	6	4	3	1	5	2	4	45	5.83529e-05
CEKI	6	17	9	16	8	4	10	7	2	4	83	0.000107629
CEKK	2	4	12	9	6	3	2	3	2	0	43	5.57594e-05
CEKL	1	12	17	8	6	1	3	6	5	4	63	8.1694e-05
CEKM	6	20	11	20	7	2	10	6	2	4	88	0.000114112
CEKN	5	6	6	7	6	0	3	2	2	0	37	4.7979e-05
CEKP	2	7	6	10	5	1	1	3	0	2	37	4.7979e-05
CEKQ	4	16	4	17	10	5	7	1	6	5	75	9.72548e-05
CEKR	4	8	6	15	3	1	3	3	4	2	49	6.35398e-05
CEKS	12	15	18	15	18	3	4	15	9	4	113	0.000146531
CEKT	14	12	11	14	9	3	9	16	8	8	104	0.00013486
CEKV	1	18	8	14	6	4	4	2	5	6	68	8.81777e-05
CEKW	4	10	7	7	10	1	4	4	3	0	50	6.48365e-05
CEKY	6	12	10	13	7	1	6	3	9	5	72	9.33646e-05
CELA	3	18	9	9	10	5	7	3	8	0	72	9.33646e-05
CELC	4	12	20	4	11	7	6	3	8	2	77	9.98483e-05
CELD	3	14	17	8	6	7	5	4	6	1	71	9.20679e-05
CELE	4	11	11	12	2	5	8	4	3	2	62	8.03973e-05
CELF	7	14	10	11	10	4	4	3	5	4	72	9.33646e-05
CELG	4	4	8	9	3	2	7	4	5	0	46	5.96496e-05
CELH	1	11	7	6	8	3	4	1	8	5	54	7.00235e-05
CELI	7	11	7	10	5	4	4	6	2	4	60	7.78039e-05
CELK	6	11	8	12	8	3	5	2	10	2	67	8.6881e-05
CELL	4	13	11	15	7	1	2	4	4	8	69	8.94744e-05
CELM	3	11	7	7	11	2	5	2	10	6	64	8.29908e-05
CELN	5	6	2	8	4	2	4	1	4	4	40	5.18692e-05
CELP	8	20	13	18	16	7	13	10	12	5	122	0.000158201
CELQ	3	17	16	21	11	8	10	1	6	2	95	0.000123189
CELR	4	8	5	9	3	6	9	7	8	3	62	8.03973e-05
CELS	5	25	6	10	3	3	8	9	6	5	80	0.000103738
CELT	2	6	13	11	7	6	1	1	7	3	57	7.39137e-05
CELV	9	22	15	20	14	5	5	4	6	12	112	0.000145234
CELW	8	5	8	9	5	4	2	2	3	5	51	6.61333e-05
CELY	4	14	5	20	4	5	3	5	7	5	72	9.33646e-05
CEMA	10	16	17	10	7	4	6	10	2	7	89	0.000115409
CEMC	5	21	13	16	2	4	6	3	6	6	82	0.000106332
CEMD	7	16	16	13	19	7	12	8	12	7	117	0.000151718
CEME	9	17	10	16	18	2	9	4	4	10	99	0.000128376
CEMF	4	16	14	24	10	4	7	3	7	2	91	0.000118003
CEMG	3	14	6	8	2	2	5	1	6	3	50	6.48365e-05
CEMH	4	16	12	12	6	5	4	8	9	2	78	0.000101145
CEMI	6	18	7	19	7	2	6	2	3	2	72	9.33646e-05
CEMK	4	23	13	14	7	4	7	6	3	2	83	0.000107629
CEML	7	16	7	19	10	4	5	7	14	6	95	0.000123189
CEMM	9	19	16	13	5	4	7	8	4	7	92	0.000119299
CEMN	3	14	12	8	6	3	4	2	6	6	64	8.29908e-05
CEMP	12	22	12	28	12	9	11	7	7	13	133	0.000172465
CEMQ	11	19	22	28	9	6	13	6	19	10	143	0.000185433
CEMR	8	12	14	18	3	5	12	6	11	8	97	0.000125783
CEMS	5	23	6	25	5	1	7	3	6	4	85	0.000110222
CEMT	3	19	14	10	6	4	6	4	3	11	80	0.000103738
CEMV	9	22	14	19	14	5	8	2	12	7	112	0.000145234
CEMW	5	12	11	14	9	1	4	4	7	3	70	9.07712e-05
CEMY	9	14	16	17	6	4	7	8	8	7	96	0.000124486
CENA	4	4	2	6	2	3	3	2	4	1	31	4.01987e-05
CENC	4	13	9	8	10	2	6	6	14	5	77	9.98483e-05
CEND	7	14	12	18	7	4	3	5	2	0	72	9.33646e-05
CENE	4	10	5	2	2	1	0	1	1	6	32	4.14954e-05
CENF	2	9	8	14	10	4	5	5	5	2	64	8.29908e-05
CENG	1	10	2	5	5	3	1	7	3	3	40	5.18692e-05
CENH	0	4	5	9	3	3	4	3	0	1	32	4.14954e-05
CENI	3	17	13	6	9	0	7	0	1	2	58	7.52104e-05
CENK	3	9	4	8	0	3	2	4	2	3	38	4.92758e-05
CENL	4	10	6	3	4	5	6	3	0	2	43	5.57594e-05
CENM	7	14	8	9	9	1	3	6	5	1	63	8.1694e-05
CENN	1	7	7	3	4	4	3	8	6	2	45	5.83529e-05
CENP	6	14	14	8	11	5	11	5	2	4	80	0.000103738
CENQ	7	15	9	12	8	5	3	2	7	3	71	9.20679e-05
CENR	4	5	5	4	3	1	2	3	1	0	28	3.63085e-05
CENS	5	12	9	3	2	3	4	1	7	5	51	6.61333e-05
CENT	2	13	10	11	8	4	4	4	5	3	64	8.29908e-05
CENV	5	4	10	7	6	2	7	6	3	3	53	6.87267e-05
CENW	7	9	9	11	5	0	5	5	6	2	59	7.65071e-05
CENY	3	25	13	12	12	3	7	4	9	3	91	0.000118003
CEPA	10	19	11	15	10	6	6	4	14	8	103	0.000133563
CEPC	8	21	12	18	16	2	7	4	8	10	106	0.000137453
CEPD	6	17	8	15	15	2	9	9	14	11	106	0.000137453
CEPE	5	21	12	27	11	5	7	4	7	4	103	0.000133563
CEPF	4	11	7	14	14	5	7	7	7	4	80	0.000103738
CEPG	2	20	10	17	9	3	8	5	8	3	85	0.000110222
CEPH	2	19	19	30	7	4	3	4	7	10	105	0.000136157
CEPI	7	10	9	16	4	5	3	12	1	10	77	9.98483e-05
CEPK	3	8	9	9	6	4	4	6	2	2	53	6.87267e-05
CEPL	8	16	12	23	12	2	4	10	6	0	93	0.000120596
CEPM	11	27	19	16	10	5	5	9	15	5	122	0.000158201
CEPN	7	11	11	16	11	6	2	12	11	2	89	0.000115409
CEPP	9	34	17	19	19	4	9	11	11	8	141	0.000182839
CEPQ	17	32	16	17	14	6	12	14	9	10	147	0.000190619
CEPR	10	16	14	25	8	7	11	8	12	12	123	0.000159498
CEPS	7	14	15	12	8	5	5	4	14	4	88	0.000114112
CEPT	7	15	9	15	11	3	13	6	8	6	93	0.000120596
CEPV	4	24	15	18	28	1	10	9	4	7	120	0.000155608
CEPW	8	29	12	11	10	3	9	5	11	6	104	0.00013486
CEPY	4	12	7	13	13	7	7	5	4	5	77	9.98483e-05
CEQA	15	24	21	25	11	5	12	11	11	14	149	0.000193213
CEQC	8	11	12	23	9	6	4	3	9	6	91	0.000118003
CEQD	9	17	11	16	13	7	13	5	11	6	108	0.000140047
CEQE	1	15	11	39	9	8	14	7	11	12	127	0.000164685
CEQF	8	25	20	15	19	4	8	7	12	7	125	0.000162091
CEQG	6	19	13	18	6	6	8	5	12	10	103	0.000133563
CEQH	10	20	22	17	15	7	11	13	8	6	129	0.000167278
CEQI	6	23	30	8	12	4	9	11	7	8	118	0.000153014
CEQK	8	12	9	12	7	3	11	7	8	1	78	0.000101145
CEQL	9	30	22	26	13	6	20	6	11	12	155	0.000200993
CEQM	7	27	14	14	12	6	2	5	7	6	100	0.000129673
CEQN	14	9	16	10	6	0	3	4	6	4	72	9.33646e-05
CEQP	4	22	22	22	13	2	9	6	12	6	118	0.000153014
CEQQ	19	39	29	43	25	5	16	16	15	7	214	0.0002775
CEQR	13	26	23	31	24	10	14	10	15	6	172	0.000223038
CEQS	9	29	17	23	17	3	8	7	15	10	138	0.000178949
CEQT	12	20	20	25	16	5	7	9	8	1	123	0.000159498
CEQV	13	27	31	23	15	7	15	9	14	13	167	0.000216554
CEQW	4	15	14	9	2	15	10	6	5	5	85	0.000110222
CEQY	9	34	22	25	24	8	16	8	5	5	156	0.00020229
CERA	10	13	11	13	8	6	2	5	9	4	81	0.000105035
CERC	9	10	17	25	12	7	6	5	6	9	106	0.000137453
CERD	4	18	13	20	6	2	8	3	6	7	87	0.000112816
CERE	6	15	10	17	8	5	6	5	8	6	86	0.000111519
CERF	6	18	5	14	8	0	7	4	1	11	74	9.59581e-05
CERG	5	10	10	12	8	1	8	2	12	3	71	9.20679e-05
CERH	6	14	5	17	5	5	1	7	4	6	70	9.07712e-05
CERI	8	20	9	17	5	3	9	3	8	3	85	0.000110222
CERK	6	11	10	10	9	5	10	8	10	8	87	0.000112816
CERL	11	20	9	20	11	8	7	8	8	4	106	0.000137453
CERM	7	19	10	26	8	3	6	8	7	2	96	0.000124486
CERN	3	17	4	16	10	2	8	3	3	3	69	8.94744e-05
CERP	6	14	7	17	11	3	10	6	7	8	89	0.000115409
CERQ	4	30	15	29	18	5	7	12	10	12	142	0.000184136
CERR	8	14	11	10	6	3	3	3	9	6	73	9.46614e-05
CERS	6	18	4	12	7	4	8	5	5	4	73	9.46614e-05
CERT	2	19	12	16	8	6	12	16	15	9	115	0.000149124
CERV	11	20	23	19	15	5	12	11	10	4	130	0.000168575
CERW	3	15	15	10	5	5	8	7	14	2	84	0.000108925
CERY	6	6	14	19	10	4	9	5	14	1	88	0.000114112
CESA	7	14	16	9	9	7	0	4	4	4	74	9.59581e-05
CESC	6	13	9	10	12	1	5	3	3	1	63	8.1694e-05
CESD	7	19	5	15	4	6	6	10	6	4	82	0.000106332
CESE	3	15	9	10	10	4	6	3	12	4	76	9.85516e-05
CESF	1	14	13	11	14	2	5	6	5	4	75	9.72548e-05
CESG	10	11	10	4	2	5	5	2	6	1	56	7.26169e-05
CESH	5	14	7	10	4	5	9	3	6	1	64	8.29908e-05
CESI	8	17	6	15	7	2	4	3	1	2	65	8.42875e-05
CESK	4	8	15	12	9	3	6	5	4	2	68	8.81777e-05
CESL	3	11	10	18	10	0	8	1	3	8	72	9.33646e-05
CESM	6	23	18	20	10	5	13	12	11	2	120	0.000155608
CESN	6	16	9	14	7	4	6	3	2	5	72	9.33646e-05
CESP	4	21	20	17	14	3	3	11	6	6	105	0.000136157
CESQ	10	18	9	21	18	5	8	6	18	4	117	0.000151718
CESR	7	15	14	20	5	7	6	3	5	8	90	0.000116706
CESS	7	6	9	16	10	5	6	4	13	2	78	0.000101145
CEST	10	28	15	22	14	6	7	8	4	7	121	0.000156904
CESV	12	18	15	22	11	10	16	1	5	8	118	0.000153014
CESW	11	18	11	18	5	1	7	6	2	3	82	0.000106332
CESY	5	35	22	20	10	4	14	12	10	10	142	0.000184136
CETA	4	14	11	17	12	3	4	8	10	3	86	0.000111519
CETC	10	24	10	17	6	4	10	4	4	6	95	0.000123189
CETD	10	6	7	17	9	0	11	10	9	5	84	0.000108925
CETE	5	14	6	16	10	4	5	8	13	6	87	0.000112816
CETF	4	10	6	18	10	4	7	9	5	2	75	9.72548e-05
CETG	5	9	10	5	10	5	3	2	6	7	62	8.03973e-05
CETH	6	14	9	23	7	6	4	7	7	1	84	0.000108925
CETI	4	30	19	27	9	5	7	6	16	8	131	0.000169872
CETK	3	15	10	10	7	3	2	6	0	4	60	7.78039e-05
CETL	6	14	10	12	11	2	8	4	12	2	81	0.000105035
CETM	3	27	14	14	19	9	14	14	5	11	130	0.000168575
CETN	5	10	7	8	5	0	9	0	2	3	49	6.35398e-05
CETP	6	16	6	27	8	2	11	9	14	4	103	0.000133563
CETQ	10	33	26	30	18	10	14	5	15	10	171	0.000221741
CETR	13	15	9	6	7	3	7	2	5	4	71	9.20679e-05
CETS	6	22	11	12	15	3	5	7	14	6	101	0.00013097
CETT	12	23	15	33	10	9	8	8	8	5	131	0.000169872
CETV	11	29	18	15	16	9	6	11	11	6	132	0.000171168
CETW	2	20	10	5	4	2	9	2	2	3	59	7.65071e-05
CETY	9	17	10	15	13	6	12	6	8	6	102	0.000132267
CEVA	4	15	8	17	13	3	11	11	8	4	94	0.000121893
CEVC	13	20	11	32	6	7	6	7	7	6	115	0.000149124
CEVD	2	16	9	14	9	3	5	3	14	4	79	0.000102442
CEVE	3	13	13	14	5	3	5	10	3	5	74	9.59581e-05
CEVF	8	17	9	7	8	3	8	7	7	7	81	0.000105035
CEVG	4	12	8	12	6	1	6	2	5	7	63	8.1694e-05
CEVH	6	9	7	13	8	4	6	1	3	5	62	8.03973e-05
CEVI	8	13	9	19	2	5	4	4	9	7	80	0.000103738
CEVK	5	23	21	9	5	6	6	3	5	6	89	0.000115409
CEVL	4	14	5	17	10	6	8	8	8	5	85	0.000110222
CEVM	5	15	12	18	7	5	9	13	8	4	96	0.000124486
CEVN	16	11	9	13	4	0	7	2	8	3	73	9.46614e-05
CEVP	12	22	19	16	12	4	6	14	14	8	127	0.000164685
CEVQ	12	27	10	19	18	8	20	11	13	10	148	0.000191916
CEVR	10	23	13	22	13	8	5	1	6	10	111	0.000143937
CEVS	10	14	14	16	14	4	4	7	9	3	95	0.000123189
CEVT	6	32	13	21	10	6	11	6	12	7	124	0.000160795
CEVV	12	23	21	15	16	4	11	7	8	12	129	0.000167278
CEVW	3	6	9	17	8	5	6	8	5	5	72	9.33646e-05
CEVY	7	47	16	27	17	9	11	7	17	8	166	0.000215257
CEWA	1	19	9	7	5	3	5	2	5	4	60	7.78039e-05
CEWC	0	7	8	12	6	3	6	6	1	4	53	6.87267e-05
CEWD	7	20	15	16	3	5	13	9	11	7	106	0.000137453
CEWE	5	6	15	7	5	5	5	6	6	4	64	8.29908e-05
CEWF	2	9	9	11	5	6	4	9	6	2	63	8.1694e-05
CEWG	1	4	6	6	6	2	2	2	6	0	35	4.53856e-05
CEWH	0	13	7	6	8	1	11	9	6	6	67	8.6881e-05
CEWI	5	17	6	19	10	4	4	1	10	6	82	0.000106332
CEWK	6	9	8	8	6	1	3	5	0	2	48	6.22431e-05
CEWL	6	16	5	15	6	1	4	1	7	5	66	8.55842e-05
CEWM	4	16	9	12	5	6	7	1	3	3	66	8.55842e-05
CEWN	2	10	3	5	4	0	6	3	4	1	38	4.92758e-05
CEWP	4	16	9	15	10	4	7	5	4	8	82	0.000106332
CEWQ	4	16	15	17	8	3	8	5	3	3	82	0.000106332
CEWR	1	12	10	20	8	3	1	7	7	6	75	9.72548e-05
CEWS	2	4	9	9	3	2	2	1	5	2	39	5.05725e-05
CEWT	1	9	15	9	4	2	7	10	6	6	69	8.94744e-05
CEWV	11	23	15	7	4	5	5	6	3	4	83	0.000107629
CEWW	3	19	8	6	3	2	9	4	5	4	63	8.1694e-05
CEWY	9	14	13	18	12	2	1	2	8	2	81	0.000105035
CEYA	4	13	4	10	6	4	3	5	6	4	59	7.65071e-05
CEYC	4	13	6	8	12	3	5	3	9	3	66	8.55842e-05
CEYD	3	8	12	15	9	3	9	8	8	1	76	9.85516e-05
CEYE	6	12	21	11	10	3	3	10	4	8	88	0.000114112
CEYF	3	10	6	11	12	0	5	9	14	3	73	9.46614e-05
CEYG	2	15	11	9	6	5	5	5	5	2	65	8.42875e-05
CEYH	4	11	13	20	13	4	4	3	5	1	78	0.000101145
CEYI	13	12	19	17	9	3	6	10	4	7	100	0.000129673
CEYK	4	9	13	14	6	1	6	3	4	5	65	8.42875e-05
CEYL	6	15	16	13	11	3	12	6	10	4	96	0.000124486
CEYM	4	21	15	19	19	4	12	3	12	3	112	0.000145234
CEYN	6	13	7	9	7	1	3	2	9	2	59	7.65071e-05
CEYP	9	21	17	19	15	3	14	4	13	5	120	0.000155608
CEYQ	9	22	11	19	12	6	11	13	7	7	117	0.000151718
CEYR	5	8	6	11	4	0	8	2	7	2	53	6.87267e-05
CEYS	6	19	5	12	3	2	11	7	9	7	81	0.000105035
CEYT	13	17	16	30	8	8	8	8	9	6	123	0.000159498
CEYV	5	16	22	19	9	8	10	8	6	6	109	0.000141344
CEYW	5	12	13	12	6	1	1	4	6	5	65	8.42875e-05
CEYY	4	23	15	17	6	3	2	8	10	12	100	0.000129673
CFAA	3	17	5	6	5	2	4	0	3	4	49	6.35398e-05
CFAC	4	15	10	12	10	4	7	4	4	1	71	9.20679e-05
CFAD	5	12	10	12	7	0	3	4	8	6	67	8.6881e-05
CFAE	5	12	9	12	8	2	10	3	7	5	73	9.46614e-05
CFAF	1	8	12	11	12	3	9	8	7	3	74	9.59581e-05
CFAG	3	15	7	13	7	0	6	5	8	4	68	8.81777e-05
CFAH	1	10	11	10	10	0	3	6	4	5	60	7.78039e-05
CFAI	8	14	9	8	3	2	6	6	9	1	66	8.55842e-05
CFAK	4	24	12	5	7	4	5	1	7	6	75	9.72548e-05
CFAL	2	9	4	9	13	0	8	6	6	7	64	8.29908e-05
CFAM	9	10	6	7	4	1	5	2	4	7	55	7.13202e-05
CFAN	2	12	7	4	4	1	5	3	3	2	43	5.57594e-05
CFAP	10	12	5	11	5	7	10	1	5	2	68	8.81777e-05
CFAQ	4	14	8	18	12	2	12	8	2	9	89	0.000115409
CFAR	4	18	5	18	7	6	11	5	6	6	86	0.000111519
CFAS	2	14	11	10	8	2	2	6	4	2	61	7.91006e-05
CFAT	8	21	18	13	14	5	11	7	10	8	115	0.000149124
CFAV	5	12	5	16	8	3	6	5	13	9	82	0.000106332
CFAW	2	6	15	9	1	2	6	10	3	2	56	7.26169e-05
CFAY	12	18	16	14	15	8	5	8	8	7	111	0.000143937
CFCA	6	22	12	15	5	2	6	2	6	4	80	0.000103738
CFCC	9	11	10	4	7	4	6	4	8	4	67	8.6881e-05
CFCD	6	28	10	15	7	3	4	6	9	3	91	0.000118003
CFCE	2	13	11	6	6	2	8	2	4	5	59	7.65071e-05
CFCF	1	10	8	12	7	2	11	4	6	0	61	7.91006e-05
CFCG	4	8	7	13	3	2	4	4	0	7	52	6.743e-05
CFCH	9	12	12	14	11	5	3	7	9	6	88	0.000114112
CFCI	4	20	6	17	7	5	7	5	7	6	84	0.000108925
CFCK	9	12	9	15	4	4	4	2	5	4	68	8.81777e-05
CFCL	2	15	12	18	5	1	1	2	4	9	69	8.94744e-05
CFCM	6	15	13	19	6	5	5	9	6	5	89	0.000115409
CFCN	6	14	7	11	7	10	3	8	11	7	84	0.000108925
CFCP	6	8	8	9	10	3	10	3	5	5	67	8.6881e-05
CFCQ	8	28	15	24	17	5	11	4	10	6	128	0.000165982
CFCR	6	13	17	10	6	3	5	7	8	4	79	0.000102442
CFCS	5	11	5	17	2	3	4	5	5	2	59	7.65071e-05
CFCT	4	23	11	11	9	3	11	7	8	6	93	0.000120596
CFCV	17	26	16	14	8	6	10	10	12	5	124	0.000160795
CFCW	7	16	8	16	16	4	6	7	9	7	96	0.000124486
CFCY	5	25	14	19	6	2	12	6	7	4	100	0.000129673
CFDA	2	9	5	9	8	5	11	3	5	4	61	7.91006e-05
CFDC	2	12	15	14	15	4	3	5	10	1	81	0.000105035
CFDD	5	8	8	13	5	0	3	1	0	2	45	5.83529e-05
CFDE	4	11	14	10	6	2	3	2	1	5	58	7.52104e-05
CFDF	6	15	17	10	8	6	5	4	7	2	80	0.000103738
CFDG	1	11	6	12	5	2	5	5	5	2	54	7.00235e-05
CFDH	1	9	7	11	10	5	8	4	6	5	66	8.55842e-05
CFDI	4	18	9	14	4	3	3	11	10	8	84	0.000108925
CFDK	7	13	6	7	6	4	4	2	3	6	58	7.52104e-05
CFDL	1	10	9	14	7	1	3	5	3	5	58	7.52104e-05
CFDM	6	19	8	12	6	6	4	4	4	1	70	9.07712e-05
CFDN	3	9	7	12	3	7	3	3	2	4	53	6.87267e-05
CFDP	1	15	9	13	12	4	5	8	8	12	87	0.000112816
CFDQ	13	17	12	20	19	4	10	5	4	7	111	0.000143937
CFDR	6	17	10	19	6	7	7	4	3	4	83	0.000107629
CFDS	5	17	11	11	2	5	3	6	2	4	66	8.55842e-05
CFDT	5	10	12	25	14	1	7	5	8	7	94	0.000121893
CFDV	9	38	18	12	14	3	5	9	11	6	125	0.000162091
CFDW	3	14	7	6	7	1	9	8	4	6	65	8.42875e-05
CFDY	5	18	15	20	10	3	10	6	7	5	99	0.000128376
CFEA	7	12	6	5	5	1	4	2	7	4	53	6.87267e-05
CFEC	9	17	12	21	11	5	6	6	8	5	100	0.000129673
CFED	6	18	9	8	3	2	1	4	1	1	53	6.87267e-05
CFEE	13	5	9	11	8	3	2	2	6	6	65	8.42875e-05
CFEF	3	13	8	12	3	3	6	0	3	0	51	6.61333e-05
CFEG	4	6	6	11	7	3	4	0	2	1	44	5.70562e-05
CFEH	3	5	5	0	6	2	0	2	3	0	26	3.3715e-05
CFEI	5	25	10	23	7	2	17	6	9	6	110	0.00014264
CFEK	3	11	7	12	4	8	2	1	2	3	53	6.87267e-05
CFEL	1	10	11	3	8	0	10	1	3	1	48	6.22431e-05
CFEM	5	11	7	14	6	0	13	10	6	7	79	0.000102442
CFEN	0	7	10	8	4	6	2	5	2	3	47	6.09464e-05
CFEP	3	13	8	18	9	10	5	3	7	8	84	0.000108925
CFEQ	9	22	17	27	10	5	10	5	7	2	114	0.000147827
CFER	9	4	12	16	5	3	4	3	6	3	65	8.42875e-05
CFES	11	20	19	16	8	6	8	9	10	8	115	0.000149124
CFET	8	17	5	12	8	3	5	7	7	9	81	0.000105035
CFEV	4	10	14	18	7	0	17	5	5	6	86	0.000111519
CFEW	1	11	8	5	6	2	7	6	4	3	53	6.87267e-05
CFEY	6	16	22	10	6	4	3	6	9	5	87	0.000112816
CFFA	2	7	5	10	4	2	6	2	7	2	47	6.09464e-05
CFFC	3	14	9	15	7	4	7	6	6	3	74	9.59581e-05
CFFD	3	13	7	15	2	6	4	7	5	4	66	8.55842e-05
CFFE	8	11	6	13	11	2	6	2	8	4	71	9.20679e-05
CFFF	7	11	11	17	11	4	8	9	7	6	91	0.000118003
CFFG	3	7	0	6	3	2	7	7	5	3	43	5.57594e-05
CFFH	4	6	12	7	3	4	8	8	9	7	68	8.81777e-05
CFFI	7	31	17	18	16	8	15	5	8	8	133	0.000172465
CFFK	3	11	13	5	4	3	9	3	3	7	61	7.91006e-05
CFFL	3	17	10	13	11	1	8	7	11	6	87	0.000112816
CFFM	4	14	9	18	7	6	4	6	5	7	80	0.000103738
CFFN	9	5	3	14	5	2	8	4	4	6	60	7.78039e-05
CFFP	10	15	7	26	15	3	15	8	7	5	111	0.000143937
CFFQ	4	16	21	14	14	2	8	3	8	6	96	0.000124486
CFFR	4	9	11	7	8	3	11	8	10	6	77	9.98483e-05
CFFS	6	10	2	18	5	3	6	8	3	7	68	8.81777e-05
CFFT	10	11	19	24	10	5	16	13	18	5	131	0.000169872
CFFV	7	24	21	15	10	6	6	2	6	3	100	0.000129673
CFFW	7	22	5	14	6	5	5	2	4	3	73	9.46614e-05
CFFY	3	23	16	19	10	10	16	7	7	3	114	0.000147827
CFGA	1	8	1	11	5	4	7	4	3	2	46	5.96496e-05
CFGC	7	8	9	10	2	3	2	0	4	4	49	6.35398e-05
CFGD	6	6	5	7	7	3	7	4	12	1	58	7.52104e-05
CFGE	6	16	12	14	5	3	6	10	2	7	81	0.000105035
CFGF	6	5	9	13	6	2	9	3	4	1	58	7.52104e-05
CFGG	0	4	10	6	5	5	2	5	2	4	43	5.57594e-05
CFGH	10	14	10	15	13	4	11	9	10	6	102	0.000132267
CFGI	7	10	9	11	10	4	7	4	6	3	71	9.20679e-05
CFGK	5	6	8	10	9	3	4	1	3	2	51	6.61333e-05
CFGL	2	9	7	12	7	3	5	3	4	2	54	7.00235e-05
CFGM	7	16	6	15	6	5	8	6	8	7	84	0.000108925
CFGN	3	11	8	8	5	2	4	2	2	2	47	6.09464e-05
CFGP	3	16	11	13	7	4	5	4	5	8	76	9.85516e-05
CFGQ	9	15	11	15	15	1	3	6	7	4	86	0.000111519
CFGR	1	12	8	15	11	4	5	4	5	4	69	8.94744e-05
CFGS	4	8	11	7	5	2	10	2	5	1	55	7.13202e-05
CFGT	4	15	10	23	10	4	5	4	9	5	89	0.000115409
CFGV	5	12	8	17	8	2	7	6	3	8	76	9.85516e-05
CFGW	6	12	5	6	5	5	8	4	2	2	55	7.13202e-05
CFGY	4	21	14	14	9	2	5	8	3	4	84	0.000108925
CFHA	4	15	9	17	10	3	4	5	4	4	75	9.72548e-05
CFHC	12	25	10	11	13	7	5	5	7	1	96	0.000124486
CFHD	1	12	12	22	10	3	5	7	8	5	85	0.000110222
CFHE	5	9	16	5	6	4	8	6	1	3	63	8.1694e-05
CFHF	9	23	14	15	10	2	7	3	7	6	96	0.000124486
CFHG	4	1	7	6	3	2	4	4	0	3	34	4.40889e-05
CFHH	4	15	9	14	3	2	6	6	9	10	78	0.000101145
CFHI	4	20	17	10	14	4	5	6	11	8	99	0.000128376
CFHK	2	10	6	13	7	0	8	4	3	3	56	7.26169e-05
CFHL	5	12	10	16	5	3	5	6	9	2	73	9.46614e-05
CFHM	5	16	10	16	12	8	6	1	4	4	82	0.000106332
CFHN	7	6	6	2	8	0	9	9	3	7	57	7.39137e-05
CFHP	8	28	5	15	6	4	5	5	7	3	86	0.000111519
CFHQ	4	18	21	16	20	3	10	8	9	4	113	0.000146531
CFHR	4	8	6	2	5	4	1	4	3	2	39	5.05725e-05
CFHS	3	19	12	15	9	7	2	4	8	3	82	0.000106332
CFHT	3	28	14	17	23	5	12	8	4	9	123	0.000159498
CFHV	2	18	19	19	17	6	10	12	6	5	114	0.000147827
CFHW	5	17	9	17	9	5	6	4	2	3	77	9.98483e-05
CFHY	2	10	18	13	9	2	9	8	10	3	84	0.000108925
CFIA	10	15	11	26	8	6	6	10	6	5	103	0.000133563
CFIC	6	18	9	23	11	5	9	1	5	6	93	0.000120596
CFID	3	16	5	9	4	5	5	5	5	4	61	7.91006e-05
CFIE	3	9	7	10	5	6	2	1	4	2	49	6.35398e-05
CFIF	4	12	12	17	7	1	5	8	9	2	77	9.98483e-05
CFIG	1	4	7	11	8	4	4	0	2	4	45	5.83529e-05
CFIH	4	14	11	16	10	5	5	5	7	1	78	0.000101145
CFII	6	25	21	18	13	9	12	6	13	12	135	0.000175059
CFIK	3	23	10	15	8	1	8	3	5	2	78	0.000101145
CFIL	6	15	8	8	6	4	3	3	4	4	61	7.91006e-05
CFIM	5	19	10	20	13	6	11	6	8	10	108	0.000140047
CFIN	2	10	8	9	5	3	5	4	9	5	60	7.78039e-05
CFIP	7	23	14	16	10	4	11	3	5	5	98	0.00012708
CFIQ	6	23	10	27	15	1	8	9	10	11	120	0.000155608
CFIR	6	11	18	17	5	7	7	11	3	3	88	0.000114112
CFIS	7	21	18	24	8	7	9	7	11	2	114	0.000147827
CFIT	16	16	11	26	18	4	10	14	9	10	134	0.000173762
CFIV	5	26	19	23	4	3	9	10	8	10	117	0.000151718
CFIW	8	17	13	14	2	2	4	3	7	2	72	9.33646e-05
CFIY	10	29	8	21	20	6	7	19	7	8	135	0.000175059
CFKA	6	13	11	16	11	4	7	3	6	7	84	0.000108925
CFKC	9	21	13	17	7	1	8	3	8	4	91	0.000118003
CFKD	2	14	7	11	3	3	5	2	1	2	50	6.48365e-05
CFKE	11	8	7	10	4	4	3	8	1	5	61	7.91006e-05
CFKF	7	17	13	18	7	8	13	8	6	4	101	0.00013097
CFKG	0	13	6	6	5	2	2	0	5	1	40	5.18692e-05
CFKH	3	10	8	8	10	3	4	6	2	1	55	7.13202e-05
CFKI	2	26	11	15	9	10	7	5	7	6	98	0.00012708
CFKK	1	8	1	7	1	2	2	0	4	5	31	4.01987e-05
CFKL	1	5	7	6	6	4	5	0	4	4	42	5.44627e-05
CFKM	4	22	6	11	9	3	12	6	8	11	92	0.000119299
CFKN	9	17	10	7	11	6	1	3	5	2	71	9.20679e-05
CFKP	6	28	21	23	9	4	13	13	8	11	136	0.000176355
CFKQ	9	13	12	16	6	4	7	3	4	6	80	0.000103738
CFKR	0	10	5	8	7	0	9	1	8	1	49	6.35398e-05
CFKS	3	14	17	16	6	1	5	3	9	7	81	0.000105035
CFKT	5	13	11	21	4	2	10	14	11	4	95	0.000123189
CFKV	4	18	15	12	3	5	10	7	8	6	88	0.000114112
CFKW	6	17	10	15	10	2	5	6	6	0	77	9.98483e-05
CFKY	8	21	17	26	10	3	8	4	3	5	105	0.000136157
CFLA	4	7	5	10	4	1	5	3	4	2	45	5.83529e-05
CFLC	8	12	10	23	8	1	7	0	4	1	74	9.59581e-05
CFLD	5	16	9	23	12	3	7	2	5	9	91	0.000118003
CFLE	1	11	12	10	3	3	5	6	1	2	54	7.00235e-05
CFLF	2	12	7	7	2	1	5	4	7	1	48	6.22431e-05
CFLG	3	8	2	11	6	1	3	4	4	1	43	5.57594e-05
CFLH	3	12	16	11	5	3	8	5	4	5	72	9.33646e-05
CFLI	2	13	3	9	2	1	2	1	5	2	40	5.18692e-05
CFLK	5	13	1	15	8	4	4	2	3	2	57	7.39137e-05
CFLL	8	10	13	10	6	3	4	11	4	8	77	9.98483e-05
CFLM	4	14	8	12	7	3	8	2	6	9	73	9.46614e-05
CFLN	4	10	9	8	12	2	3	4	5	1	58	7.52104e-05
CFLP	7	18	16	11	10	4	5	2	7	8	88	0.000114112
CFLQ	5	11	14	27	10	8	6	3	7	5	96	0.000124486
CFLR	4	11	11	17	6	5	6	5	1	8	74	9.59581e-05
CFLS	1	8	6	12	11	2	7	8	5	3	63	8.1694e-05
CFLT	0	26	12	9	18	5	8	7	4	9	98	0.00012708
CFLV	10	22	14	26	16	2	11	10	8	2	121	0.000156904
CFLW	10	12	12	15	11	5	10	5	9	3	92	0.000119299
CFLY	3	7	8	17	2	1	4	5	7	5	59	7.65071e-05
CFMA	5	13	14	19	12	1	20	3	3	6	96	0.000124486
CFMC	8	12	23	22	18	9	12	7	10	9	130	0.000168575
CFMD	8	26	21	17	13	3	15	11	17	2	133	0.000172465
CFME	13	14	19	18	17	8	17	9	8	1	124	0.000160795
CFMF	10	18	13	19	10	5	1	8	11	5	100	0.000129673
CFMG	1	18	4	11	10	0	2	4	4	8	62	8.03973e-05
CFMH	5	12	17	9	9	3	8	4	8	4	79	0.000102442
CFMI	14	7	20	19	6	3	12	14	8	9	112	0.000145234
CFMK	7	18	10	10	10	4	7	3	2	3	74	9.59581e-05
CFML	6	17	14	19	5	4	8	5	5	5	88	0.000114112
CFMM	8	21	13	16	13	5	10	2	6	12	106	0.000137453
CFMN	2	4	6	12	7	4	4	2	2	1	44	5.70562e-05
CFMP	9	14	17	12	20	11	7	8	9	12	119	0.000154311
CFMQ	9	38	23	31	8	5	9	10	15	11	159	0.00020618
CFMR	10	17	11	22	17	1	14	4	5	5	106	0.000137453
CFMS	12	27	18	30	14	5	17	7	6	4	140	0.000181542
CFMT	5	25	12	17	9	4	14	7	4	3	100	0.000129673
CFMV	2	21	13	17	17	6	11	11	9	7	114	0.000147827
CFMW	4	15	24	18	5	1	9	3	10	4	93	0.000120596
CFMY	6	25	18	22	16	6	10	4	4	15	126	0.000163388
CFNA	2	15	5	17	2	2	5	1	7	5	61	7.91006e-05
CFNC	4	15	15	10	9	3	6	5	9	3	79	0.000102442
CFND	6	10	8	10	4	2	5	0	4	1	50	6.48365e-05
CFNE	1	15	9	3	5	1	2	6	4	4	50	6.48365e-05
CFNF	6	12	9	8	9	4	3	4	4	3	62	8.03973e-05
CFNG	2	7	3	10	6	1	1	4	1	2	37	4.7979e-05
CFNH	2	13	5	9	4	0	6	4	4	2	49	6.35398e-05
CFNI	1	14	5	12	12	2	6	2	7	5	66	8.55842e-05
CFNK	4	22	6	15	6	5	6	6	3	4	77	9.98483e-05
CFNL	3	15	8	13	8	6	4	7	4	5	73	9.46614e-05
CFNM	8	8	9	12	4	3	3	5	4	6	62	8.03973e-05
CFNN	4	5	4	10	13	3	3	3	4	0	49	6.35398e-05
CFNP	8	9	9	11	5	5	6	10	3	6	72	9.33646e-05
CFNQ	9	16	6	9	7	4	8	7	7	6	79	0.000102442
CFNR	3	10	4	7	5	3	2	6	7	5	52	6.743e-05
CFNS	7	8	6	10	5	2	5	4	1	7	55	7.13202e-05
CFNT	5	9	14	21	9	1	9	5	2	4	79	0.000102442
CFNV	11	14	11	20	13	2	11	6	10	12	110	0.00014264
CFNW	11	10	10	12	8	0	5	5	3	0	64	8.29908e-05
CFNY	7	13	13	16	4	3	8	5	7	5	81	0.000105035
CFPA	7	12	6	6	4	6	14	3	6	4	68	8.81777e-05
CFPC	3	11	15	14	11	6	11	4	10	7	92	0.000119299
CFPD	5	23	7	25	14	3	12	9	15	4	117	0.000151718
CFPE	4	12	11	10	8	4	2	3	9	5	68	8.81777e-05
CFPF	3	8	14	19	8	3	0	4	10	2	71	9.20679e-05
CFPG	1	13	11	9	3	5	7	3	3	4	59	7.65071e-05
CFPH	6	11	13	12	10	2	9	7	4	1	75	9.72548e-05
CFPI	4	19	6	9	3	1	6	3	4	4	59	7.65071e-05
CFPK	3	7	9	12	8	2	5	7	2	3	58	7.52104e-05
CFPL	10	16	17	24	8	5	3	8	6	4	101	0.00013097
CFPM	4	16	11	15	12	3	5	5	3	9	83	0.000107629
CFPN	4	8	1	6	8	2	5	4	2	6	46	5.96496e-05
CFPP	7	23	15	27	12	5	17	5	10	8	129	0.000167278
CFPQ	6	22	21	25	9	4	10	9	6	7	119	0.000154311
CFPR	3	26	16	18	10	6	6	15	4	6	110	0.00014264
CFPS	7	25	16	20	7	6	15	9	4	4	113	0.000146531
CFPT	8	20	14	11	10	7	16	8	13	4	111	0.000143937
CFPV	10	14	20	14	9	8	9	7	9	5	105	0.000136157
CFPW	4	12	8	9	10	3	4	4	9	11	74	9.59581e-05
CFPY	5	18	16	22	5	4	9	11	6	7	103	0.000133563
CFQA	6	23	19	17	13	4	5	4	1	6	98	0.00012708
CFQC	5	16	15	21	13	4	9	9	15	8	115	0.000149124
CFQD	8	27	17	23	8	7	13	4	4	8	119	0.000154311
CFQE	7	28	16	22	18	10	10	11	10	5	137	0.000177652
CFQF	8	13	21	17	11	5	9	7	10	5	106	0.000137453
CFQG	4	20	20	6	8	2	11	8	12	7	98	0.00012708
CFQH	6	30	22	20	12	5	9	6	9	5	124	0.000160795
CFQI	7	19	17	26	11	10	17	3	9	5	124	0.000160795
CFQK	5	11	11	13	12	5	5	7	6	7	82	0.000106332
CFQL	4	25	17	22	10	3	9	5	7	2	104	0.00013486
CFQM	7	21	19	24	11	7	9	10	6	7	121	0.000156904
CFQN	8	11	12	18	9	5	6	6	5	8	88	0.000114112
CFQP	14	23	22	18	15	4	10	15	15	5	141	0.000182839
CFQQ	17	35	35	30	19	11	10	20	15	9	201	0.000260643
CFQR	10	25	24	20	15	11	10	11	7	6	139	0.000180246
CFQS	10	23	11	19	10	8	7	8	5	4	105	0.000136157
CFQT	9	31	15	11	13	8	10	5	10	6	118	0.000153014
CFQV	12	30	23	29	14	10	16	11	14	20	179	0.000232115
CFQW	8	29	8	16	11	4	10	6	9	6	107	0.00013875
CFQY	14	42	27	26	16	8	13	8	8	10	172	0.000223038
CFRA	7	12	6	10	4	2	2	1	5	2	51	6.61333e-05
CFRC	5	8	10	14	10	4	8	7	3	1	70	9.07712e-05
CFRD	11	21	13	13	8	0	9	5	8	2	90	0.000116706
CFRE	4	15	6	12	11	1	3	3	2	6	63	8.1694e-05
CFRF	7	10	11	15	11	4	1	5	8	4	76	9.85516e-05
CFRG	8	16	9	11	2	1	5	4	5	7	68	8.81777e-05
CFRH	7	16	13	19	11	7	4	13	5	1	96	0.000124486
CFRI	7	11	12	19	11	0	4	12	4	4	84	0.000108925
CFRK	9	10	2	8	7	1	5	2	5	4	53	6.87267e-05
CFRL	5	12	10	14	4	7	7	6	2	3	70	9.07712e-05
CFRM	7	17	12	19	9	5	9	4	7	7	96	0.000124486
CFRN	6	5	2	13	5	1	2	4	3	2	43	5.57594e-05
CFRP	9	19	19	19	14	3	15	9	7	9	123	0.000159498
CFRQ	11	22	13	17	8	4	16	4	6	9	110	0.00014264
CFRR	5	13	11	10	8	1	3	4	2	6	63	8.1694e-05
CFRS	1	9	10	13	5	7	4	2	4	3	58	7.52104e-05
CFRT	6	16	12	16	11	12	13	2	9	9	106	0.000137453
CFRV	8	22	8	17	18	13	9	9	8	9	121	0.000156904
CFRW	5	10	4	9	5	2	7	3	7	2	54	7.00235e-05
CFRY	9	23	16	22	7	9	6	10	7	8	117	0.000151718
CFSA	5	22	11	11	8	7	2	3	4	1	74	9.59581e-05
CFSC	3	18	15	10	10	3	11	6	6	4	86	0.000111519
CFSD	2	8	3	12	8	6	8	6	3	4	60	7.78039e-05
CFSE	4	17	6	13	8	2	2	5	11	4	72	9.33646e-05
CFSF	6	15	15	18	11	4	2	3	6	6	86	0.000111519
CFSG	1	6	6	7	9	1	4	0	9	2	45	5.83529e-05
CFSH	2	16	12	16	7	5	2	1	3	5	69	8.94744e-05
CFSI	11	21	11	21	9	7	8	7	11	7	113	0.000146531
CFSK	2	6	1	6	14	2	7	2	5	7	52	6.743e-05
CFSL	5	21	10	9	11	9	7	3	10	3	88	0.000114112
CFSM	7	28	16	16	20	5	12	8	3	4	119	0.000154311
CFSN	4	7	9	10	4	1	2	7	4	6	54	7.00235e-05
CFSP	8	14	12	7	11	5	11	10	11	4	93	0.000120596
CFSQ	10	20	11	25	17	4	7	8	8	11	121	0.000156904
CFSR	3	17	7	15	14	3	7	7	11	7	91	0.000118003
CFSS	8	22	20	29	6	10	5	6	10	4	120	0.000155608
CFST	10	20	26	16	10	7	3	5	5	7	109	0.000141344
CFSV	2	14	10	22	11	3	7	2	7	8	86	0.000111519
CFSW	5	11	12	14	7	2	1	0	1	2	55	7.13202e-05
CFSY	8	27	14	15	10	3	4	10	12	10	113	0.000146531
CFTA	8	13	11	13	8	5	6	8	6	4	82	0.000106332
CFTC	11	14	18	22	10	2	11	4	6	5	103	0.000133563
CFTD	11	17	15	18	17	4	6	14	6	9	117	0.000151718
CFTE	10	17	11	20	9	3	12	5	4	6	97	0.000125783
CFTF	6	37	26	30	9	6	16	10	8	13	161	0.000208774
CFTG	4	16	8	12	7	5	6	6	5	5	74	9.59581e-05
CFTH	5	18	10	18	12	1	14	8	6	1	93	0.000120596
CFTI	6	26	11	18	15	6	9	12	11	6	120	0.000155608
CFTK	7	19	11	12	2	6	5	4	7	11	84	0.000108925
CFTL	8	22	12	18	17	7	7	7	4	6	108	0.000140047
CFTM	5	23	11	20	18	6	9	8	10	8	118	0.000153014
CFTN	6	6	3	13	4	2	6	9	8	3	60	7.78039e-05
CFTP	5	25	10	12	11	10	12	11	6	7	109	0.000141344
CFTQ	13	18	23	23	13	5	8	8	7	5	123	0.000159498
CFTR	11	10	11	13	10	6	4	3	3	8	79	0.000102442
CFTS	1	25	13	22	9	4	14	5	8	4	105	0.000136157
CFTT	7	38	22	19	8	8	10	11	20	9	152	0.000197103
CFTV	7	28	13	25	6	5	11	5	5	8	113	0.000146531
CFTW	10	18	11	14	17	5	11	4	5	4	99	0.000128376
CFTY	8	15	10	30	16	5	9	4	15	3	115	0.000149124
CFVA	2	26	12	19	11	3	8	7	17	5	110	0.00014264
CFVC	8	16	10	9	4	6	2	5	10	3	73	9.46614e-05
CFVD	8	11	14	17	10	3	9	12	11	1	96	0.000124486
CFVE	11	10	4	17	7	3	6	2	4	4	68	8.81777e-05
CFVF	5	19	14	24	10	2	8	6	8	4	100	0.000129673
CFVG	7	9	12	11	8	2	4	4	3	4	64	8.29908e-05
CFVH	8	13	9	23	10	10	10	5	9	10	107	0.00013875
CFVI	9	16	19	17	10	10	9	6	4	7	107	0.00013875
CFVK	12	11	16	15	10	2	7	7	9	7	96	0.000124486
CFVL	2	11	19	21	4	3	7	8	6	11	92	0.000119299
CFVM	14	34	22	22	10	1	11	7	4	11	136	0.000176355
CFVN	1	15	11	9	11	0	3	0	3	5	58	7.52104e-05
CFVP	8	22	18	17	9	6	11	10	10	4	115	0.000149124
CFVQ	11	27	18	22	10	4	6	12	11	5	126	0.000163388
CFVR	12	29	19	18	8	5	7	9	7	12	126	0.000163388
CFVS	6	14	10	17	11	4	8	5	4	6	85	0.000110222
CFVT	10	29	22	18	25	3	9	8	11	7	142	0.000184136
CFVV	9	28	18	30	17	5	8	10	13	11	149	0.000193213
CFVW	7	21	7	13	10	5	10	7	6	2	88	0.000114112
CFVY	7	22	17	19	12	3	12	8	10	7	117	0.000151718
CFWA	6	12	16	14	9	0	14	2	7	1	81	0.000105035
CFWC	5	10	7	8	4	2	3	7	4	0	50	6.48365e-05
CFWD	1	13	8	11	6	8	4	6	4	4	65	8.42875e-05
CFWE	5	13	7	16	9	3	8	5	0	3	69	8.94744e-05
CFWF	5	7	11	6	7	6	7	4	3	5	61	7.91006e-05
CFWG	5	13	5	17	4	6	5	2	2	5	64	8.29908e-05
CFWH	6	18	12	8	12	6	5	6	9	4	86	0.000111519
CFWI	7	12	14	11	9	1	3	2	6	10	75	9.72548e-05
CFWK	3	6	8	9	5	2	5	5	4	3	50	6.48365e-05
CFWL	9	17	13	16	11	6	6	3	10	2	93	0.000120596
CFWM	1	18	14	12	7	3	4	8	3	2	72	9.33646e-05
CFWN	3	13	8	7	7	1	8	6	5	7	65	8.42875e-05
CFWP	5	10	19	14	11	7	3	4	6	4	83	0.000107629
CFWQ	10	27	25	23	10	8	14	9	11	9	146	0.000189323
CFWR	7	11	15	16	9	3	6	2	7	7	83	0.000107629
CFWS	5	15	11	16	11	8	10	7	5	6	94	0.000121893
CFWT	5	12	3	19	6	4	4	4	6	6	69	8.94744e-05
CFWV	7	21	12	22	15	2	13	7	9	6	114	0.000147827
CFWW	3	12	7	12	7	2	2	3	3	3	54	7.00235e-05
CFWY	6	11	4	15	7	3	4	8	6	6	70	9.07712e-05
CFYA	6	5	12	12	10	4	3	6	3	3	64	8.29908e-05
CFYC	12	16	14	15	3	2	12	6	10	5	95	0.000123189
CFYD	13	16	22	21	15	3	4	7	11	4	116	0.000150421
CFYE	5	12	6	15	4	2	5	2	9	2	62	8.03973e-05
CFYF	7	19	16	15	8	6	5	9	8	11	104	0.00013486
CFYG	3	12	13	19	4	5	2	9	2	0	69	8.94744e-05
CFYH	2	10	16	13	11	5	7	2	9	3	78	0.000101145
CFYI	14	25	17	23	15	3	11	6	11	4	129	0.000167278
CFYK	2	17	11	18	7	2	9	5	7	3	81	0.000105035
CFYL	5	17	9	15	11	1	8	7	6	3	82	0.000106332
CFYM	8	17	19	16	12	5	17	9	12	7	122	0.000158201
CFYN	6	19	7	6	4	0	3	1	8	2	56	7.26169e-05
CFYP	5	24	20	19	19	7	15	11	5	4	129	0.000167278
CFYQ	7	26	16	16	7	7	4	5	10	8	106	0.000137453
CFYR	3	23	12	16	4	3	8	7	7	1	84	0.000108925
CFYS	4	18	13	17	10	1	11	2	15	9	100	0.000129673
CFYT	6	18	19	8	15	4	4	9	10	6	99	0.000128376
CFYV	11	18	17	17	20	10	10	10	4	6	123	0.000159498
[truncated: 6,003 more rows]
