# Supplementary material for: A comprehensive in vivo screen of yeast farnesyltransferase activity reveals broad reactivity across a majority of CXXX sequences
Source: G3 (Bethesda). 2023 Apr 29;13(7):jkad094. doi: 10.1093/g3journal/jkad094 (PMC10320760; doi:10.1093/g3journal/jkad094)
Supplement: jkad094_Supplementary_Data [file jkad094_supplementary_data.zip › File_S2_G3-2023-404101.xlsx]

## Sheet: Calculated YDJ1 EF
Sequence	25 °C Frequency	37 °C Frequency	Enrichment Factor
CAAA	8.25909e-05	0.000141968	1.71893
CAAC	6.62039e-05	5.99757e-05	0.905924
CAAD	0.000199923	0.000194352	0.972134
CAAE	0.000179603	0.000226237	1.25966
CAAF	9.17677e-06	2.58123e-05	2.81279
CAAG	0.000131752	0.000205739	1.56156
CAAH	8.91458e-05	0.000160947	1.80544
CAAI	4.064e-05	4.55511e-05	1.12085
CAAK	0.000103566	3.2645e-05	0.315208
CAAL	6.48929e-05	0.000114637	1.76656
CAAM	3.86735e-05	6.75675e-05	1.74713
CAAN	5.63716e-05	9.94533e-05	1.76425
CAAP	9.04567e-05	7.59186e-06	0.083928
CAAQ	9.43896e-05	0.000144245	1.52819
CAAR	8.45574e-05	9.86941e-06	0.116719
CAAS	0.000119298	0.000170058	1.42549
CAAT	0.000139618	0.000189796	1.3594
CAAV	6.22709e-05	0.000107804	1.73121
CAAW	1.96645e-05	3.34042e-05	1.6987
CAAY	3.60516e-05	8.35104e-05	2.31641
CACA	7.21032e-06	1.51837e-06	0.210583
CACC	2.88413e-05	5.3143e-06	0.18426
CACD	0.000201889	0.000416793	2.06447
CACE	0.000119298	0.000240662	2.01732
CACF	8.52129e-06	3.03674e-06	0.356371
CACG	2.94968e-05	3.56817e-05	1.20968
CACH	6.81703e-05	7.66777e-05	1.1248
CACI	0.000285135	0.000208017	0.729537
CACK	0.000143551	0.000240662	1.67649
CACL	0.000197301	0.00023307	1.18129
CACM	3.47406e-05	5.92165e-05	1.70453
CACN	4.85058e-05	8.80655e-05	1.81557
CACP	0.000139618	2.96082e-05	0.212066
CACQ	3.47406e-05	3.2645e-05	0.939677
CACR	0.000194679	4.70695e-05	0.241781
CACS	2.75303e-05	2.50531e-05	0.91002
CACT	2.68748e-05	1.13878e-05	0.423734
CACV	8.58684e-05	6.07348e-05	0.707302
CACW	9.63561e-05	9.64166e-05	1.00063
CACY	3.14632e-05	5.84573e-05	1.85796
CADA	0.000125853	2.12572e-05	0.168905
CADC	0.000213688	9.94533e-05	0.465414
CADD	6.29264e-05	1.44245e-05	0.229228
CADE	9.43896e-05	1.74613e-05	0.184991
CADF	0.000209099	5.16246e-05	0.24689
CADG	0.000123231	1.44245e-05	0.117053
CADH	0.000105533	0.000151078	1.43157
CADI	0.000141584	3.2645e-05	0.230569
CADK	6.29264e-05	1.29062e-05	0.205099
CADL	8.52129e-05	2.12572e-05	0.24946
CADM	0.000205166	0.000315062	1.53564
CADN	9.43896e-05	1.82205e-05	0.193034
CADP	0.000123886	1.89796e-05	0.153202
CADQ	0.000260883	0.000418311	1.60345
CADR	0.000147484	1.51837e-05	0.102952
CADS	0.000188779	5.46614e-05	0.289552
CADT	0.000222864	4.0996e-05	0.18395
CADV	0.000180258	2.42939e-05	0.134773
CADW	0.000108155	2.50531e-05	0.231641
CADY	0.000184191	3.34042e-05	0.181356
CAEA	6.096e-05	0.000105527	1.73108
CAEC	0.000286446	0.000341634	1.19266
CAED	0.000136996	2.65715e-05	0.193958
CAEE	8.25909e-05	1.36653e-05	0.165458
CAEF	0.000189435	0.000283176	1.49485
CAEG	0.000125853	4.25144e-05	0.33781
CAEH	0.00012913	4.47919e-05	0.346874
CAEI	0.00019009	8.73063e-05	0.459289
CAEK	9.63561e-05	1.97388e-05	0.204853
CAEL	0.000136341	3.03674e-05	0.222732
CAEM	0.00012913	0.000208017	1.61091
CAEN	0.000147484	8.27512e-05	0.561087
CAEP	0.000145517	1.44245e-05	0.0991258
CAEQ	0.000220243	0.000365168	1.65803
CAER	7.93135e-05	8.35104e-06	0.105292
CAES	0.000209099	0.000287731	1.37605
CAET	0.000176981	0.000112359	0.634869
CAEV	0.000247773	0.000224719	0.906955
CAEW	0.000110121	1.97388e-05	0.179246
CAEY	0.000186813	3.64409e-05	0.195066
CAFA	6.55484e-06	9.86941e-06	1.50567
CAFC	2.032e-05	2.65715e-05	1.30765
CAFD	0.000136341	0.000246735	1.8097
CAFE	5.70271e-05	9.03431e-05	1.58421
CAFF	5.89935e-06	6.83267e-06	1.15821
CAFG	4.58839e-06	1.82205e-05	3.97099
CAFH	9.83226e-06	2.65715e-05	2.70248
CAFI	3.27742e-06	4.55511e-06	1.38985
CAFK	0.000177636	0.000309748	1.74372
CAFL	4.58839e-06	3.79593e-06	0.82729
CAFM	7.21032e-06	1.2147e-05	1.68466
CAFN	2.1631e-05	3.79593e-05	1.75486
CAFP	0.000136996	1.36653e-05	0.0997499
CAFQ	1.37652e-05	3.34042e-05	2.42672
CAFR	8.32464e-05	4.85879e-05	0.583663
CAFS	9.17677e-06	2.73307e-05	2.97825
CAFT	1.63871e-05	4.0996e-05	2.50173
CAFV	3.9329e-06	1.06286e-05	2.70248
CAFW	7.8658e-06	1.06286e-05	1.35124
CAFY	8.52129e-06	1.97388e-05	2.31641
CAGA	0.000186157	0.000281658	1.51301
CAGC	4.98168e-05	4.55511e-05	0.914374
CAGD	0.000128475	2.42939e-05	0.189095
CAGE	7.73471e-05	1.67021e-05	0.215937
CAGF	4.12955e-05	6.30124e-05	1.52589
CAGG	0.000114054	9.94533e-05	0.871983
CAGH	0.000133719	0.000230792	1.72596
CAGI	0.000234008	0.00033556	1.43397
CAGK	8.39019e-05	1.36653e-05	0.162873
CAGL	0.000160594	0.000282417	1.75858
CAGM	5.24387e-05	7.28818e-05	1.38985
CAGN	0.000135685	0.000186	1.37082
CAGP	0.000171737	2.12572e-05	0.123778
CAGQ	0.000161904	0.000234588	1.44893
CAGR	6.35819e-05	8.35104e-06	0.131343
CAGS	5.76826e-05	0.00013969	2.4217
CAGT	0.000154039	0.000334042	2.16856
CAGV	0.000183535	0.00031658	1.7249
CAGW	4.26064e-05	2.58123e-05	0.605831
CAGY	0.000128475	0.000217886	1.69595
CAHA	0.000104222	0.000146523	1.40587
CAHC	0.000100944	0.000119951	1.18829
CAHD	0.000203855	0.000146523	0.718758
CAHE	0.00017567	0.000220164	1.25328
CAHF	9.43896e-05	0.00024218	2.56575
CAHG	0.0002032	0.000312784	1.53929
CAHH	0.000150106	0.000259641	1.72972
CAHI	9.37342e-05	0.000171576	1.83045
CAHK	0.000116021	4.47919e-05	0.386069
CAHL	0.000184191	0.000331764	1.8012
CAHM	9.57006e-05	0.000143486	1.49932
CAHN	0.00015535	0.000301397	1.94012
CAHP	0.000115365	1.82205e-05	0.157937
CAHQ	0.000188779	0.000278621	1.47591
CAHR	0.000170426	2.20164e-05	0.129185
CAHS	9.17677e-05	0.000164743	1.79522
CAHT	0.000166493	0.000300637	1.80571
CAHV	0.000109466	0.000180686	1.65062
CAHW	0.000183535	0.00026116	1.42294
CAHY	0.000161249	0.000219405	1.36066
CAIA	3.08077e-05	2.12572e-05	0.689995
CAIC	3.21187e-05	2.42939e-05	0.75638
CAID	5.17832e-05	8.5788e-05	1.65668
CAIE	4.064e-05	9.64166e-05	2.37246
CAIF	1.11432e-05	1.44245e-05	1.29447
CAIG	1.96645e-05	1.2147e-05	0.61771
CAIH	1.11432e-05	4.32736e-05	3.8834
CAII	3.21187e-05	2.27756e-05	0.709106
CAIK	1.11432e-05	2.73307e-05	2.45267
CAIL	2.68748e-05	1.67021e-05	0.621477
CAIM	4.064e-05	3.34042e-05	0.821953
CAIN	9.83226e-06	3.79593e-05	3.86069
CAIP	0.000293001	4.47919e-05	0.152873
CAIQ	6.75148e-05	0.000123747	1.83289
CAIR	9.76671e-05	0.000169298	1.73342
CAIS	4.85058e-05	3.56817e-05	0.735618
CAIT	5.57161e-05	5.84573e-05	1.0492
CAIV	3.08077e-05	1.97388e-05	0.64071
CAIW	3.9329e-06	7.59186e-06	1.93034
CAIY	4.32619e-05	3.34042e-05	0.772138
CAKA	0.000113399	1.29062e-05	0.113812
CAKC	0.000180258	2.12572e-05	0.117926
CAKD	8.39019e-05	1.29062e-05	0.153824
CAKE	4.78503e-05	1.44245e-05	0.301451
CAKF	0.000184191	5.08654e-05	0.276156
CAKG	4.85058e-05	8.35104e-06	0.172166
CAKH	7.47251e-05	1.67021e-05	0.223514
CAKI	6.68593e-05	7.59186e-06	0.11355
CAKK	3.27742e-05	8.35104e-06	0.254805
CAKL	0.00013503	2.0498e-05	0.151804
CAKM	0.000273337	0.000330246	1.2082
CAKN	7.60361e-05	1.67021e-05	0.21966
CAKP	5.63716e-05	1.2147e-05	0.21548
CAKQ	0.00034544	0.000459307	1.32963
CAKR	0.000107499	1.67021e-05	0.155369
CAKS	0.000180913	3.79593e-05	0.20982
CAKT	9.96335e-05	1.67021e-05	0.167635
CAKV	0.000131752	2.27756e-05	0.172867
CAKW	6.16155e-05	1.2147e-05	0.197142
CAKY	0.000127819	2.27756e-05	0.178186
CALA	3.67071e-05	2.12572e-05	0.579103
CALC	3.47406e-05	3.03674e-05	0.874118
CALD	6.096e-05	7.21226e-05	1.18311
CALE	3.27742e-05	6.1494e-05	1.87629
CALF	8.52129e-06	1.59429e-05	1.87095
CALG	9.17677e-06	1.97388e-05	2.15096
CALH	1.50761e-05	4.25144e-05	2.81998
CALI	3.99845e-05	3.56817e-05	0.892389
CALK	7.8658e-05	0.000159429	2.02686
CALL	4.26064e-05	3.72001e-05	0.87311
CALM	1.96645e-05	1.97388e-05	1.00378
CALN	1.11432e-05	1.97388e-05	1.77137
CALP	0.000156005	4.25144e-05	0.272519
CALQ	4.65393e-05	0.000110841	2.38166
CALR	0.000317254	0.000313544	0.988304
CALS	2.032e-05	3.49225e-05	1.71863
CALT	2.55639e-05	1.82205e-05	0.712743
CALV	3.01522e-05	2.42939e-05	0.805709
CALW	8.52129e-06	9.86941e-06	1.15821
CALY	1.11432e-05	9.86941e-06	0.885687
CAMA	2.35974e-05	3.49225e-05	1.47993
CAMC	2.68748e-05	3.87185e-05	1.4407
CAMD	0.000153383	0.000249772	1.62842
CAME	7.9969e-05	0.000141968	1.77528
CAMF	8.52129e-06	1.74613e-05	2.04913
CAMG	1.44206e-05	3.41634e-05	2.36906
CAMH	2.55639e-05	8.1992e-05	3.20734
CAMI	3.67071e-05	4.32736e-05	1.17889
CAMK	7.9969e-05	0.000104768	1.3101
CAML	2.29419e-05	2.65715e-05	1.15821
CAMM	1.24542e-05	2.20164e-05	1.76779
CAMN	2.62193e-05	4.70695e-05	1.79522
CAMP	0.00018288	4.40328e-05	0.240774
CAMQ	0.000125197	0.000227756	1.81917
CAMR	0.000353306	0.000263437	0.745636
CAMS	2.88413e-05	6.07348e-05	2.10583
CAMT	5.37497e-05	7.06043e-05	1.31358
CAMV	1.70426e-05	3.79593e-05	2.22732
CAMW	1.37652e-05	1.29062e-05	0.937596
CAMY	8.52129e-06	1.67021e-05	1.96004
CANA	0.000122575	0.000157151	1.28208
CANC	0.000124542	0.000163225	1.3106
CAND	8.32464e-05	4.47919e-05	0.538065
CANE	6.42374e-05	4.0996e-05	0.638196
CANF	6.35819e-05	0.000108564	1.70746
CANG	0.000118643	0.000163984	1.38217
CANH	4.064e-05	6.60491e-05	1.62523
CANI	0.000131097	0.000180686	1.37827
CANK	8.128e-05	1.97388e-05	0.24285
CANL	0.000140274	0.000203462	1.45046
CANM	8.98013e-05	0.000113119	1.25966
CANN	8.71793e-05	0.000103249	1.18433
CANP	8.45574e-05	1.06286e-05	0.125697
CANQ	0.000163215	0.000263437	1.61405
CANR	5.89935e-05	6.83267e-06	0.115821
CANS	0.000132408	0.000236866	1.78891
CANT	0.000103566	0.000189037	1.82528
CANV	6.03045e-05	0.000107045	1.77508
CANW	0.00012913	0.000182964	1.41689
CANY	0.000232041	0.000431977	1.86164
CAPA	5.8338e-05	0.00012147	2.08217
CAPC	0.000120609	0.000107045	0.887539
CAPD	0.00026416	0.000706043	2.67278
CAPE	0.000308077	0.000152596	0.495318
CAPF	6.42374e-05	6.1494e-05	0.957293
CAPG	0.000148795	0.000406164	2.72969
CAPH	0.000199923	0.000294564	1.47339
CAPI	6.48929e-05	0.000110841	1.70806
CAPK	0.000163871	2.35348e-05	0.143618
CAPL	0.000111432	0.000239903	2.1529
CAPM	6.48929e-05	0.000104008	1.60277
CAPN	6.75148e-05	0.000122988	1.82165
CAPP	0.000216965	3.56817e-05	0.164458
CAPQ	0.000145517	0.000261919	1.79992
CAPR	0.000189435	1.97388e-05	0.104199
CAPS	0.000115365	0.000237625	2.05977
CAPT	9.96335e-05	0.000264956	2.6593
CAPV	0.000102255	0.00017689	1.72989
CAPW	0.000145517	0.000197388	1.35646
CAPY	6.88258e-05	0.0001488	2.16199
CAQA	0.0002032	0.000280139	1.37864
CAQC	0.000171081	0.000303674	1.77503
CAQD	0.000299556	0.000523838	1.74871
CAQE	0.000327742	0.00052156	1.59138
CAQF	0.000102255	0.000145764	1.42549
CAQG	0.000160594	0.000202703	1.26221
CAQH	0.000254328	0.000359854	1.41492
CAQI	0.000144206	0.000233829	1.62149
CAQK	0.000238596	0.00014956	0.626832
CAQL	0.000156661	0.000304433	1.94327
CAQM	0.000113399	0.000196629	1.73396
CAQN	0.000113399	0.000169298	1.49295
CAQP	0.000243184	2.27756e-05	0.0936555
CAQQ	0.000302833	0.000458548	1.51419
CAQR	0.000123886	3.03674e-05	0.245123
CAQS	0.000122575	0.000254327	2.07486
CAQT	0.000186813	0.000323413	1.73121
CAQV	0.000194023	0.000310507	1.60036
CAQW	0.000254328	0.000390981	1.53731
CAQY	0.000119298	0.000245976	2.06186
CARA	0.000109466	1.2147e-05	0.110966
CARC	0.000161249	2.0498e-05	0.12712
CARD	6.68593e-05	1.06286e-05	0.15897
CARE	6.62039e-05	9.11023e-06	0.137609
CARF	0.000146173	0.000131339	0.898519
CARG	8.19355e-05	1.36653e-05	0.166782
CARH	0.000138963	1.59429e-05	0.114728
CARI	0.000123231	1.74613e-05	0.141695
CARK	0.000104222	1.44245e-05	0.138402
CARL	8.128e-05	2.35348e-05	0.289552
CARM	0.000137652	0.000124506	0.904504
CARN	6.35819e-05	1.51837e-05	0.238806
CARP	0.000133063	1.67021e-05	0.12552
CARQ	0.000342818	0.000157151	0.458411
CARR	7.40697e-05	8.35104e-06	0.112746
CARS	0.000133719	1.89796e-05	0.141937
CART	0.000117987	2.50531e-05	0.212338
CARV	0.000178292	4.25144e-05	0.238454
CARW	0.000106188	2.65715e-05	0.25023
CARY	0.000164526	4.47919e-05	0.272248
CASA	0.000131097	0.000175372	1.33773
CASC	0.000139618	0.000116155	0.831951
CASD	0.000214999	6.529e-05	0.303676
CASE	9.30787e-05	3.03674e-05	0.326255
CASF	3.86735e-05	8.12329e-05	2.10048
CASG	0.00019599	0.000243699	1.24343
CASH	0.000127819	0.000269511	2.10853
CASI	0.000169115	0.000273307	1.6161
CASK	0.000142895	1.51837e-05	0.106257
CASL	0.000198612	0.000351503	1.7698
CASM	9.24232e-05	0.000167021	1.80713
CASN	0.000107499	0.000171576	1.59607
CASP	0.000133719	1.89796e-05	0.141937
CASQ	0.000237941	0.00038263	1.60809
CASR	0.000110777	2.12572e-05	0.191892
CASS	0.0001016	0.000221682	2.18191
CAST	0.000214343	0.000327968	1.53011
CASV	0.000123886	0.000178409	1.4401
CASW	0.000113399	0.00014956	1.31888
CASY	0.000151417	0.000265715	1.75486
CATA	7.80026e-05	0.000154115	1.97576
CATC	9.17677e-05	0.000129821	1.41467
CATD	0.000207788	0.000248254	1.19474
CATE	0.000199923	0.000264956	1.32529
CATF	2.29419e-05	5.16246e-05	2.25023
CATG	7.80026e-05	0.000154874	1.9855
CATH	9.96335e-05	0.000150319	1.50872
CATI	6.29264e-05	0.000114637	1.82176
CATK	0.000290379	0.000353021	1.21572
CATL	9.8978e-05	0.000210294	2.12466
CATM	4.85058e-05	7.21226e-05	1.48689
CATN	9.04567e-05	0.000157911	1.7457
CATP	0.000195334	4.40328e-05	0.225423
CATQ	0.000165182	0.000234588	1.42018
CATR	0.000239252	4.93471e-05	0.206256
CATS	8.91458e-05	0.000109323	1.22634
CATT	0.000106188	0.000163225	1.53713
CATV	5.8338e-05	0.000129062	2.2123
CATW	0.000153383	0.000160188	1.04437
CATY	7.34142e-05	0.000116915	1.59253
CAVA	5.44051e-05	3.49225e-05	0.641898
CAVC	3.21187e-05	3.72001e-05	1.15821
CAVD	8.19355e-05	0.000116155	1.41764
CAVE	5.44051e-05	0.000119192	2.19082
CAVF	7.21032e-06	5.3143e-06	0.737041
CAVG	9.17677e-06	3.41634e-05	3.72281
CAVH	2.032e-05	6.60491e-05	3.25045
CAVI	5.70271e-05	3.34042e-05	0.58576
CAVK	9.30787e-05	0.000128302	1.37843
CAVL	2.29419e-05	3.64409e-05	1.5884
CAVM	3.80181e-05	2.73307e-05	0.718887
CAVN	4.45729e-05	8.35104e-05	1.87357
CAVP	0.000213032	3.41634e-05	0.160367
CAVQ	0.000156661	0.000294564	1.88027
CAVR	0.000268093	0.000346189	1.2913
CAVS	4.58839e-05	4.78287e-05	1.04239
CAVT	5.11277e-05	6.98451e-05	1.36609
CAVV	3.53961e-05	5.23838e-05	1.47993
CAVW	7.8658e-06	4.55511e-06	0.579103
CAVY	1.50761e-05	2.42939e-05	1.61142
CAWA	4.58839e-06	8.35104e-06	1.82004
CAWC	3.27742e-06	2.27756e-06	0.694924
CAWD	0.000282513	0.000460826	1.63116
CAWE	0.00010881	0.000198147	1.82104
CAWF	5.89935e-06	7.59186e-06	1.2869
CAWG	9.83226e-06	2.12572e-05	2.16199
CAWH	4.52284e-05	5.39022e-05	1.19178
CAWI	7.8658e-06	6.07348e-06	0.772138
CAWK	0.000170426	0.00017689	1.03793
CAWL	4.32619e-05	7.59186e-05	1.75486
CAWM	3.27742e-06	1.51837e-06	0.463283
CAWN	3.27742e-06	1.44245e-05	4.40119
CAWP	0.000150761	2.12572e-05	0.140999
CAWQ	2.1631e-05	2.80899e-05	1.2986
CAWR	0.00013503	2.27756e-05	0.168671
CAWS	7.21032e-06	2.42939e-05	3.36933
CAWT	1.37652e-05	4.25144e-05	3.08855
CAWV	1.50761e-05	1.06286e-05	0.704995
CAWW	0.000130441	0.00018676	1.43175
CAWY	5.50606e-05	8.88247e-05	1.61322
CAYA	3.08077e-05	3.49225e-05	1.13356
CAYC	3.53961e-05	4.85879e-05	1.37269
CAYD	0.00021041	0.000200425	0.952544
CAYE	0.000148139	0.000259641	1.75268
CAYF	1.63871e-05	2.80899e-05	1.71415
CAYG	3.53961e-05	6.30124e-05	1.78021
CAYH	0.000158627	0.000318858	2.01011
CAYI	7.80026e-05	0.000135135	1.73244
CAYK	0.00023073	5.61797e-05	0.243487
CAYL	0.000246462	0.000361372	1.46624
CAYM	1.37652e-05	2.80899e-05	2.04065
CAYN	6.68593e-05	0.00013058	1.95305
CAYP	0.000206477	2.58123e-05	0.125013
CAYQ	8.19355e-05	0.000174613	2.1311
CAYR	0.000159283	3.2645e-05	0.20495
CAYS	0.000104877	0.000285454	2.72179
CAYT	0.000152072	0.000280139	1.84215
CAYV	3.34297e-05	7.44002e-05	2.22557
CAYW	0.0003048	0.000436532	1.43219
CAYY	0.000114054	0.000237625	2.08344
CCAA	2.75303e-05	7.06043e-05	2.5646
CCAC	3.40852e-05	3.72001e-05	1.09139
CCAD	0.00019009	0.000242939	1.27802
CCAE	0.000171737	0.000235348	1.3704
CCAF	4.65393e-05	4.55511e-05	0.978766
CCAG	0.0001016	0.000118433	1.16568
CCAH	7.21032e-05	9.71758e-05	1.34773
CCAI	2.1631e-05	1.44245e-05	0.666846
CCAK	0.000136996	3.2645e-05	0.238291
CCAL	2.81858e-05	3.79593e-05	1.34675
CCAM	2.55639e-05	1.74613e-05	0.683045
CCAN	3.86735e-05	5.69389e-05	1.4723
CCAP	0.000264815	0.000107804	0.407092
CCAQ	5.17832e-05	0.00010249	1.97921
CCAR	0.000133063	1.82205e-05	0.136931
CCAS	3.9329e-05	3.72001e-05	0.945869
CCAT	4.32619e-05	4.78287e-05	1.10556
CCAV	8.52129e-06	3.03674e-06	0.356371
CCAW	4.71948e-05	3.41634e-05	0.723879
CCAY	1.57316e-05	3.18858e-05	2.02686
CCCA	3.47406e-05	2.35348e-05	0.677442
CCCC	2.68748e-05	1.74613e-05	0.649726
CCCD	0.000165837	0.000366687	2.21112
CCCE	6.68593e-05	0.000160947	2.40725
CCCF	1.31097e-06	3.03674e-06	2.31641
CCCG	1.83535e-05	3.03674e-06	0.165458
CCCH	1.70426e-05	3.03674e-06	0.178186
CCCI	9.30787e-05	3.11266e-05	0.334412
CCCK	0.000184846	0.00012147	0.657139
CCCL	6.42374e-05	5.16246e-05	0.803654
CCCM	6.42374e-05	5.69389e-05	0.886383
CCCN	2.35974e-05	8.35104e-06	0.353896
CCCP	0.000298901	0.000110841	0.370829
CCCQ	8.39019e-05	3.79593e-05	0.452424
CCCR	0.000185502	4.85879e-05	0.261927
CCCS	5.9649e-05	6.07348e-05	1.0182
CCCT	6.35819e-05	3.94776e-05	0.620894
CCCV	6.88258e-05	1.51837e-05	0.220611
CCCW	1.31097e-06	4.55511e-06	3.47462
CCCY	1.50761e-05	3.79593e-06	0.251784
CCDA	0.000157316	2.88491e-05	0.183383
CCDC	0.00029759	0.000153355	0.515325
CCDD	0.000135685	2.73307e-05	0.201427
CCDE	0.000124542	2.58123e-05	0.207258
CCDF	0.0001016	3.11266e-05	0.306364
CCDG	0.000106844	1.67021e-05	0.156322
CCDH	8.25909e-05	0.000159429	1.93034
CCDI	0.000188124	9.48982e-05	0.504445
CCDK	6.68593e-05	1.2147e-05	0.181679
CCDL	0.000189435	4.0996e-05	0.216412
CCDM	0.00033823	0.000525356	1.55325
CCDN	0.000134374	3.49225e-05	0.25989
CCDP	0.000249084	4.32736e-05	0.173731
CCDQ	0.000334952	0.000593683	1.77244
CCDR	0.000176325	1.97388e-05	0.111946
CCDS	0.000228108	5.08654e-05	0.222988
CCDT	0.000208444	5.69389e-05	0.273162
CCDV	0.000266126	0.00010249	0.385118
CCDW	0.000177636	3.03674e-05	0.170953
CCDY	0.000227453	7.44002e-05	0.327102
CCEA	0.000185502	0.000253568	1.36693
CCEC	0.000175014	0.000112359	0.642002
CCED	0.000142895	2.12572e-05	0.14876
CCEE	0.000106188	1.44245e-05	0.135839
CCEF	0.00016256	0.000278621	1.71396
CCEG	0.000125853	2.88491e-05	0.229228
CCEH	0.000165837	0.000169298	1.02087
CCEI	0.000189435	0.000143486	0.757443
CCEK	0.00010881	1.44245e-05	0.132566
CCEL	0.000143551	0.000137413	0.957239
CCEM	3.34297e-05	5.61797e-05	1.68054
CCEN	7.34142e-05	5.99757e-05	0.816949
CCEP	0.000168459	4.55511e-05	0.270398
CCEQ	0.00016256	0.000261919	1.61121
CCER	0.000133719	2.58123e-05	0.193034
CCES	0.000313321	0.000510173	1.62827
CCET	0.000176981	0.000164743	0.930855
CCEV	0.000226797	0.000240662	1.06113
CCEW	0.000148139	9.94533e-05	0.67135
CCEY	0.0002032	9.56574e-05	0.470755
CCFA	5.24387e-06	9.86941e-06	1.88209
CCFC	3.27742e-06	2.27756e-06	0.694924
CCFD	7.14477e-05	7.66777e-05	1.0732
CCFE	1.24542e-05	2.80899e-05	2.25546
CCFF	1.57316e-05	8.35104e-06	0.530845
CCFG	1.04877e-05	1.51837e-05	1.44776
CCFH	1.11432e-05	9.86941e-06	0.885687
CCFI	4.58839e-06	7.59186e-06	1.65458
CCFK	0.000214999	9.03431e-05	0.420203
CCFL	1.17987e-05	4.55511e-06	0.386069
CCFM	1.57316e-05	5.3143e-06	0.33781
CCFN	9.17677e-06	9.11023e-06	0.992749
CCFP	0.000230075	0.000283935	1.2341
CCFQ	1.17987e-05	1.06286e-05	0.900827
CCFR	0.000289068	0.000129062	0.446474
CCFS	1.83535e-05	7.59186e-06	0.413645
CCFT	9.83226e-06	9.86941e-06	1.00378
CCFV	1.04877e-05	3.03674e-06	0.289552
CCFW	2.62193e-05	5.3143e-06	0.202686
CCFY	1.44206e-05	2.27756e-06	0.157937
CCGA	0.0001016	7.44002e-05	0.732286
CCGC	3.08077e-05	2.27756e-06	0.0739281
CCGD	0.000128475	2.58123e-05	0.200913
CCGE	7.53806e-05	9.86941e-06	0.130928
CCGF	1.63871e-05	7.59186e-06	0.463283
CCGG	0.00011471	6.45308e-05	0.562558
CCGH	9.57006e-05	1.29062e-05	0.13486
CCGI	0.000150761	4.85879e-05	0.322284
CCGK	9.63561e-05	1.36653e-05	0.141821
CCGL	0.000173703	4.63103e-05	0.266606
CCGM	8.58684e-05	5.76981e-05	0.671937
CCGN	0.000116676	0.000133617	1.14519
CCGP	0.00016256	3.2645e-05	0.200818
CCGQ	0.00018288	7.97145e-05	0.435884
CCGR	5.57161e-05	5.3143e-06	0.0953817
CCGS	0.000152072	3.94776e-05	0.259598
CCGT	0.000159938	6.1494e-05	0.384487
CCGV	0.000163215	0.00012147	0.744229
CCGW	4.91613e-05	5.3143e-06	0.108099
CCGY	0.000126508	9.11023e-06	0.0720129
CCHA	3.21187e-05	4.0996e-05	1.27639
CCHC	4.26064e-05	1.44245e-05	0.338553
CCHD	0.00017567	0.000191315	1.08906
CCHE	0.000228108	0.000387185	1.69737
CCHF	0.000190746	7.66777e-05	0.401989
CCHG	0.000189435	0.000239143	1.26241
CCHH	0.000104222	9.71758e-05	0.932393
CCHI	8.65238e-05	2.35348e-05	0.272003
CCHK	0.000106844	4.17552e-05	0.390806
CCHL	0.000178947	7.44002e-05	0.415767
CCHM	0.000127819	7.28818e-05	0.570194
CCHN	7.80026e-05	0.000145764	1.8687
CCHP	0.000228108	0.000137413	0.602401
CCHQ	0.000173048	0.00019587	1.13188
CCHR	0.000212377	3.11266e-05	0.146563
CCHS	0.000112743	0.000119951	1.06393
CCHT	0.000173703	0.00022396	1.28932
CCHV	2.62193e-05	2.27756e-05	0.868655
CCHW	0.000237285	0.000108564	0.457524
CCHY	0.000205822	0.000142727	0.693449
CCIA	2.35974e-05	1.2147e-05	0.514759
CCIC	5.50606e-05	3.34042e-05	0.60668
CCID	2.75303e-05	5.39022e-05	1.95792
CCIE	2.032e-05	3.11266e-05	1.53182
CCIF	4.52284e-05	3.64409e-05	0.805709
CCIG	2.09755e-05	1.67021e-05	0.796267
CCIH	4.32619e-05	2.58123e-05	0.596652
CCII	2.68748e-05	2.96082e-05	1.10171
CCIK	1.50761e-05	4.70695e-05	3.12212
CCIL	2.49084e-05	3.2645e-05	1.3106
CCIM	3.47406e-05	3.56817e-05	1.02709
CCIN	3.08077e-05	3.34042e-05	1.08428
CCIP	0.000246462	0.000303674	1.23213
CCIQ	5.89935e-05	4.93471e-05	0.836483
CCIR	7.34142e-05	7.74369e-05	1.0548
CCIS	3.40852e-05	3.2645e-05	0.957748
CCIT	5.44051e-05	4.55511e-05	0.837258
CCIV	3.21187e-05	2.88491e-05	0.898201
CCIW	4.1951e-05	4.17552e-05	0.995334
CCIY	4.91613e-05	3.03674e-05	0.61771
CCKA	0.000187468	2.35348e-05	0.12554
CCKC	0.000192712	7.81961e-05	0.405766
CCKD	7.47251e-05	9.86941e-06	0.132076
CCKE	0.000125197	1.97388e-05	0.157662
CCKF	0.000110777	3.18858e-05	0.287838
CCKG	5.04722e-05	9.86941e-06	0.195541
CCKH	7.60361e-05	9.11023e-06	0.119814
CCKI	0.000205166	9.64166e-05	0.469943
CCKK	6.68593e-05	3.79593e-06	0.0567748
CCKL	0.000190746	4.25144e-05	0.222885
CCKM	0.000171081	0.000190556	1.11383
CCKN	0.00012913	2.20164e-05	0.170497
CCKP	0.000172392	2.35348e-05	0.136519
CCKQ	0.000184846	0.00031734	1.71677
CCKR	8.19355e-05	1.06286e-05	0.129719
CCKS	0.000226797	0.000108564	0.478681
CCKT	0.000253672	4.63103e-05	0.18256
CCKV	0.000344129	0.000206498	0.600061
CCKW	0.000119954	1.74613e-05	0.145567
CCKY	0.000138963	2.42939e-05	0.174824
CCLA	3.40852e-05	2.80899e-05	0.824109
CCLC	3.86735e-05	2.88491e-05	0.745964
CCLD	9.37342e-05	0.000153355	1.63607
CCLE	6.16155e-05	8.95839e-05	1.45392
CCLF	2.55639e-05	2.0498e-05	0.801835
CCLG	2.68748e-05	2.65715e-05	0.988713
CCLH	2.75303e-05	4.47919e-05	1.627
CCLI	2.68748e-05	1.44245e-05	0.53673
CCLK	8.71793e-05	7.89553e-05	0.905665
CCLL	3.21187e-05	3.2645e-05	1.01639
CCLM	3.73626e-05	2.80899e-05	0.751818
CCLN	2.68748e-05	2.73307e-05	1.01696
CCLP	0.000286446	0.000290009	1.01244
CCLQ	5.63716e-05	6.37716e-05	1.13127
CCLR	0.000183535	0.000131339	0.715606
CCLS	3.86735e-05	2.88491e-05	0.745964
CCLT	3.9329e-05	3.79593e-05	0.965172
CCLV	4.39174e-05	3.18858e-05	0.72604
CCLW	3.14632e-05	5.3143e-06	0.168905
CCLY	3.34297e-05	3.34042e-05	0.999237
CCMA	2.75303e-05	2.42939e-05	0.882443
CCMC	6.096e-05	4.63103e-05	0.759684
CCMD	0.00013503	0.000248254	1.83851
CCME	5.63716e-05	0.00012147	2.1548
CCMF	5.44051e-05	4.17552e-05	0.767486
CCMG	2.81858e-05	3.64409e-05	1.29288
CCMH	3.21187e-05	5.76981e-05	1.7964
CCMI	4.1951e-05	5.08654e-05	1.2125
CCMK	0.000104222	0.000135894	1.30389
CCML	3.27742e-05	3.87185e-05	1.18137
CCMM	3.60516e-05	2.65715e-05	0.737041
CCMN	3.40852e-05	4.63103e-05	1.35867
CCMP	0.000330364	0.00033556	1.01573
CCMQ	5.89935e-05	0.000151837	2.57379
CCMR	0.000319221	0.000245217	0.768174
CCMS	2.94968e-05	2.65715e-05	0.900827
CCMT	3.73626e-05	3.03674e-05	0.812777
CCMV	4.71948e-05	4.85879e-05	1.02952
CCMW	2.55639e-05	1.97388e-05	0.772138
CCMY	3.21187e-05	4.32736e-05	1.3473
CCNA	7.01368e-05	0.000125266	1.78602
CCNC	4.39174e-05	2.0498e-05	0.46674
CCND	0.000144862	5.01062e-05	0.34589
CCNE	0.000106844	4.32736e-05	0.405017
CCNF	4.12955e-05	8.35104e-06	0.202227
CCNG	5.89935e-05	8.95839e-05	1.51854
CCNH	7.27587e-05	0.000107045	1.47124
CCNI	0.000119954	1.89796e-05	0.158225
CCNK	0.000133063	1.51837e-05	0.114109
CCNL	0.000166493	3.03674e-05	0.182395
CCNM	3.67071e-05	3.18858e-05	0.868655
CCNN	0.000108155	0.000132098	1.22138
CCNP	0.00023073	0.000132857	0.575813
CCNQ	0.000138963	0.000146523	1.05441
CCNR	8.78348e-05	2.0498e-05	0.23337
CCNS	7.66916e-05	0.000119192	1.55417
CCNT	0.000125197	0.00021409	1.71002
CCNV	2.1631e-05	8.35104e-06	0.386069
CCNW	0.000126508	3.64409e-05	0.288051
CCNY	0.000133063	0.000103249	0.775941
CCPA	8.71793e-05	0.000159429	1.82875
CCPC	8.19355e-05	2.88491e-05	0.352095
CCPD	0.000215654	0.000395536	1.83412
CCPE	0.000231386	0.000109323	0.47247
CCPF	8.39019e-05	5.46614e-05	0.651491
CCPG	0.000104222	0.000280899	2.6952
CCPH	0.000159938	0.000294564	1.84174
CCPI	4.45729e-05	1.74613e-05	0.391746
CCPK	0.000109466	9.11023e-06	0.0832244
CCPL	0.000254328	0.000358336	1.40895
CCPM	9.24232e-05	0.00012147	1.31428
CCPN	6.03045e-05	0.000125266	2.07722
CCPP	0.000182224	2.50531e-05	0.137485
CCPQ	0.000171081	0.000294564	1.72178
CCPR	0.000215654	2.88491e-05	0.133775
CCPS	0.000144206	0.000208776	1.44776
CCPT	0.000214999	0.000331005	1.53957
CCPV	6.68593e-05	0.000105527	1.57834
CCPW	0.000256294	0.000195111	0.761277
CCPY	0.000141584	0.000211054	1.49065
CCQA	1.24542e-05	3.72001e-05	2.98695
CCQC	6.55484e-05	4.93471e-05	0.752834
CCQD	0.000380181	0.000424385	1.11627
CCQE	0.000294312	0.000473732	1.60962
CCQF	3.67071e-05	2.0498e-05	0.558421
CCQG	0.000136341	0.000199666	1.46446
CCQH	0.000171081	0.000201943	1.18039
CCQI	2.62193e-05	1.06286e-05	0.405372
CCQK	0.00021041	0.000119192	0.566475
CCQL	0.000118643	0.000148041	1.24779
CCQM	2.88413e-05	3.18858e-05	1.10556
CCQN	0.000110121	0.000186	1.68905
CCQP	0.000439174	0.000357576	0.814202
CCQQ	0.000235974	0.000358336	1.51854
CCQR	0.000270715	4.47919e-05	0.165458
CCQS	0.000114054	0.000252809	2.21657
CCQT	8.78348e-05	0.000116155	1.32243
CCQV	1.37652e-05	9.11023e-06	0.661832
CCQW	0.000241218	7.06043e-05	0.292699
CCQY	0.000152728	0.000256605	1.68015
CCRA	0.000211721	2.50531e-05	0.118331
CCRC	0.000175014	3.18858e-05	0.18219
CCRD	0.000106844	1.67021e-05	0.156322
CCRE	0.000123886	2.27756e-05	0.183842
CCRF	0.000167148	5.99757e-05	0.358817
CCRG	0.000128475	2.42939e-05	0.189095
CCRH	0.000201233	3.18858e-05	0.158452
CCRI	0.000148139	2.50531e-05	0.169119
CCRK	0.000106188	1.59429e-05	0.150138
CCRL	0.00025695	6.83267e-05	0.265915
CCRM	0.000247117	8.04737e-05	0.32565
CCRN	8.65238e-05	1.44245e-05	0.166712
CCRP	0.000220243	3.79593e-05	0.172352
CCRQ	0.000260883	9.33798e-05	0.357938
CCRR	0.000128475	2.20164e-05	0.171367
CCRS	0.000220243	2.96082e-05	0.134435
CCRT	0.000240563	3.18858e-05	0.132547
CCRV	0.000268748	0.00013058	0.485882
CCRW	0.000120609	2.20164e-05	0.182543
CCRY	0.000192057	3.72001e-05	0.193693
CCSA	0.000117987	0.000152596	1.29333
CCSC	7.21032e-05	2.35348e-05	0.326404
CCSD	0.000104222	2.65715e-05	0.254951
CCSE	0.000165837	8.80655e-05	0.531035
CCSF	9.17677e-05	5.54205e-05	0.603922
CCSG	0.000129786	0.000199666	1.53843
CCSH	6.68593e-05	6.07348e-05	0.908397
CCSI	7.8658e-05	5.54205e-05	0.704576
CCSK	0.000145517	2.80899e-05	0.193034
CCSL	0.000127164	0.000128302	1.00895
CCSM	6.16155e-05	7.21226e-05	1.17053
CCSN	0.000116676	0.000237625	2.03662
CCSP	0.000130441	2.50531e-05	0.192064
CCSQ	0.000125853	0.000239903	1.90622
CCSR	0.000138307	1.82205e-05	0.131739
CCSS	0.000154039	0.000221682	1.43913
CCST	0.000163871	0.000227756	1.38985
CCSV	9.83226e-06	6.83267e-06	0.694924
CCSW	0.000129786	8.50288e-05	0.655147
CCSY	7.53806e-05	7.13634e-05	0.946708
CCTA	5.63716e-05	8.88247e-05	1.5757
CCTC	3.80181e-05	1.74613e-05	0.459289
CCTD	0.000217621	0.000450197	2.06872
CCTE	0.000247773	0.000468418	1.89051
CCTF	8.32464e-05	5.92165e-05	0.71134
CCTG	0.000108155	0.000163225	1.50918
CCTH	5.44051e-05	8.80655e-05	1.6187
CCTI	7.21032e-06	3.03674e-06	0.421166
CCTK	0.000214343	0.000262678	1.2255
CCTL	5.63716e-05	7.97145e-05	1.41409
CCTM	3.21187e-05	4.40328e-05	1.37094
CCTN	9.30787e-05	0.000141209	1.51709
CCTP	0.000315288	0.000256605	0.813875
CCTQ	9.30787e-05	0.000132098	1.41921
CCTR	0.000195334	3.87185e-05	0.198217
CCTS	8.84903e-05	0.000113878	1.2869
CCTT	5.11277e-05	9.4139e-05	1.84125
CCTV	4.58839e-06	4.55511e-06	0.992749
CCTW	0.000307422	0.000290009	0.943358
CCTY	9.37342e-05	0.000113878	1.2149
CCVA	3.01522e-05	1.59429e-05	0.528747
CCVC	4.91613e-05	5.01062e-05	1.01922
CCVD	7.27587e-05	0.000132857	1.826
CCVE	2.94968e-05	5.3143e-05	1.80165
CCVF	4.91613e-05	4.25144e-05	0.864794
CCVG	2.94968e-05	2.20164e-05	0.7464
CCVH	1.9009e-05	3.64409e-05	1.91703
CCVI	3.9329e-05	3.03674e-05	0.772138
CCVK	4.52284e-05	7.28818e-05	1.61142
CCVL	2.35974e-05	2.35348e-05	0.997345
CCVM	4.91613e-05	5.54205e-05	1.12732
CCVN	3.14632e-05	3.72001e-05	1.18234
CCVP	0.000318565	0.000482083	1.51329
CCVQ	7.80026e-05	8.88247e-05	1.13874
CCVR	0.000239252	0.000180686	0.755214
CCVS	5.8338e-05	3.56817e-05	0.611637
CCVT	3.27742e-05	2.96082e-05	0.903401
CCVV	5.50606e-05	5.54205e-05	1.00654
CCVW	6.03045e-05	2.88491e-05	0.47839
CCVY	5.37497e-05	4.85879e-05	0.903966
CCWA	2.88413e-05	1.2147e-05	0.421166
CCWC	5.17832e-05	2.27756e-06	0.0439825
CCWD	0.000201233	6.22532e-05	0.309358
CCWE	0.000199267	0.000161707	0.811507
CCWF	0.000221553	0.000150319	0.678476
CCWG	0.000119298	6.30124e-05	0.528193
CCWH	0.000209099	0.000113119	0.540981
CCWI	0.000247773	6.90859e-05	0.278828
CCWK	0.000153383	2.88491e-05	0.188085
CCWL	0.000239252	0.000120711	0.504534
CCWM	2.94968e-05	1.51837e-05	0.514759
CCWN	0.000133063	6.68083e-05	0.50208
CCWP	0.000366415	0.000125266	0.341868
CCWQ	4.45729e-05	1.36653e-05	0.306584
CCWR	0.000190746	0.000129062	0.676616
CCWS	0.000186157	0.0001116	0.599494
CCWT	0.000180258	8.35104e-05	0.463283
CCWV	0.000207788	0.000141968	0.683232
CCWW	0.000164526	0.000109323	0.664469
CCWY	0.000154039	3.64409e-05	0.23657
CCYA	1.83535e-05	1.59429e-05	0.868655
CCYC	1.96645e-05	9.86941e-06	0.50189
CCYD	0.000258261	0.000141209	0.546768
CCYE	0.000131097	0.000271029	2.0674
CCYF	3.21187e-05	9.86941e-06	0.307279
CCYG	3.99845e-05	4.63103e-05	1.15821
CCYH	0.000123886	0.000195111	1.57492
CCYI	1.96645e-05	7.59186e-06	0.386069
CCYK	0.000262849	6.60491e-05	0.251282
CCYL	0.000258916	3.64409e-05	0.140744
CCYM	2.88413e-05	2.0498e-05	0.710718
CCYN	5.11277e-05	8.65472e-05	1.69276
CCYP	0.000287757	0.000229274	0.796762
CCYQ	5.30942e-05	7.28818e-05	1.37269
CCYR	0.000257605	4.78287e-05	0.185667
CCYS	2.88413e-05	7.21226e-05	2.50067
CCYT	1.96645e-05	2.58123e-05	1.31263
CCYV	1.63871e-05	1.06286e-05	0.648596
CCYW	0.000247773	7.74369e-05	0.312532
CCYY	1.96645e-05	5.3143e-06	0.270248
CDAA	0.000108155	5.54205e-05	0.512419
CDAC	0.000125853	0.000157911	1.25472
CDAD	0.000100944	1.89796e-05	0.188021
CDAE	0.000127164	1.74613e-05	0.137313
CDAF	0.00012913	0.000186	1.44041
CDAG	9.63561e-05	1.51837e-05	0.157579
CDAH	9.63561e-05	3.11266e-05	0.323037
CDAI	0.000291035	0.00017689	0.607798
CDAK	0.000111432	2.12572e-05	0.190763
CDAL	0.000172392	6.98451e-05	0.405152
CDAM	0.00014945	0.000273307	1.82875
CDAN	0.000119298	3.03674e-05	0.254551
CDAP	0.000192712	3.72001e-05	0.193034
CDAQ	0.000201233	0.00031734	1.57697
CDAR	9.37342e-05	2.0498e-05	0.218682
CDAS	0.000218932	0.000334042	1.52578
CDAT	0.000232697	6.45308e-05	0.277317
CDAV	0.000250395	0.000189037	0.754957
CDAW	0.000180913	9.03431e-05	0.499372
CDAY	0.000353961	0.000361372	1.02094
CDCA	1.76981e-05	1.13878e-05	0.643448
CDCC	0.000147484	9.11023e-06	0.061771
CDCD	0.000192712	3.2645e-05	0.169398
CDCE	0.000138963	2.80899e-05	0.20214
CDCF	2.35974e-05	3.79593e-06	0.160862
CDCG	0.000202544	6.75675e-05	0.333594
CDCH	0.000131752	0.000103249	0.783662
CDCI	0.000177636	4.85879e-05	0.273525
CDCK	0.00014945	1.82205e-05	0.121916
CDCL	0.00027727	9.26206e-05	0.334045
CDCM	5.89935e-05	3.41634e-05	0.579103
CDCN	0.000145517	0.000179927	1.23646
CDCP	0.000173048	2.12572e-05	0.12284
CDCQ	9.83226e-06	1.36653e-05	1.38985
CDCR	0.000138307	1.97388e-05	0.142717
CDCS	2.49084e-05	4.25144e-05	1.70683
CDCT	0.000222209	0.000283935	1.27779
CDCV	0.00010881	8.42696e-05	0.774464
CDCW	0.00021631	4.85879e-05	0.224622
CDCY	0.000184846	0.000218645	1.18285
CDDA	0.000157316	1.82205e-05	0.115821
CDDC	0.000232041	2.80899e-05	0.121056
CDDD	8.78348e-05	1.44245e-05	0.164223
CDDE	0.00017567	1.51837e-05	0.0864333
CDDF	0.00012913	3.18858e-05	0.246927
CDDG	7.47251e-05	1.67021e-05	0.223514
CDDH	0.000131752	1.74613e-05	0.132531
CDDI	0.000148795	3.11266e-05	0.209192
CDDK	8.128e-05	2.20164e-05	0.270871
CDDL	0.000119298	1.67021e-05	0.140003
CDDM	0.000214999	3.87185e-05	0.180087
CDDN	6.096e-05	6.83267e-06	0.112085
CDDP	0.000122575	2.12572e-05	0.173421
CDDQ	0.000275303	3.64409e-05	0.132366
CDDR	9.37342e-05	1.29062e-05	0.137689
CDDS	0.000120609	1.97388e-05	0.16366
CDDT	0.000156005	2.20164e-05	0.141126
CDDV	0.000205822	1.89796e-05	0.0922139
CDDW	9.11122e-05	9.11023e-06	0.0999891
CDDY	0.000156661	2.80899e-05	0.179304
CDEA	7.93135e-05	1.51837e-05	0.191439
CDEC	0.00010881	1.97388e-05	0.181406
CDED	6.75148e-05	9.11023e-06	0.134937
CDEE	5.70271e-05	1.2147e-05	0.213004
CDEF	0.000127819	1.97388e-05	0.154428
CDEG	6.62039e-05	6.83267e-06	0.103207
CDEH	0.00013503	2.0498e-05	0.151804
CDEI	8.32464e-05	2.12572e-05	0.255353
CDEK	5.9649e-05	9.86941e-06	0.165458
CDEL	0.000124542	1.97388e-05	0.158491
CDEM	0.000140274	2.80899e-05	0.200251
CDEN	0.00010881	1.74613e-05	0.160474
CDEP	0.000172392	1.82205e-05	0.105692
CDEQ	0.000199267	6.22532e-05	0.312411
CDER	8.98013e-05	2.27756e-05	0.253622
CDES	6.42374e-05	7.59186e-06	0.118184
CDET	8.45574e-05	3.34042e-05	0.395047
CDEV	0.000163215	1.82205e-05	0.111634
CDEW	0.000100944	2.0498e-05	0.203062
CDEY	9.8978e-05	9.11023e-06	0.0920429
CDFA	4.32619e-05	9.64166e-05	2.22867
CDFC	3.9329e-06	3.79593e-06	0.965172
CDFD	0.000156005	3.87185e-05	0.248187
CDFE	7.9969e-05	9.11023e-06	0.113922
CDFF	0.00021041	0.000230792	1.09687
CDFG	0.000112743	0.000129062	1.14474
CDFH	0.000194679	7.3641e-05	0.37827
CDFI	0.0002032	0.000394776	1.9428
CDFK	0.000147484	2.96082e-05	0.200756
CDFL	0.0001016	0.000117674	1.15821
CDFM	2.42529e-05	2.73307e-05	1.1269
CDFN	0.000137652	0.000202703	1.47258
CDFP	0.000128475	2.12572e-05	0.165458
CDFQ	8.25909e-05	0.000163225	1.97631
CDFR	0.00012913	1.97388e-05	0.15286
CDFS	0.000204511	0.000276344	1.35124
CDFT	0.000435897	0.000657455	1.50828
CDFV	0.000203855	0.000401609	1.97007
CDFW	0.000106188	6.83267e-05	0.643448
CDFY	0.000184846	4.70695e-05	0.254641
CDGA	9.70116e-05	1.59429e-05	0.16434
CDGC	0.000165837	3.87185e-05	0.233472
CDGD	8.25909e-05	7.59186e-06	0.0919212
CDGE	8.128e-05	1.2147e-05	0.149446
CDGF	0.000148795	0.000222441	1.49495
CDGG	0.000111432	1.44245e-05	0.129447
CDGH	0.000121264	1.29062e-05	0.10643
CDGI	0.000106844	2.0498e-05	0.19185
CDGK	6.48929e-05	1.06286e-05	0.163787
CDGL	8.52129e-05	9.86941e-06	0.115821
CDGM	0.000131097	4.78287e-05	0.364835
CDGN	8.39019e-05	1.36653e-05	0.162873
CDGP	8.84903e-05	1.2147e-05	0.137269
CDGQ	0.000310044	0.000244458	0.788462
CDGR	0.000127164	1.97388e-05	0.155224
CDGS	7.66916e-05	1.2147e-05	0.158387
CDGT	0.000145517	2.0498e-05	0.140863
CDGV	0.000159938	2.96082e-05	0.185123
CDGW	0.000111432	5.16246e-05	0.463283
CDGY	0.000144206	1.89796e-05	0.131614
CDHA	8.98013e-05	0.0001488	1.657
CDHC	0.000294968	0.000315821	1.0707
CDHD	0.000145517	1.44245e-05	0.0991258
CDHE	7.93135e-05	1.44245e-05	0.181867
CDHF	0.00012913	3.56817e-05	0.276323
CDHG	0.000129786	3.03674e-05	0.233981
CDHH	0.000106188	1.59429e-05	0.150138
CDHI	0.000125197	2.65715e-05	0.212237
CDHK	0.000105533	1.67021e-05	0.158264
CDHL	0.000209099	3.34042e-05	0.159753
CDHM	0.000293001	0.000532189	1.81634
CDHN	7.40697e-05	1.36653e-05	0.184493
CDHP	0.000182224	1.29062e-05	0.0708256
CDHQ	0.000237941	0.000381111	1.60171
CDHR	0.000104877	1.51837e-05	0.144776
CDHS	9.70116e-05	3.87185e-05	0.399112
CDHT	0.000220243	4.0996e-05	0.18614
CDHV	0.000238596	0.0001488	0.62365
CDHW	9.30787e-05	1.82205e-05	0.195753
CDHY	0.000168459	2.65715e-05	0.157732
CDIA	4.32619e-05	5.69389e-05	1.31614
CDIC	3.01522e-05	5.08654e-05	1.68695
CDID	0.000279236	0.000359095	1.28599
CDIE	0.000243184	0.000418311	1.72014
CDIF	1.9009e-05	2.0498e-05	1.07833
CDIG	8.65238e-05	0.000122988	1.42144
CDIH	7.8658e-05	0.000205739	2.61562
CDII	7.80026e-05	0.000110082	1.41126
CDIK	0.00016256	0.00025205	1.5505
CDIL	0.000132408	0.000155633	1.17541
CDIM	3.73626e-05	4.02368e-05	1.07693
CDIN	6.16155e-05	0.000141968	2.30409
CDIP	0.000114054	2.20164e-05	0.193034
CDIQ	5.37497e-05	0.000160188	2.98026
CDIR	0.000169115	5.61797e-05	0.332199
CDIS	5.24387e-05	8.95839e-05	1.70835
CDIT	7.27587e-05	0.000175372	2.41032
CDIV	4.32619e-05	6.83267e-05	1.57937
CDIW	0.000177636	0.000301397	1.69671
CDIY	4.45729e-05	8.65472e-05	1.9417
CDKA	0.00012192	1.06286e-05	0.0871768
CDKC	0.000136996	1.82205e-05	0.133
CDKD	0.000107499	1.36653e-05	0.12712
CDKE	0.000114054	1.29062e-05	0.113158
CDKF	0.000121264	2.0498e-05	0.169036
CDKG	8.71793e-05	1.44245e-05	0.165458
CDKH	0.000132408	2.20164e-05	0.166277
CDKI	7.14477e-05	1.2147e-05	0.170012
CDKK	8.128e-05	4.55511e-06	0.0560423
CDKL	0.000125853	1.44245e-05	0.114614
CDKM	0.000135685	2.42939e-05	0.179046
CDKN	9.76671e-05	1.2147e-05	0.124371
CDKP	8.06245e-05	1.13878e-05	0.141245
CDKQ	0.000199923	1.97388e-05	0.0987324
CDKR	0.000105533	1.13878e-05	0.107907
CDKS	0.000104877	1.44245e-05	0.137537
CDKT	7.27587e-05	1.13878e-05	0.156514
CDKV	8.45574e-05	1.59429e-05	0.188545
CDKW	0.000181569	2.20164e-05	0.121256
CDKY	0.000115365	3.2645e-05	0.282971
CDLA	0.000105533	0.000160947	1.52509
CDLC	3.86735e-05	5.23838e-05	1.35451
CDLD	0.000201889	0.000201943	1.00027
CDLE	0.000131752	8.27512e-05	0.628082
CDLF	0.000131097	0.000242939	1.85313
CDLG	0.000196645	0.00026116	1.32808
CDLH	0.000183535	0.000288491	1.57185
CDLI	0.000136996	0.000135135	0.986415
CDLK	5.44051e-05	8.35104e-06	0.153497
CDLL	0.000226797	0.000271029	1.19503
CDLM	3.99845e-05	4.63103e-05	1.15821
CDLN	7.40697e-05	0.000127543	1.72194
CDLP	0.000201889	5.39022e-05	0.266989
CDLQ	7.73471e-05	0.000183723	2.37531
CDLR	0.000200578	2.65715e-05	0.132475
CDLS	8.98013e-05	0.000185241	2.06279
CDLT	0.00021041	0.000357576	1.69942
CDLV	0.000165837	0.000194352	1.17194
CDLW	0.000188779	0.000163225	0.864633
CDLY	0.000253017	0.000362891	1.43426
CDMA	0.000192057	0.000293046	1.52583
CDMC	8.25909e-05	0.000104768	1.26851
CDMD	0.000195334	0.000103249	0.528578
CDME	0.000159938	4.63103e-05	0.289552
CDMF	6.29264e-05	9.33798e-05	1.48395
CDMG	0.000156661	0.000230792	1.4732
CDMH	0.000235319	0.000306711	1.30339
CDMI	0.000184846	0.000343152	1.85642
CDMK	0.000130441	1.89796e-05	0.145503
CDML	0.000221553	0.000290009	1.30898
CDMM	4.85058e-05	7.74369e-05	1.59645
CDMN	9.04567e-05	0.000172335	1.90517
CDMP	0.000184191	2.73307e-05	0.148382
CDMQ	0.000178292	0.000292286	1.63937
CDMR	0.00019009	2.80899e-05	0.147771
CDMS	0.000163871	0.000436532	2.66388
CDMT	0.00023663	0.000370483	1.56566
CDMV	0.000285135	0.000402368	1.41115
CDMW	0.000241873	0.000361372	1.49406
CDMY	0.000248428	0.000498026	2.00471
CDNA	0.000106844	2.12572e-05	0.198956
CDNC	0.000150106	4.78287e-05	0.318633
CDND	0.00012913	2.35348e-05	0.182256
CDNE	8.32464e-05	1.29062e-05	0.155036
CDNF	0.00010881	2.27756e-05	0.209314
CDNG	6.42374e-05	9.11023e-06	0.141821
CDNH	7.27587e-05	1.36653e-05	0.187817
CDNI	0.000173048	2.0498e-05	0.118453
CDNK	4.58839e-05	8.35104e-06	0.182004
CDNL	0.000110121	1.59429e-05	0.144776
CDNM	0.000188779	0.000258123	1.36733
CDNN	9.63561e-05	1.82205e-05	0.189095
CDNP	8.25909e-05	1.36653e-05	0.165458
CDNQ	0.000173703	0.00028925	1.6652
CDNR	7.73471e-05	7.59186e-06	0.0981531
CDNS	0.000135685	3.64409e-05	0.26857
CDNT	9.37342e-05	1.36653e-05	0.145788
CDNV	0.000104222	2.35348e-05	0.225814
CDNW	6.096e-05	1.82205e-05	0.298892
CDNY	9.37342e-05	1.74613e-05	0.186285
CDPA	0.000181569	0.000162466	0.894788
CDPC	0.000229419	0.000349225	1.52221
CDPD	0.000353961	5.46614e-05	0.154428
CDPE	0.000136341	2.42939e-05	0.178186
CDPF	0.000168459	0.000297601	1.7666
CDPG	0.000107499	8.35104e-05	0.776846
CDPH	0.000159938	2.88491e-05	0.180376
CDPI	0.000114054	7.28818e-05	0.639011
CDPK	9.57006e-05	1.89796e-05	0.198323
CDPL	0.000198612	4.02368e-05	0.202591
CDPM	0.000350028	0.000525356	1.5009
CDPN	0.000156661	5.01062e-05	0.31984
CDPP	0.000164526	3.34042e-05	0.203032
CDPQ	0.000291035	0.000508654	1.74774
CDPR	0.000141584	2.50531e-05	0.176948
CDPS	0.000255639	0.00045703	1.7878
CDPT	0.00032512	0.000125266	0.385291
CDPV	0.000383458	0.000352262	0.918646
CDPW	0.000163215	4.70695e-05	0.288389
CDPY	0.000356583	0.000193592	0.542909
CDQA	0.000289724	0.000166262	0.573863
CDQC	0.000420165	0.000483601	1.15098
CDQD	0.000299556	2.50531e-05	0.0836342
CDQE	0.000295623	4.0996e-05	0.138677
CDQF	0.000356583	0.000482842	1.35408
CDQG	0.000233352	3.79593e-05	0.162669
CDQH	0.00016977	4.40328e-05	0.259367
CDQI	0.000387391	7.74369e-05	0.199894
CDQK	0.0001016	1.51837e-05	0.149446
CDQL	0.000278581	3.72001e-05	0.133534
CDQM	0.00025695	0.000458548	1.78458
CDQN	9.17677e-05	2.65715e-05	0.289552
CDQP	0.000310044	5.54205e-05	0.178751
CDQQ	0.000475226	0.000812329	1.70935
CDQR	0.000224175	3.64409e-05	0.162555
CDQS	0.000375592	0.000427421	1.13799
CDQT	0.000187468	6.60491e-05	0.352322
CDQV	0.00038608	0.000220164	0.570255
CDQW	0.000221553	3.87185e-05	0.174759
CDQY	0.000331675	8.27512e-05	0.249495
CDRA	0.000116021	2.50531e-05	0.215937
CDRC	0.000156661	1.89796e-05	0.121151
CDRD	0.000104222	1.67021e-05	0.160255
CDRE	0.000164526	2.65715e-05	0.161503
CDRF	0.000156005	3.18858e-05	0.204389
CDRG	9.17677e-05	1.06286e-05	0.115821
CDRH	9.63561e-05	1.44245e-05	0.1497
CDRI	0.000140929	1.89796e-05	0.134675
CDRK	8.91458e-05	1.29062e-05	0.144776
CDRL	0.00013503	2.96082e-05	0.219272
CDRM	0.000187468	4.63103e-05	0.24703
CDRN	8.78348e-05	1.36653e-05	0.15558
CDRP	0.000150761	3.11266e-05	0.206463
CDRQ	0.000258261	2.88491e-05	0.111705
CDRR	9.96335e-05	1.29062e-05	0.129536
CDRS	0.000118643	1.59429e-05	0.134378
CDRT	0.000147484	2.58123e-05	0.175018
CDRV	0.000222209	3.03674e-05	0.136662
CDRW	0.000180913	2.12572e-05	0.117499
CDRY	0.000129786	2.12572e-05	0.163787
CDSA	0.000119954	1.82205e-05	0.151896
CDSC	0.000234008	8.27512e-05	0.353626
CDSD	0.000150761	2.88491e-05	0.191356
CDSE	0.000151417	1.74613e-05	0.115319
CDSF	0.000416888	0.000539022	1.29297
CDSG	0.000106188	1.51837e-05	0.142988
CDSH	0.000293657	0.000290009	0.987578
CDSI	0.000221553	3.03674e-05	0.137066
CDSK	6.42374e-05	1.2147e-05	0.189095
CDSL	0.000171081	3.2645e-05	0.190816
CDSM	0.000280547	0.000342393	1.22045
CDSN	5.24387e-05	1.06286e-05	0.202686
CDSP	0.000128475	2.73307e-05	0.212732
CDSQ	0.000381492	0.000516246	1.35323
CDSR	0.000183535	2.35348e-05	0.12823
CDSS	0.000209755	3.49225e-05	0.166492
CDST	0.000186813	3.94776e-05	0.211322
CDSV	0.000153383	3.41634e-05	0.222732
CDSW	0.000138307	3.03674e-05	0.219565
CDSY	0.000156005	4.32736e-05	0.277386
CDTA	0.000235974	0.000154874	0.656317
CDTC	0.000221553	0.000377315	1.70304
CDTD	0.000165182	2.50531e-05	0.15167
CDTE	0.000156661	2.58123e-05	0.164766
CDTF	0.000226797	0.000399332	1.76074
CDTG	0.000199923	4.32736e-05	0.216452
CDTH	0.000266782	0.000499544	1.87248
CDTI	0.000255639	0.000154874	0.605831
CDTK	0.000117332	2.0498e-05	0.174702
CDTL	0.000140929	4.93471e-05	0.350156
CDTM	0.000189435	0.000328727	1.73531
CDTN	0.000128475	0.000119951	0.933656
CDTP	0.000136341	2.50531e-05	0.183754
CDTQ	0.000245806	0.000375797	1.52883
CDTR	0.000142895	2.0498e-05	0.143448
CDTS	0.000272681	0.00042894	1.57305
CDTT	0.000192712	0.000151837	0.787896
CDTV	0.000449006	0.00047525	1.05845
CDTW	0.000273992	4.40328e-05	0.160708
CDTY	0.000235974	0.000209535	0.887958
CDVA	0.000116021	0.000141209	1.2171
CDVC	6.62039e-05	5.84573e-05	0.882989
CDVD	0.000275959	0.000438809	1.59013
CDVE	0.000288413	0.000305952	1.06081
CDVF	5.89935e-05	0.000118433	2.00756
CDVG	0.000259572	0.000444883	1.71391
CDVH	0.000242529	0.000469177	1.93452
CDVI	0.000302833	0.000428181	1.41391
CDVK	0.000165182	4.02368e-05	0.243591
CDVL	0.00016256	0.000285454	1.75599
CDVM	4.32619e-05	8.73063e-05	2.01809
CDVN	0.000153383	0.000342393	2.23227
CDVP	0.000268748	2.27756e-05	0.0847468
CDVQ	0.000112743	0.000258882	2.29621
CDVR	0.000209099	2.50531e-05	0.119814
CDVS	8.71793e-05	0.000189796	2.17708
CDVT	0.0002032	0.000403128	1.9839
CDVV	0.000176325	0.000216368	1.2271
CDVW	0.000251706	0.00035454	1.40855
CDVY	0.000339541	0.000597479	1.75967
CDWA	0.000192057	0.000196629	1.02381
CDWC	0.000222864	2.58123e-05	0.115821
CDWD	0.000137652	1.97388e-05	0.143397
CDWE	0.000187468	2.80899e-05	0.149838
CDWF	0.000156661	6.07348e-05	0.387684
CDWG	0.000171737	6.37716e-05	0.371333
CDWH	0.000123231	2.12572e-05	0.172499
CDWI	0.000139618	4.40328e-05	0.31538
CDWK	0.000103566	1.51837e-05	0.146608
CDWL	0.000119298	4.55511e-05	0.381826
CDWM	5.50606e-05	0.000109323	1.9855
CDWN	0.000165837	5.76981e-05	0.34792
CDWP	0.000206477	3.87185e-05	0.187519
CDWQ	6.48929e-05	0.000163984	2.527
CDWR	0.000148139	1.67021e-05	0.112746
CDWS	0.000232697	0.000116155	0.499171
CDWT	0.000207133	8.35104e-05	0.403173
CDWV	0.000310699	0.00021409	0.68906
CDWW	0.00019009	7.51594e-05	0.395388
CDWY	8.06245e-05	2.50531e-05	0.310738
CDYA	0.000211721	0.000404646	1.91122
CDYC	0.000275303	0.000207258	0.752834
CDYD	0.000104877	1.67021e-05	0.159253
CDYE	0.00011471	3.34042e-05	0.291206
CDYF	0.000178947	0.000286213	1.59943
CDYG	0.000128475	5.46614e-05	0.425464
CDYH	0.000188124	2.96082e-05	0.157387
CDYI	0.000281858	0.00024218	0.859228
CDYK	0.000122575	1.67021e-05	0.13626
CDYL	0.000168459	5.61797e-05	0.333491
CDYM	0.000117332	0.000154874	1.31997
CDYN	0.000191401	5.54205e-05	0.289552
CDYP	0.000147484	2.0498e-05	0.138985
CDYQ	0.000175014	0.000242939	1.38811
CDYR	0.000112743	1.29062e-05	0.114474
CDYS	0.000282513	0.000163225	0.57776
CDYT	0.000245806	9.48982e-05	0.386069
CDYV	0.00022352	0.00012147	0.54344
CDYW	0.000110777	4.32736e-05	0.390638
CDYY	0.000340196	0.000309748	0.910498
CEAA	0.000150106	0.000206498	1.37569
CEAC	7.07922e-05	0.000162466	2.29497
CEAD	0.000154694	3.18858e-05	0.206122
CEAE	0.000117987	2.0498e-05	0.173731
CEAF	4.1951e-05	6.07348e-05	1.44776
CEAG	0.000114054	0.000100212	0.87864
CEAH	0.000211066	0.000235348	1.11504
CEAI	0.000156661	0.000244458	1.56043
CEAK	0.000109466	1.82205e-05	0.166449
CEAL	0.00015535	0.000233829	1.50518
CEAM	7.07922e-05	9.4139e-05	1.32979
CEAN	0.000145517	0.000181445	1.2469
CEAP	0.000128475	1.29062e-05	0.100457
CEAQ	0.000139618	0.000237625	1.70197
CEAR	0.000110777	1.44245e-05	0.130213
CEAS	0.000139618	0.000257364	1.84334
CEAT	0.000266126	0.000428181	1.60894
CEAV	0.000169115	0.000198147	1.17167
CEAW	0.000124542	0.00019587	1.57272
CEAY	0.00015535	0.000226996	1.4612
CECA	1.96645e-06	7.59186e-07	0.386069
CECC	1.9009e-05	8.35104e-06	0.43932
CECD	0.000201233	0.000109323	0.543263
CECE	0.000148795	0.000151837	1.02045
CECF	1.11432e-05	6.07348e-06	0.545038
CECG	5.17832e-05	8.27512e-05	1.59803
CECH	2.88413e-05	2.27756e-05	0.789686
CECI	0.00019009	0.000131339	0.69093
CECK	0.00025105	0.000328727	1.30941
CECL	0.00021631	0.000280139	1.29509
CECM	1.50761e-05	1.2147e-05	0.805709
CECN	1.11432e-05	3.11266e-05	2.79332
CECP	0.000136996	1.89796e-05	0.138541
CECQ	8.52129e-06	1.36653e-05	1.60367
CECR	0.000226142	5.84573e-05	0.258498
CECS	1.04877e-05	4.55511e-06	0.434328
CECT	1.37652e-05	1.29062e-05	0.937596
CECV	3.86735e-05	1.89796e-05	0.490766
CECW	0.000179603	6.529e-05	0.363525
CECY	7.8658e-06	5.3143e-06	0.675621
CEDA	9.43896e-05	1.89796e-05	0.201078
CEDC	9.57006e-05	1.59429e-05	0.166591
CEDD	0.000110121	2.0498e-05	0.18614
CEDE	0.000141584	1.82205e-05	0.12869
CEDF	0.000139618	2.88491e-05	0.206628
CEDG	0.000113399	1.13878e-05	0.100423
CEDH	0.000147484	2.80899e-05	0.190461
CEDI	0.000125853	1.82205e-05	0.144776
CEDK	7.73471e-05	8.35104e-06	0.107968
CEDL	7.53806e-05	1.29062e-05	0.171213
CEDM	0.000216965	7.51594e-05	0.346412
CEDN	9.8978e-05	1.36653e-05	0.138064
CEDP	0.000119954	1.97388e-05	0.164554
CEDQ	0.000185502	7.3641e-05	0.396983
CEDR	0.000112743	1.82205e-05	0.16161
CEDS	7.73471e-05	2.20164e-05	0.284644
CEDT	9.96335e-05	1.36653e-05	0.137156
CEDV	0.000152072	2.73307e-05	0.179722
CEDW	6.29264e-05	1.59429e-05	0.253358
CEDY	0.000136341	1.89796e-05	0.139208
CEEA	0.000114054	3.11266e-05	0.272911
CEEC	0.000164526	6.75675e-05	0.410679
CEED	8.06245e-05	1.2147e-05	0.150661
CEEE	8.06245e-05	9.86941e-06	0.122412
CEEF	9.24232e-05	4.85879e-05	0.525711
CEEG	5.8338e-05	8.35104e-06	0.143149
CEEH	5.24387e-05	1.13878e-05	0.217164
CEEI	0.000146828	2.80899e-05	0.191311
CEEK	3.80181e-05	6.07348e-06	0.159753
CEEL	0.00013503	1.74613e-05	0.129314
CEEM	0.000272026	0.000350744	1.28938
CEEN	7.8658e-05	1.74613e-05	0.22199
CEEP	0.00011471	1.51837e-05	0.132366
CEEQ	0.000239252	0.000340874	1.42475
CEER	8.65238e-05	1.97388e-05	0.228132
CEES	0.000117987	3.49225e-05	0.295986
CEET	0.00014224	1.74613e-05	0.122759
CEEV	0.000119298	2.42939e-05	0.203641
CEEW	0.000137652	1.13878e-05	0.082729
CEEY	9.50451e-05	1.97388e-05	0.207678
CEFA	3.27742e-06	7.59186e-06	2.31641
CEFC	1.31097e-06	1.51837e-06	1.15821
CEFD	0.000165837	0.000204221	1.23145
CEFE	0.00010881	0.000150319	1.38148
CEFF	3.08077e-05	4.02368e-05	1.30606
CEFG	6.16155e-05	7.89553e-05	1.28142
CEFH	2.94968e-05	9.79349e-05	3.32019
CEFI	1.11432e-05	1.74613e-05	1.56699
CEFK	0.000132408	0.000138931	1.04927
CEFL	9.37342e-05	0.000174613	1.86285
CEFM	7.21032e-06	6.07348e-06	0.842332
CEFN	2.68748e-05	5.69389e-05	2.11867
CEFP	0.000131752	2.65715e-05	0.201678
CEFQ	1.57316e-05	5.16246e-05	3.28159
CEFR	0.000187468	0.000184482	0.984071
CEFS	3.01522e-05	3.34042e-05	1.10785
CEFT	5.89935e-05	7.44002e-05	1.26116
CEFV	9.17677e-06	2.20164e-05	2.39914
CEFW	7.8658e-05	0.000103249	1.31263
CEFY	0.000130441	0.000195111	1.49577
CEGA	8.91458e-05	4.63103e-05	0.51949
CEGC	0.00013503	0.00017689	1.31001
CEGD	7.07922e-05	1.13878e-05	0.160862
CEGE	4.1951e-05	9.11023e-06	0.217164
CEGF	0.00011471	0.000192833	1.68105
CEGG	0.000123231	6.83267e-06	0.0554461
CEGH	0.000112088	0.000128302	1.14466
CEGI	0.000125853	6.37716e-05	0.506715
CEGK	0.000132408	2.12572e-05	0.160544
CEGL	0.000115365	3.49225e-05	0.302713
CEGM	0.00021631	0.000327968	1.5162
CEGN	5.04722e-05	2.27756e-06	0.0451249
CEGP	0.000178292	2.50531e-05	0.140518
CEGQ	0.000376248	0.000443364	1.17838
CEGR	7.47251e-05	9.11023e-06	0.121916
CEGS	9.96335e-05	8.04737e-05	0.807697
CEGT	0.000152072	8.35104e-05	0.54915
CEGV	0.000220898	0.000227756	1.03104
CEGW	0.000119298	0.000202703	1.69913
CEGY	0.00019009	0.000266474	1.40183
CEHA	0.000144206	0.00021409	1.48461
CEHC	0.000123231	0.000215609	1.74963
CEHD	0.000116676	3.03674e-05	0.260271
CEHE	0.00015535	5.99757e-05	0.386069
CEHF	0.000180913	0.000277862	1.53588
CEHG	0.000214343	0.000290009	1.35301
CEHH	9.30787e-05	0.000170058	1.82703
CEHI	0.000174359	0.000296842	1.70248
CEHK	5.9649e-05	9.86941e-06	0.165458
CEHL	0.00021041	0.000353021	1.67778
CEHM	6.62039e-05	0.000154874	2.33935
CEHN	0.000150761	0.000199666	1.32438
CEHP	0.000112088	2.20164e-05	0.196421
CEHQ	0.000180913	0.000255846	1.41419
CEHR	0.000120609	1.89796e-05	0.157365
CEHS	0.000249084	0.000372001	1.49348
CEHT	0.000232697	0.000310507	1.33438
CEHV	0.000201889	0.000406923	2.01558
CEHW	9.57006e-05	3.41634e-05	0.356982
CEHY	0.000235974	0.00031734	1.34481
CEIA	1.11432e-05	2.80899e-05	2.5208
CEIC	1.57316e-05	3.18858e-05	2.02686
CEID	5.37497e-05	8.27512e-05	1.53957
CEIE	6.16155e-05	9.64166e-05	1.56481
CEIF	1.96645e-06	4.55511e-06	2.31641
CEIG	8.52129e-06	1.97388e-05	2.31641
CEIH	8.52129e-06	1.2147e-05	1.42549
CEII	1.44206e-05	1.82205e-05	1.2635
CEIK	1.9009e-05	3.64409e-05	1.91703
CEIL	1.31097e-05	3.79593e-05	2.89552
CEIM	1.9009e-05	3.41634e-05	1.79722
CEIN	1.50761e-05	3.56817e-05	2.36677
CEIP	0.000133063	2.0498e-05	0.154047
CEIQ	7.34142e-05	0.000179168	2.44051
CEIR	0.000186813	0.000249772	1.33702
CEIS	1.63871e-05	4.17552e-05	2.54805
CEIT	1.70426e-05	5.08654e-05	2.98461
CEIV	1.11432e-05	2.20164e-05	1.97576
CEIW	9.17677e-06	1.13878e-05	1.24094
CEIY	8.52129e-06	8.35104e-06	0.980021
CEKA	8.91458e-05	1.44245e-05	0.161808
CEKC	6.096e-05	1.36653e-05	0.224169
CEKD	4.91613e-05	3.03674e-06	0.061771
CEKE	0.00010881	1.89796e-05	0.174429
CEKF	6.16155e-05	1.44245e-05	0.234106
CEKG	6.62039e-05	1.13878e-05	0.172011
CEKH	5.76826e-05	8.35104e-06	0.144776
CEKI	0.000117332	1.74613e-05	0.14882
CEKK	9.43896e-05	7.59186e-06	0.080431
CEKL	7.07922e-05	7.59186e-06	0.107241
CEKM	0.000165182	4.78287e-05	0.289552
CEKN	4.12955e-05	1.06286e-05	0.257379
CEKP	7.14477e-05	1.06286e-05	0.14876
CEKQ	0.000153383	7.3641e-05	0.480111
CEKR	5.17832e-05	8.35104e-06	0.161269
CEKS	0.000163215	1.89796e-05	0.116286
CEKT	0.000129786	2.35348e-05	0.181335
CEKV	0.000100944	1.29062e-05	0.127854
CEKW	9.11122e-05	1.06286e-05	0.116654
CEKY	9.43896e-05	6.83267e-06	0.0723879
CELA	8.52129e-06	2.96082e-05	3.47462
CELC	1.24542e-05	2.96082e-05	2.37737
CELD	0.00016256	0.000241421	1.48512
CELE	0.00012192	0.000168539	1.38238
CELF	1.24542e-05	1.2147e-05	0.975332
CELG	6.03045e-05	8.50288e-05	1.40999
CELH	2.68748e-05	5.46614e-05	2.03392
CELI	2.75303e-05	3.11266e-05	1.13063
CELK	0.000171737	0.000278621	1.62237
CELL	0.000125197	0.000170817	1.36438
CELM	1.17987e-05	2.65715e-05	2.25207
CELN	2.09755e-05	2.20164e-05	1.04962
CELP	0.000201889	2.65715e-05	0.131614
CELQ	3.08077e-05	7.97145e-05	2.58748
CELR	0.000123231	6.529e-05	0.529818
CELS	9.83226e-06	3.79593e-05	3.86069
CELT	3.99845e-05	8.27512e-05	2.06958
CELV	2.88413e-05	6.45308e-05	2.23744
CELW	0.000200578	0.000258123	1.2869
CELY	2.94968e-05	5.61797e-05	1.90461
CEMA	3.01522e-05	5.92165e-05	1.96392
CEMC	1.44206e-05	1.82205e-05	1.2635
CEMD	0.000334952	0.000473732	1.41433
CEME	0.000286446	0.000375038	1.30928
CEMF	9.83226e-06	2.27756e-05	2.31641
CEMG	6.48929e-05	0.0001116	1.71976
CEMH	5.44051e-05	0.000105527	1.93965
CEMI	2.22864e-05	4.93471e-05	2.21422
CEMK	0.000150761	0.000208776	1.38481
CEML	3.86735e-05	6.37716e-05	1.64897
CEMM	1.9009e-05	3.79593e-05	1.99691
CEMN	2.29419e-05	3.56817e-05	1.55531
CEMP	0.000171737	2.0498e-05	0.119357
CEMQ	6.03045e-05	0.000155633	2.58079
CEMR	0.000287757	0.000182205	0.633188
CEMS	3.60516e-05	6.45308e-05	1.78996
CEMT	6.35819e-05	0.000100212	1.57612
CEMV	2.29419e-05	3.64409e-05	1.5884
CEMW	0.000106844	0.000160188	1.49927
CEMY	1.57316e-05	2.50531e-05	1.59253
CENA	4.65393e-05	7.06043e-05	1.51709
CENC	0.000188779	0.000288491	1.52819
CEND	9.30787e-05	2.12572e-05	0.228379
CENE	6.35819e-05	1.59429e-05	0.250746
CENF	0.000104877	0.00018676	1.78074
CENG	4.71948e-05	2.80899e-05	0.59519
CENH	0.000123231	0.000131339	1.0658
CENI	0.000167804	0.000137413	0.818888
CENK	3.01522e-05	6.07348e-06	0.201427
CENL	7.01368e-05	2.73307e-05	0.389677
CENM	0.000104222	0.00018676	1.79194
CENN	7.01368e-05	5.08654e-05	0.725232
CENP	0.000104222	1.44245e-05	0.138402
CENQ	0.000120609	0.000161707	1.34075
CENR	3.73626e-05	8.35104e-06	0.223514
CENS	0.000140929	0.000173853	1.23362
CENT	0.000129786	0.000114637	0.883279
CENV	0.000125853	0.000152596	1.2125
CENW	0.000133063	5.23838e-05	0.393676
CENY	0.000172392	0.000162466	0.942419
CEPA	0.000241218	0.000299878	1.24318
CEPC	0.000175014	0.000290768	1.6614
CEPD	0.000145517	4.32736e-05	0.297377
CEPE	0.00012192	3.03674e-05	0.249077
CEPF	6.62039e-05	8.04737e-05	1.21554
CEPG	0.000123231	0.000118433	0.961065
CEPH	0.000230075	6.90859e-05	0.300276
CEPI	0.000186813	0.000277103	1.48332
CEPK	0.000109466	9.86941e-06	0.0901598
CEPL	0.000167148	0.000114637	0.68584
CEPM	0.000164526	0.000265715	1.61503
CEPN	0.000168459	0.000201184	1.19426
CEPP	0.000161904	4.93471e-05	0.304791
CEPQ	0.000150106	0.000297601	1.98261
CEPR	0.000172392	3.64409e-05	0.211384
CEPS	0.0001016	0.000215609	2.12213
CEPT	0.00019599	0.000238384	1.21631
CEPV	0.000234008	0.000361372	1.54428
CEPW	0.000204511	0.000226996	1.10995
CEPY	0.000224175	0.000323413	1.44268
CEQA	0.000308733	0.000409201	1.32542
CEQC	0.000131097	0.000236866	1.8068
CEQD	0.000161904	3.64409e-05	0.225077
CEQE	0.000218932	5.23838e-05	0.23927
CEQF	0.000285791	0.000407683	1.42651
CEQG	0.000253672	0.000198147	0.781116
CEQH	0.000188779	0.00018676	0.989302
CEQI	0.000202544	0.000296082	1.46181
CEQK	0.000124542	2.0498e-05	0.164587
CEQL	0.000306111	0.000349225	1.14085
CEQM	0.000104222	0.000195111	1.87207
CEQN	0.000163871	0.000193592	1.18137
CEQP	0.000206477	2.50531e-05	0.121336
CEQQ	0.000305455	0.000487397	1.59564
CEQR	0.000263504	4.25144e-05	0.161342
CEQS	0.000323809	0.000553446	1.70918
CEQT	0.000340196	0.000426662	1.25417
CEQV	0.000435241	0.000625569	1.43729
CEQW	0.000220898	0.00030747	1.39191
CEQY	0.000310044	0.000488156	1.57448
CERA	0.000105533	7.59186e-06	0.0719383
CERC	0.000180913	2.88491e-05	0.159463
CERD	8.39019e-05	5.3143e-06	0.0633394
CERE	7.93135e-05	1.29062e-05	0.162723
CERF	0.000116021	2.27756e-05	0.196306
CERG	6.29264e-05	1.29062e-05	0.205099
CERH	0.000103566	1.2147e-05	0.117287
CERI	0.000131097	2.80899e-05	0.214268
CERK	8.25909e-05	2.27756e-05	0.275763
CERL	0.00014224	1.97388e-05	0.138771
CERM	0.000239907	0.000118433	0.493662
CERN	8.65238e-05	7.59186e-06	0.0877429
CERP	9.43896e-05	8.35104e-06	0.0884741
CERQ	0.000279892	0.000200425	0.716081
CERR	0.000119298	1.89796e-05	0.159094
CERS	0.000145517	2.73307e-05	0.187817
CERT	0.000154694	1.13878e-05	0.0736148
CERV	0.000159283	2.58123e-05	0.162054
CERW	9.50451e-05	1.82205e-05	0.191703
CERY	0.000201889	2.12572e-05	0.105292
CESA	0.000196645	0.000218645	1.11188
CESC	0.000165182	0.000294564	1.78327
CESD	0.000176325	3.64409e-05	0.206669
CESE	0.000104222	9.86941e-06	0.0946961
CESF	9.96335e-05	0.000141968	1.4249
CESG	8.78348e-05	4.0996e-05	0.46674
CESH	0.000133719	0.000176131	1.31718
CESI	0.000198612	0.00029836	1.50223
CESK	8.71793e-05	9.86941e-06	0.113208
CESL	0.000158627	0.000226237	1.42622
CESM	0.000166493	0.000224719	1.34972
CESN	0.000164526	0.000154115	0.936717
CESP	0.00015535	2.42939e-05	0.156382
CESQ	0.000230075	0.000349225	1.51788
CESR	9.17677e-05	1.82205e-05	0.19855
CESS	0.000225486	0.000286213	1.26931
CEST	0.000324464	0.000360613	1.11141
CESV	0.000249739	0.000310507	1.24332
CESW	0.000179603	0.000282417	1.57246
CESY	0.000357239	0.00043805	1.22621
CETA	0.000165182	0.000248254	1.50291
CETC	7.01368e-05	0.000165502	2.35971
CETD	0.00016977	8.95839e-05	0.527677
CETE	0.000150106	7.28818e-05	0.485536
CETF	4.39174e-05	7.81961e-05	1.78053
CETG	0.000235974	0.000389462	1.65044
CETH	0.000116676	0.000163225	1.39896
CETI	0.000278581	0.000377315	1.35442
CETK	0.000128475	4.55511e-05	0.354553
CETL	0.000104222	0.000229274	2.19986
CETM	9.30787e-05	0.000190556	2.04725
CETN	0.000168459	0.000194352	1.1537
CETP	0.00012192	2.0498e-05	0.168127
CETQ	0.000152072	0.00024218	1.59253
CETR	0.0001016	2.27756e-05	0.224169
CETS	0.000135685	0.000234588	1.72892
CETT	0.000323153	0.000368964	1.14176
CETV	0.000252361	0.000381111	1.51018
CETW	0.000140274	0.000189796	1.35305
CETY	0.000196645	0.000228515	1.16207
CEVA	2.09755e-05	3.49225e-05	1.66492
CEVC	1.24542e-05	2.73307e-05	2.1945
CEVD	0.00013503	0.000239143	1.77104
CEVE	0.000136996	0.00018676	1.36325
CEVF	1.24542e-05	3.2645e-05	2.6212
CEVG	2.1631e-05	6.75675e-05	3.12365
CEVH	1.9009e-05	7.21226e-05	3.79413
CEVI	1.76981e-05	3.11266e-05	1.75876
CEVK	0.000150106	0.000209535	1.39592
CEVL	4.064e-05	6.37716e-05	1.56918
CEVM	1.63871e-05	2.73307e-05	1.66782
CEVN	2.49084e-05	5.76981e-05	2.31641
CEVP	0.000170426	2.58123e-05	0.151458
CEVQ	0.000103566	0.000223201	2.15514
CEVR	0.000242529	0.000253568	1.04552
CEVS	2.94968e-05	5.16246e-05	1.75018
CEVT	4.26064e-05	9.64166e-05	2.26296
CEVV	1.76981e-05	3.64409e-05	2.05903
CEVW	9.50451e-05	0.000151078	1.58954
CEVY	4.65393e-05	5.99757e-05	1.28871
CEWA	3.27742e-06	1.97388e-05	6.02267
CEWC	7.8658e-06	3.79593e-06	0.482586
CEWD	0.000306766	0.00017689	0.576629
CEWE	0.000116021	0.00018676	1.60971
CEWF	0.000104222	0.000100972	0.968814
CEWG	4.98168e-05	0.000142727	2.86504
CEWH	0.00012192	0.00021409	1.75599
CEWI	9.24232e-05	0.000122988	1.33071
CEWK	0.000102255	2.50531e-05	0.245005
CEWL	9.63561e-05	0.000118433	1.22912
CEWM	3.27742e-06	6.83267e-06	2.08477
CEWN	2.81858e-05	5.16246e-05	1.83158
CEWP	0.000148795	2.0498e-05	0.13776
CEWQ	1.63871e-05	4.0996e-05	2.50173
CEWR	0.000143551	1.89796e-05	0.132215
CEWS	3.67071e-05	6.75675e-05	1.84072
CEWT	7.66916e-05	0.000112359	1.46508
CEWV	3.86735e-05	2.65715e-05	0.687072
CEWW	0.000172392	0.000230033	1.33436
CEWY	0.00025105	0.000390981	1.55738
CEYA	2.29419e-05	4.47919e-05	1.95241
CEYC	5.37497e-05	8.50288e-05	1.58194
CEYD	0.00014224	7.06043e-05	0.496374
CEYE	0.000137652	0.000211054	1.53325
CEYF	0.000144862	0.000180686	1.2473
CEYG	0.000158627	0.000277103	1.74688
CEYH	0.000206477	0.000321135	1.55531
CEYI	0.000209755	0.000304433	1.45138
CEYK	0.000126508	2.88491e-05	0.228041
CEYL	0.000222209	0.000288491	1.29828
CEYM	2.81858e-05	3.11266e-05	1.10434
CEYN	8.25909e-05	0.000133617	1.61781
CEYP	0.000182224	2.73307e-05	0.149984
CEYQ	6.55484e-05	0.000136653	2.08477
CEYR	9.76671e-05	1.59429e-05	0.163237
CEYS	0.000110121	0.000183723	1.66837
CEYT	0.000268093	0.000472213	1.76138
CEYV	0.000109466	0.000152596	1.39401
CEYW	0.000138307	0.000178409	1.28995
CEYY	0.000264815	0.000320376	1.20981
CFAA	5.24387e-05	0.000104008	1.98343
CFAC	4.1951e-05	5.39022e-05	1.28489
CFAD	0.000116676	5.76981e-05	0.494515
CFAE	0.000113399	4.47919e-05	0.394995
CFAF	2.62193e-06	5.3143e-06	2.02686
CFAG	0.00013503	0.000217886	1.61362
CFAH	0.000153383	0.000248254	1.61852
CFAI	3.34297e-05	8.80655e-05	2.63435
CFAK	0.000103566	1.06286e-05	0.102626
CFAL	7.9969e-05	0.00020498	2.56324
CFAM	2.62193e-06	8.35104e-06	3.18507
CFAN	7.27587e-05	0.000124506	1.71122
CFAP	0.000122575	0.00013969	1.13963
CFAQ	1.9009e-05	4.02368e-05	2.11672
CFAR	8.39019e-05	1.59429e-05	0.190018
CFAS	2.032e-05	3.72001e-05	1.83071
CFAT	9.96335e-05	0.000189796	1.90495
CFAV	1.50761e-05	4.78287e-05	3.17248
CFAW	5.57161e-05	4.85879e-05	0.872062
CFAY	0.000115365	0.000296842	2.57306
CFCA	4.58839e-06	9.86941e-06	2.15096
CFCC	4.58839e-06	4.55511e-06	0.992749
CFCD	6.35819e-05	6.30124e-05	0.991043
CFCE	0.00014224	8.1992e-05	0.576435
CFCF	2.62193e-06	1.51837e-06	0.579103
CFCG	6.55484e-06	1.06286e-05	1.62149
CFCH	7.8658e-06	6.83267e-06	0.868655
CFCI	1.31097e-06	3.79593e-06	2.89552
CFCK	9.04567e-05	1.44245e-05	0.159463
CFCL	5.24387e-06	6.07348e-06	1.15821
CFCM	3.9329e-06	2.27756e-06	0.579103
CFCN	9.17677e-06	2.96082e-05	3.22643
CFCP	6.22709e-05	0.00012147	1.95066
CFCQ	6.55484e-06	1.82205e-05	2.7797
CFCR	0.000104222	1.82205e-05	0.174824
CFCS	5.89935e-06	5.3143e-06	0.900827
CFCT	7.21032e-06	9.11023e-06	1.2635
CFCV	2.62193e-06	6.07348e-06	2.31641
CFCW	0.000153383	9.18615e-05	0.598902
CFCY	1.04877e-05	1.06286e-05	1.01343
CFDA	0.000110777	1.67021e-05	0.150772
CFDC	0.00018288	4.0996e-05	0.224169
CFDD	7.9969e-05	1.59429e-05	0.199363
CFDE	5.70271e-05	9.86941e-06	0.173065
CFDF	0.000220243	0.000141968	0.644597
CFDG	9.43896e-05	4.0996e-05	0.434328
CFDH	0.000108155	3.03674e-05	0.280777
CFDI	0.000176325	9.18615e-05	0.520978
CFDK	7.80026e-05	6.83267e-06	0.0875955
CFDL	0.000118643	2.65715e-05	0.223963
CFDM	0.00019599	6.83267e-05	0.348624
CFDN	8.58684e-05	2.12572e-05	0.247556
CFDP	0.000136341	3.64409e-05	0.267278
CFDQ	0.000207133	8.65472e-05	0.417834
CFDR	0.000193368	2.27756e-05	0.117784
CFDS	9.83226e-05	1.89796e-05	0.193034
CFDT	0.0002032	7.28818e-05	0.35867
CFDV	0.000180258	5.92165e-05	0.32851
CFDW	0.000152728	4.02368e-05	0.263455
CFDY	0.000136341	2.65715e-05	0.194891
CFEA	0.000110121	4.32736e-05	0.392963
CFEC	0.000175014	0.000175372	1.00204
CFED	8.128e-05	1.51837e-05	0.186808
CFEE	9.37342e-05	1.89796e-05	0.202484
CFEF	0.000132408	0.000107045	0.808451
CFEG	0.000104222	6.98451e-05	0.670157
CFEH	8.78348e-05	1.44245e-05	0.164223
CFEI	0.000246462	0.000320376	1.2999
CFEK	9.57006e-05	9.11023e-06	0.0951951
CFEL	0.000176981	8.50288e-05	0.480441
CFEM	9.63561e-05	0.00012147	1.26063
CFEN	0.000123231	9.26206e-05	0.751602
CFEP	0.000224175	0.000290009	1.29367
CFEQ	0.000268748	0.000539022	2.00567
CFER	9.24232e-05	1.29062e-05	0.139642
CFES	0.000220898	0.00018676	0.845457
CFET	0.000192712	0.000267993	1.39064
CFEV	0.000173703	0.000194352	1.11887
CFEW	7.60361e-05	2.88491e-05	0.379413
CFEY	0.000148139	2.50531e-05	0.169119
CFFA	1.31097e-06	4.55511e-06	3.47462
CFFC	1.50761e-05	9.11023e-06	0.604282
CFFD	0.000133719	0.000117674	0.88001
CFFE	0.000144206	0.000127543	0.884449
CFFF	0.000123231	0.000230792	1.87284
CFFG	3.73626e-05	3.34042e-05	0.894054
CFFH	0.000167148	0.000312025	1.86676
CFFI	0.000235974	0.000528393	2.2392
CFFK	0.000106844	3.03674e-05	0.284222
CFFL	0.000171081	0.000302915	1.77059
CFFM	6.55484e-07	1.51837e-06	2.31641
CFFN	8.52129e-06	2.96082e-05	3.47462
CFFP	0.00023663	0.000280899	1.18708
CFFQ	3.27742e-06	3.03674e-06	0.926565
CFFR	0.000168459	2.88491e-05	0.171252
CFFS	2.22864e-05	5.92165e-05	2.65706
CFFT	0.000108155	0.000358336	3.31317
CFFV	7.27587e-05	0.000370483	5.09194
CFFW	0.000118643	0.000198907	1.67652
CFFY	0.000218276	0.000245217	1.12343
CFGA	0.000115365	9.48982e-05	0.82259
CFGC	0.000179603	1.97388e-05	0.109903
CFGD	9.17677e-05	1.67021e-05	0.182004
CFGE	0.000120609	2.12572e-05	0.176249
CFGF	0.000145517	0.000151078	1.03821
CFGG	5.17832e-05	3.2645e-05	0.630416
CFGH	0.000213032	0.000258123	1.21166
CFGI	0.00010881	0.000136653	1.25589
CFGK	0.000128475	1.74613e-05	0.135912
CFGL	0.000134374	0.000100972	0.751422
CFGM	0.000175014	0.000219405	1.25364
CFGN	8.06245e-05	5.01062e-05	0.621477
CFGP	0.000165837	7.89553e-05	0.476101
CFGQ	0.000260227	0.000253568	0.974411
CFGR	7.27587e-05	1.51837e-05	0.208686
CFGS	0.000127819	0.000177649	1.38985
CFGT	0.00017567	0.00017689	1.00695
CFGV	0.000173048	0.000186	1.07485
CFGW	1.76981e-05	1.44245e-05	0.815034
CFGY	0.000237941	0.000242939	1.02101
CFHA	4.12955e-05	0.000144245	3.493
CFHC	0.000109466	0.000178409	1.62981
CFHD	0.000119298	3.41634e-05	0.28637
CFHE	0.000148139	4.85879e-05	0.327988
CFHF	0.000164526	0.000245217	1.49044
CFHG	0.000104222	0.000114637	1.09993
CFHH	0.000225486	0.000253568	1.12454
CFHI	0.000247117	0.00032645	1.32103
CFHK	0.000116676	2.20164e-05	0.188697
CFHL	0.00011471	6.60491e-05	0.575794
CFHM	1.44206e-05	1.67021e-05	1.15821
CFHN	0.000116676	0.000198907	1.70478
CFHP	0.00019009	0.000164743	0.866658
CFHQ	3.27742e-05	8.73063e-05	2.66388
CFHR	7.53806e-05	1.2147e-05	0.161142
CFHS	0.000180913	0.000288491	1.59463
CFHT	0.000249084	0.000355299	1.42642
CFHV	0.000125197	0.000284695	2.27397
CFHW	0.000112743	5.3143e-05	0.471363
CFHY	0.000244495	0.00012147	0.496818
CFIA	3.27742e-06	5.3143e-06	1.62149
CFIC	2.62193e-06	4.55511e-06	1.73731
CFID	1.70426e-05	5.76981e-05	3.38553
CFIE	1.96645e-05	3.34042e-05	1.6987
CFIF	1.96645e-06	4.55511e-06	2.31641
CFIG	1.31097e-06	3.03674e-06	2.31641
CFIH	2.62193e-06	7.59186e-06	2.89552
CFII	3.27742e-06	1.51837e-06	0.463283
CFIK	9.63561e-05	0.00022396	2.32429
CFIL	1.31097e-06	2.27756e-06	1.73731
CFIM	5.89935e-06	1.29062e-05	2.18772
CFIN	1.24542e-05	8.35104e-06	0.670541
CFIP	1.96645e-06	1.51837e-05	7.72138
CFIQ	5.24387e-06	9.86941e-06	1.88209
CFIR	0.000121264	5.69389e-05	0.469543
CFIS	5.24387e-06	9.11023e-06	1.73731
CFIT	5.89935e-06	5.3143e-06	0.900827
CFIV	3.27742e-06	2.27756e-06	0.694924
CFIW	5.24387e-06	6.83267e-06	1.30298
CFIY	1.31097e-06	2.27756e-06	1.73731
CFKA	0.00017567	0.000144245	0.821117
CFKC	0.000270059	8.95839e-05	0.331719
CFKD	9.50451e-05	1.59429e-05	0.16774
CFKE	0.000118643	8.35104e-06	0.0703883
CFKF	0.000119954	5.16246e-05	0.430372
CFKG	0.000140929	7.3641e-05	0.52254
CFKH	0.000173703	3.34042e-05	0.192306
CFKI	0.000235319	0.000192833	0.819455
CFKK	6.48929e-05	1.2147e-05	0.187185
CFKL	5.24387e-05	2.73307e-05	0.521193
CFKM	0.000125197	0.000166262	1.328
CFKN	0.000138307	0.0001488	1.07587
CFKP	0.000225486	0.000254327	1.1279
CFKQ	6.16155e-05	8.12329e-05	1.31838
CFKR	8.71793e-05	1.51837e-05	0.174166
CFKS	0.000178947	0.000145004	0.81032
CFKT	0.000288413	0.000324931	1.12662
CFKV	0.000197301	0.000280899	1.42371
CFKW	0.000115365	2.12572e-05	0.18426
CFKY	0.000195334	3.11266e-05	0.159351
CFLA	2.62193e-06	3.79593e-06	1.44776
CFLC	4.58839e-06	6.83267e-06	1.48912
CFLD	0.000132408	0.000224719	1.69717
CFLE	0.000136341	0.000201184	1.4756
CFLF	5.89935e-06	4.55511e-06	0.772138
CFLG	4.58839e-06	1.51837e-05	3.30916
CFLH	7.8658e-06	2.65715e-05	3.3781
CFLI	5.24387e-06	5.3143e-06	1.01343
CFLK	0.000117332	8.12329e-05	0.692336
CFLL	7.93135e-05	0.000154874	1.95268
CFLM	2.62193e-06	5.3143e-06	2.02686
CFLN	1.31097e-06	4.55511e-06	3.47462
CFLP	2.55639e-05	9.71758e-05	3.80129
CFLQ	9.83226e-06	2.0498e-05	2.08477
CFLR	9.37342e-05	2.73307e-05	0.291577
CFLS	1.96645e-06	6.83267e-06	3.47462
CFLT	9.17677e-06	5.3143e-06	0.579103
CFLV	1.96645e-06	6.83267e-06	3.47462
CFLW	0.000129786	0.000201184	1.55013
CFLY	3.99845e-05	8.35104e-05	2.08857
CFMA	3.9329e-06	5.3143e-06	1.35124
CFMC	1.70426e-05	1.67021e-05	0.980021
CFMD	0.000201889	0.00031658	1.56809
CFME	0.000142895	0.000252809	1.76919
CFMF	8.52129e-06	7.59186e-06	0.890928
CFMG	7.21032e-06	2.80899e-05	3.89579
CFMH	5.24387e-06	3.11266e-05	5.93581
CFMI	3.08077e-05	0.000119192	3.8689
CFMK	0.000133719	3.18858e-05	0.238454
CFML	1.31097e-05	4.93471e-05	3.76417
CFMM	5.24387e-06	5.3143e-06	1.01343
CFMN	7.21032e-06	1.44245e-05	2.00054
CFMP	0.000280547	0.000520801	1.85638
CFMQ	1.57316e-05	2.42939e-05	1.54428
CFMR	0.000222864	3.11266e-05	0.139666
CFMS	8.52129e-06	9.86941e-06	1.15821
CFMT	5.89935e-06	9.86941e-06	1.67297
CFMV	3.9329e-06	8.35104e-06	2.12338
CFMW	0.000156005	0.000235348	1.50859
CFMY	4.58839e-06	1.06286e-05	2.31641
CFNA	0.000116676	0.000198147	1.69827
CFNC	0.000117332	2.20164e-05	0.187642
CFND	9.17677e-05	3.03674e-05	0.330916
CFNE	4.52284e-05	6.83267e-06	0.15107
CFNF	0.000107499	0.000200425	1.86443
CFNG	0.000109466	0.000143486	1.31078
CFNH	0.000106844	0.00013058	1.22216
CFNI	0.000206477	0.000217127	1.05158
CFNK	0.00014945	1.74613e-05	0.116837
CFNL	0.000165837	0.000215609	1.30012
CFNM	1.31097e-05	2.50531e-05	1.91104
CFNN	0.000164526	0.000256605	1.55966
CFNP	0.000260227	0.000337838	1.29824
CFNQ	9.83226e-05	0.000115396	1.17365
CFNR	7.66916e-05	8.35104e-06	0.108891
CFNS	5.30942e-05	7.13634e-05	1.34409
CFNT	0.000204511	0.000337078	1.64822
CFNV	0.00027727	0.000384907	1.38821
CFNW	0.000207133	0.000232311	1.12155
CFNY	0.00012192	8.42696e-05	0.691188
CFPA	6.22709e-05	0.000128302	2.06039
CFPC	0.000133719	1.97388e-05	0.147615
CFPD	0.000266126	0.000199666	0.750267
CFPE	0.000119954	2.88491e-05	0.240502
CFPF	9.83226e-06	1.82205e-05	1.85313
CFPG	6.88258e-05	0.000104008	1.51118
CFPH	0.000183535	0.000223201	1.21612
CFPI	6.88258e-05	0.000173853	2.52599
CFPK	9.50451e-05	1.82205e-05	0.191703
CFPL	0.000144862	0.00029836	2.05962
CFPM	1.70426e-05	2.65715e-05	1.55912
CFPN	0.000131752	0.000235348	1.78629
CFPP	0.000272026	0.000249772	0.918193
CFPQ	3.86735e-05	8.5788e-05	2.21826
CFPR	0.000161904	2.0498e-05	0.126606
CFPS	4.91613e-05	8.65472e-05	1.76047
CFPT	0.000215654	0.000453993	2.10519
CFPV	0.000117332	0.000230033	1.96054
CFPW	0.000238596	0.000277103	1.16139
CFPY	0.000188124	0.000333282	1.77161
CFQA	0.000116021	0.000174613	1.50501
CFQC	5.57161e-05	8.42696e-05	1.51248
CFQD	0.000258916	0.000112359	0.433961
CFQE	0.00032512	9.94533e-05	0.305897
CFQF	5.04722e-05	7.21226e-05	1.42896
CFQG	0.00022352	0.000336319	1.50465
CFQH	0.000216965	0.000349985	1.61309
CFQI	0.000253672	0.000408442	1.61012
CFQK	9.37342e-05	2.12572e-05	0.226782
CFQL	0.000167804	0.000153355	0.913897
CFQM	6.55484e-06	1.13878e-05	1.73731
CFQN	0.000124542	0.000208776	1.67635
CFQP	0.000351339	0.00055041	1.5666
CFQQ	6.94813e-05	0.000172335	2.48031
CFQR	0.000180913	1.89796e-05	0.10491
CFQS	8.58684e-05	0.000151837	1.76825
CFQT	0.000194023	0.000374278	1.92904
CFQV	0.000106844	0.000204221	1.9114
CFQW	0.000195334	0.00018676	0.956104
CFQY	0.000312666	0.000377315	1.20677
CFRA	0.000215654	0.00023307	1.08076
CFRC	0.000263504	7.3641e-05	0.279468
CFRD	0.000146828	4.02368e-05	0.27404
CFRE	0.000100289	1.82205e-05	0.181679
CFRF	0.00010881	0.000116915	1.07448
CFRG	9.83226e-05	0.000117674	1.19681
CFRH	0.000279892	0.000123747	0.442126
CFRI	0.000148795	0.000161707	1.08678
CFRK	6.81703e-05	1.36653e-05	0.200459
CFRL	7.66916e-05	6.37716e-05	0.831533
CFRM	5.76826e-05	8.88247e-05	1.53989
CFRN	0.00016256	0.00021485	1.32166
CFRP	0.00025695	0.000331764	1.29116
CFRQ	5.50606e-05	0.000107045	1.94413
CFRR	9.96335e-05	9.11023e-06	0.0914374
CFRS	0.000196645	0.000246735	1.25472
CFRT	0.00015535	0.000201184	1.29504
CFRV	0.000186813	0.000290009	1.5524
CFRW	0.000127164	4.17552e-05	0.328358
CFRY	0.000188124	9.64166e-05	0.512517
CFSA	0.000144862	0.000224719	1.55126
CFSC	0.000186813	6.68083e-05	0.357622
CFSD	9.11122e-05	1.89796e-05	0.208311
CFSE	0.000171737	2.65715e-05	0.154722
CFSF	3.99845e-05	5.84573e-05	1.462
CFSG	0.000125197	0.000141968	1.13395
CFSH	4.064e-05	8.50288e-05	2.09224
CFSI	0.000218932	0.000397054	1.8136
CFSK	0.000110777	9.11023e-06	0.0822395
CFSL	8.19355e-05	9.56574e-05	1.16747
CFSM	1.31097e-05	1.2147e-05	0.926565
CFSN	0.00011471	0.000190556	1.6612
CFSP	0.000250395	0.000376556	1.50385
CFSQ	3.99845e-05	9.33798e-05	2.3354
CFSR	0.000110777	2.73307e-05	0.246719
CFSS	0.00019599	0.000395536	2.01815
CFST	0.000219587	0.000356058	1.62149
CFSV	0.000180913	0.000217886	1.20437
CFSW	0.000132408	0.000160947	1.21554
CFSY	0.000266782	0.000353021	1.32326
CFTA	1.83535e-05	7.59186e-05	4.13645
CFTC	2.09755e-05	3.79593e-05	1.8097
CFTD	0.00028448	0.000265715	0.934038
CFTE	0.00019009	7.81961e-05	0.411363
CFTF	6.55484e-06	1.44245e-05	2.20059
CFTG	0.000108155	0.000167021	1.54428
CFTH	2.09755e-05	4.02368e-05	1.91828
CFTI	2.09755e-05	7.66777e-05	3.65559
CFTK	0.000104877	2.65715e-05	0.253358
CFTL	0.000148795	0.000329487	2.21437
CFTM	1.31097e-06	3.79593e-06	2.89552
CFTN	4.78503e-05	8.95839e-05	1.87217
CFTP	0.000219587	0.000302915	1.37948
CFTQ	2.62193e-05	5.69389e-05	2.17164
CFTR	8.52129e-05	2.0498e-05	0.240551
CFTS	2.032e-05	5.01062e-05	2.46586
CFTT	5.76826e-05	0.000154874	2.68493
CFTV	5.24387e-06	6.83267e-06	1.30298
CFTW	0.000205822	0.000259641	1.26149
CFTY	0.0001016	0.000230792	2.27158
CFVA	1.31097e-06	3.03674e-06	2.31641
CFVC	1.96645e-06	2.27756e-06	1.15821
CFVD	5.76826e-05	0.000126025	2.1848
CFVE	4.52284e-05	0.000116915	2.58498
CFVF	4.58839e-06	6.07348e-06	1.32366
CFVG	3.27742e-06	1.51837e-06	0.463283
CFVH	4.58839e-06	6.83267e-06	1.48912
CFVI	1.31097e-06	3.79593e-06	2.89552
CFVK	0.000131752	0.000241421	1.83239
CFVL	7.21032e-06	6.83267e-06	0.947624
CFVM	3.9329e-06	4.55511e-06	1.15821
CFVN	9.83226e-06	1.29062e-05	1.31263
CFVP	9.37342e-05	0.000171576	1.83045
CFVQ	1.11432e-05	1.44245e-05	1.29447
CFVR	0.000156005	3.41634e-05	0.218989
CFVS	3.9329e-06	3.79593e-06	0.965172
CFVT	3.27742e-06	5.3143e-06	1.62149
CFVV	4.58839e-06	5.3143e-06	1.15821
CFVW	6.16155e-05	0.000118433	1.92213
CFVY	1.31097e-05	1.67021e-05	1.27403
CFWA	5.24387e-06	1.13878e-05	2.17164
CFWC	1.50761e-05	4.55511e-06	0.302141
CFWD	0.000106188	4.70695e-05	0.443264
CFWE	0.000227453	9.79349e-05	0.430573
CFWF	0.000116021	0.000170817	1.4723
CFWG	4.45729e-05	9.11023e-05	2.04389
CFWH	0.00023073	0.00014956	0.648201
CFWI	7.34142e-05	0.000159429	2.17164
CFWK	9.83226e-05	2.20164e-05	0.22392
CFWL	0.000171081	0.000322654	1.88597
CFWM	3.27742e-06	6.07348e-06	1.85313
CFWN	5.63716e-05	0.000151078	2.68004
CFWP	0.000167804	0.00019587	1.16726
CFWQ	8.52129e-06	1.06286e-05	1.2473
CFWR	0.000148139	4.02368e-05	0.271615
CFWS	0.000103566	0.000280139	2.70493
CFWT	0.000113399	0.000208776	1.84108
CFWV	0.00010881	0.00020498	1.88383
CFWW	9.8978e-05	0.000132098	1.33462
CFWY	0.000176981	0.000170058	0.960883
CFYA	2.81858e-05	7.3641e-05	2.6127
CFYC	0.000110121	0.000133617	1.21336
CFYD	0.000125853	5.92165e-05	0.470521
CFYE	0.000117332	6.37716e-05	0.543516
CFYF	0.000102255	0.000136653	1.33639
CFYG	7.53806e-05	0.00012147	1.61142
CFYH	0.000140929	0.000129821	0.921178
CFYI	0.000178947	0.000274066	1.53155
CFYK	0.000104877	1.97388e-05	0.188209
CFYL	0.000133063	0.000142727	1.07262
CFYM	5.89935e-06	3.03674e-06	0.514759
CFYN	0.000104877	0.000150319	1.43328
CFYP	0.000238596	0.000271788	1.13912
CFYQ	5.24387e-06	1.29062e-05	2.46119
CFYR	0.000138963	1.67021e-05	0.120191
CFYS	0.000173703	0.000336319	1.93617
CFYT	0.000186813	0.000377315	2.01975
CFYV	0.000104877	0.000145004	1.38261
CFYW	0.000201233	0.00026116	1.2978
[truncated: 6,002 more rows]

## Sheet: Raw YDJ1 NGS results_25
Counts for each CXXX sequence in the 25 °C experimental condition
Sequence	Sample 1	Sample 2	Sample 3	Sample 4	Sample 5	Sample 6	Sample 7	Sample 8	25 °C Sum	25 °C Sum+1	25 °C Frequency
CAAA	16	13	18	8	31	18	10	11	125	126	8.25909e-05
CAAC	13	9	11	9	24	9	14	11	100	101	6.62039e-05
CAAD	59	13	29	35	53	38	29	48	304	305	0.000199923
CAAE	25	18	32	47	59	27	28	37	273	274	0.000179603
CAAF	1	0	2	1	2	1	2	4	13	14	9.17677e-06
CAAG	22	18	21	26	44	16	32	21	200	201	0.000131752
CAAH	8	11	22	21	32	10	15	16	135	136	8.91458e-05
CAAI	10	4	8	9	14	6	6	4	61	62	4.064e-05
CAAK	19	17	27	18	29	7	21	19	157	158	0.000103566
CAAL	10	2	19	18	10	11	16	12	98	99	6.48929e-05
CAAM	8	4	11	6	12	6	9	2	58	59	3.86735e-05
CAAN	8	11	14	8	9	12	15	8	85	86	5.63716e-05
CAAP	17	8	19	17	37	16	16	7	137	138	9.04567e-05
CAAQ	17	6	23	29	23	19	15	11	143	144	9.43896e-05
CAAR	26	7	18	6	20	11	10	30	128	129	8.45574e-05
CAAS	21	14	28	13	32	21	32	20	181	182	0.000119298
CAAT	16	19	23	18	44	28	25	39	212	213	0.000139618
CAAV	5	6	13	9	28	11	13	9	94	95	6.22709e-05
CAAW	7	0	7	0	2	0	6	7	29	30	1.96645e-05
CAAY	3	11	3	9	9	1	7	11	54	55	3.60516e-05
CACA	2	0	1	1	0	1	4	1	10	11	7.21032e-06
CACC	6	4	7	5	12	3	3	3	43	44	2.88413e-05
CACD	32	23	50	51	48	32	37	34	307	308	0.000201889
CACE	18	20	23	15	50	20	22	13	181	182	0.000119298
CACF	2	0	0	2	5	0	2	1	12	13	8.52129e-06
CACG	5	3	9	1	8	7	4	7	44	45	2.94968e-05
CACH	8	8	21	10	20	14	11	11	103	104	6.81703e-05
CACI	51	34	65	54	79	53	47	51	434	435	0.000285135
CACK	17	19	36	30	45	20	24	27	218	219	0.000143551
CACL	28	27	53	22	67	37	41	25	300	301	0.000197301
CACM	4	2	7	4	11	10	12	2	52	53	3.47406e-05
CACN	11	4	10	8	20	5	10	5	73	74	4.85058e-05
CACP	23	16	32	33	29	29	13	37	212	213	0.000139618
CACQ	6	3	8	14	5	9	3	4	52	53	3.47406e-05
CACR	45	18	42	28	47	45	31	40	296	297	0.000194679
CACS	4	3	4	6	11	3	4	6	41	42	2.75303e-05
CACT	6	5	9	4	9	3	2	2	40	41	2.68748e-05
CACV	15	13	10	17	28	11	15	21	130	131	8.58684e-05
CACW	15	10	21	20	19	22	20	19	146	147	9.63561e-05
CACY	8	5	3	4	8	8	2	9	47	48	3.14632e-05
CADA	11	13	24	20	44	22	24	33	191	192	0.000125853
CADC	36	25	53	43	56	42	27	43	325	326	0.000213688
CADD	12	12	9	8	21	7	4	22	95	96	6.29264e-05
CADE	16	10	31	11	32	12	17	14	143	144	9.43896e-05
CADF	38	32	45	31	67	33	32	40	318	319	0.000209099
CADG	22	19	30	17	46	22	19	12	187	188	0.000123231
CADH	19	13	29	10	41	13	18	17	160	161	0.000105533
CADI	22	18	35	32	29	16	21	42	215	216	0.000141584
CADK	18	4	14	14	14	7	11	13	95	96	6.29264e-05
CADL	7	11	19	28	18	5	14	27	129	130	8.52129e-05
CADM	40	20	46	31	67	39	36	33	312	313	0.000205166
CADN	23	13	23	12	24	11	12	25	143	144	9.43896e-05
CADP	22	10	37	25	25	21	27	21	188	189	0.000123886
CADQ	53	27	59	50	77	38	46	47	397	398	0.000260883
CADR	34	17	28	32	30	27	20	36	224	225	0.000147484
CADS	44	18	43	22	53	41	38	28	287	288	0.000188779
CADT	35	29	66	30	67	32	39	41	339	340	0.000222864
CADV	36	19	33	45	53	32	22	34	274	275	0.000180258
CADW	16	13	24	28	35	6	12	30	164	165	0.000108155
CADY	25	23	54	37	63	27	21	30	280	281	0.000184191
CAEA	3	8	15	9	21	10	20	6	92	93	6.096e-05
CAEC	59	20	54	56	86	39	57	65	436	437	0.000286446
CAED	34	7	33	36	25	18	18	37	208	209	0.000136996
CAEE	10	9	8	21	18	9	18	32	125	126	8.25909e-05
CAEF	35	25	40	36	63	30	24	35	288	289	0.000189435
CAEG	19	13	26	21	39	24	23	26	191	192	0.000125853
CAEH	35	17	37	14	35	23	20	15	196	197	0.00012913
CAEI	35	23	40	35	37	39	32	48	289	290	0.00019009
CAEK	16	7	24	19	33	15	14	18	146	147	9.63561e-05
CAEL	22	16	34	28	41	25	27	14	207	208	0.000136341
CAEM	22	17	21	20	43	23	23	27	196	197	0.00012913
CAEN	22	20	27	30	43	30	32	20	224	225	0.000147484
CAEP	29	13	35	27	39	31	15	32	221	222	0.000145517
CAEQ	40	28	47	34	80	32	38	36	335	336	0.000220243
CAER	4	8	13	22	28	3	14	28	120	121	7.93135e-05
CAES	30	20	53	33	44	43	50	45	318	319	0.000209099
CAET	34	18	28	34	56	36	18	45	269	270	0.000176981
CAEV	35	18	57	69	63	28	39	68	377	378	0.000247773
CAEW	19	10	11	19	43	22	21	22	167	168	0.000110121
CAEY	42	21	44	41	38	24	32	42	284	285	0.000186813
CAFA	4	1	1	1	1	0	0	1	9	10	6.55484e-06
CAFC	2	3	2	1	8	3	8	3	30	31	2.032e-05
CAFD	36	14	31	19	36	21	22	28	207	208	0.000136341
CAFE	4	6	15	6	22	11	12	10	86	87	5.70271e-05
CAFF	3	0	2	1	2	0	0	0	8	9	5.89935e-06
CAFG	1	0	0	1	2	0	1	1	6	7	4.58839e-06
CAFH	1	0	1	3	5	0	1	3	14	15	9.83226e-06
CAFI	2	0	0	0	0	0	2	0	4	5	3.27742e-06
CAFK	36	25	44	34	49	20	35	27	270	271	0.000177636
CAFL	0	1	0	0	2	0	2	1	6	7	4.58839e-06
CAFM	1	0	2	1	5	0	1	0	10	11	7.21032e-06
CAFN	7	1	4	6	4	1	2	7	32	33	2.1631e-05
CAFP	26	17	23	29	41	23	13	36	208	209	0.000136996
CAFQ	3	4	3	0	4	2	3	1	20	21	1.37652e-05
CAFR	13	13	14	15	38	15	8	10	126	127	8.32464e-05
CAFS	5	1	0	1	1	2	2	1	13	14	9.17677e-06
CAFT	2	3	4	2	4	0	3	6	24	25	1.63871e-05
CAFV	0	0	0	2	1	0	0	2	5	6	3.9329e-06
CAFW	1	0	2	3	1	0	0	4	11	12	7.8658e-06
CAFY	1	2	0	5	0	1	2	1	12	13	8.52129e-06
CAGA	18	20	62	28	57	17	25	56	283	284	0.000186157
CAGC	7	2	23	9	10	9	11	4	75	76	4.98168e-05
CAGD	23	10	30	25	39	19	19	30	195	196	0.000128475
CAGE	7	12	21	10	28	10	16	13	117	118	7.73471e-05
CAGF	11	2	5	7	9	12	8	8	62	63	4.12955e-05
CAGG	19	11	29	24	29	22	15	24	173	174	0.000114054
CAGH	28	16	27	14	49	26	16	27	203	204	0.000133719
CAGI	33	20	62	39	77	37	33	55	356	357	0.000234008
CAGK	11	11	22	12	31	20	5	15	127	128	8.39019e-05
CAGL	25	15	42	31	38	37	28	28	244	245	0.000160594
CAGM	9	5	16	3	22	6	12	6	79	80	5.24387e-05
CAGN	33	21	28	17	40	23	26	18	206	207	0.000135685
CAGP	34	13	46	30	46	23	29	40	261	262	0.000171737
CAGQ	23	16	50	33	48	18	27	31	246	247	0.000161904
CAGR	9	6	22	7	20	7	8	17	96	97	6.35819e-05
CAGS	9	7	10	13	12	9	13	14	87	88	5.76826e-05
CAGT	16	17	39	38	44	24	27	29	234	235	0.000154039
CAGV	34	21	39	35	54	28	34	34	279	280	0.000183535
CAGW	9	3	9	14	7	7	5	10	64	65	4.26064e-05
CAGY	27	15	27	23	32	21	16	34	195	196	0.000128475
CAHA	34	16	19	17	26	22	10	14	158	159	0.000104222
CAHC	21	17	14	20	30	19	21	11	153	154	0.000100944
CAHD	25	26	43	41	72	28	28	47	310	311	0.000203855
CAHE	38	10	39	40	41	32	36	31	267	268	0.00017567
CAHF	11	6	23	22	33	17	13	18	143	144	9.43896e-05
CAHG	13	38	49	31	84	29	29	36	309	310	0.0002032
CAHH	45	10	38	16	31	33	27	28	228	229	0.000150106
CAHI	20	8	26	16	24	12	19	17	142	143	9.37342e-05
CAHK	27	6	32	16	24	16	26	29	176	177	0.000116021
CAHL	35	17	40	35	47	34	40	32	280	281	0.000184191
CAHM	11	9	26	20	31	19	12	17	145	146	9.57006e-05
CAHN	17	19	34	32	75	17	23	19	236	237	0.00015535
CAHP	28	12	41	14	28	28	12	12	175	176	0.000115365
CAHQ	32	22	50	27	60	32	33	31	287	288	0.000188779
CAHR	26	16	30	40	37	24	37	49	259	260	0.000170426
CAHS	17	7	23	14	28	15	17	18	139	140	9.17677e-05
CAHT	26	20	46	26	57	12	50	16	253	254	0.000166493
CAHV	17	11	35	12	35	23	18	15	166	167	0.000109466
CAHW	42	9	38	39	49	33	32	37	279	280	0.000183535
CAHY	28	21	41	25	37	25	33	35	245	246	0.000161249
CAIA	3	9	5	5	16	4	2	2	46	47	3.08077e-05
CAIC	7	2	6	6	11	2	9	5	48	49	3.21187e-05
CAID	8	4	18	3	15	16	8	6	78	79	5.17832e-05
CAIE	10	5	9	0	12	12	6	7	61	62	4.064e-05
CAIF	4	0	0	0	4	2	3	3	16	17	1.11432e-05
CAIG	1	3	4	3	10	2	4	2	29	30	1.96645e-05
CAIH	0	1	6	1	0	1	5	2	16	17	1.11432e-05
CAII	8	1	3	4	17	6	4	5	48	49	3.21187e-05
CAIK	2	1	2	3	3	0	1	4	16	17	1.11432e-05
CAIL	4	2	4	0	11	4	5	10	40	41	2.68748e-05
CAIM	2	8	2	6	22	7	12	2	61	62	4.064e-05
CAIN	2	3	1	0	1	2	0	5	14	15	9.83226e-06
CAIP	51	30	75	40	71	64	48	67	446	447	0.000293001
CAIQ	13	10	17	15	15	15	13	4	102	103	6.75148e-05
CAIR	19	9	17	25	38	11	8	21	148	149	9.76671e-05
CAIS	6	4	20	11	7	4	8	13	73	74	4.85058e-05
CAIT	10	4	23	7	17	8	7	8	84	85	5.57161e-05
CAIV	4	3	2	9	7	5	9	7	46	47	3.08077e-05
CAIW	1	0	0	0	1	2	1	0	5	6	3.9329e-06
CAIY	2	11	8	13	12	9	6	4	65	66	4.32619e-05
CAKA	20	10	13	32	35	17	15	30	172	173	0.000113399
CAKC	31	21	48	31	45	31	28	39	274	275	0.000180258
CAKD	6	10	13	22	22	16	14	24	127	128	8.39019e-05
CAKE	7	4	8	2	19	12	11	9	72	73	4.78503e-05
CAKF	45	17	32	41	48	33	23	41	280	281	0.000184191
CAKG	4	9	12	12	15	1	4	16	73	74	4.85058e-05
CAKH	8	13	7	13	28	9	7	28	113	114	7.47251e-05
CAKI	8	9	12	24	18	6	5	19	101	102	6.68593e-05
CAKK	6	5	2	4	7	11	4	10	49	50	3.27742e-05
CAKL	16	15	12	37	56	18	11	40	205	206	0.00013503
CAKM	31	38	55	68	106	32	34	52	416	417	0.000273337
CAKN	19	6	13	18	21	12	13	13	115	116	7.60361e-05
CAKP	6	12	15	11	17	6	3	15	85	86	5.63716e-05
CAKQ	57	44	87	48	99	48	73	70	526	527	0.00034544
CAKR	23	14	32	21	21	15	24	13	163	164	0.000107499
CAKS	36	14	36	30	34	40	36	49	275	276	0.000180913
CAKT	19	15	20	13	28	18	23	15	151	152	9.96335e-05
CAKV	8	14	34	21	39	28	30	26	200	201	0.000131752
CAKW	6	3	23	12	23	5	14	7	93	94	6.16155e-05
CAKY	23	14	23	27	35	23	15	34	194	195	0.000127819
CALA	8	1	5	6	12	2	6	15	55	56	3.67071e-05
CALC	9	4	7	8	8	10	1	5	52	53	3.47406e-05
CALD	14	6	21	8	17	8	11	7	92	93	6.096e-05
CALE	7	4	4	13	10	3	5	3	49	50	3.27742e-05
CALF	2	2	3	1	0	1	2	1	12	13	8.52129e-06
CALG	4	1	1	0	3	3	0	1	13	14	9.17677e-06
CALH	1	3	2	5	1	0	4	6	22	23	1.50761e-05
CALI	5	3	5	5	12	14	10	6	60	61	3.99845e-05
CALK	13	9	18	12	17	21	13	16	119	120	7.8658e-05
CALL	5	5	6	6	16	8	9	9	64	65	4.26064e-05
CALM	5	0	8	3	4	5	3	1	29	30	1.96645e-05
CALN	1	2	2	2	7	1	1	0	16	17	1.11432e-05
CALP	23	13	28	39	53	28	22	31	237	238	0.000156005
CALQ	3	6	7	12	21	3	6	12	70	71	4.65393e-05
CALR	60	38	66	37	110	59	46	67	483	484	0.000317254
CALS	6	3	1	7	2	4	3	4	30	31	2.032e-05
CALT	10	1	4	6	8	4	2	3	38	39	2.55639e-05
CALV	4	4	8	4	17	3	4	1	45	46	3.01522e-05
CALW	2	0	2	1	1	3	3	0	12	13	8.52129e-06
CALY	1	3	4	0	2	3	3	0	16	17	1.11432e-05
CAMA	3	4	11	3	9	0	4	1	35	36	2.35974e-05
CAMC	0	11	5	5	9	4	5	1	40	41	2.68748e-05
CAMD	34	14	48	33	29	23	30	22	233	234	0.000153383
CAME	21	6	18	4	30	15	17	10	121	122	7.9969e-05
CAMF	1	1	3	3	2	0	1	1	12	13	8.52129e-06
CAMG	1	0	4	3	3	5	1	4	21	22	1.44206e-05
CAMH	4	2	8	7	9	1	4	3	38	39	2.55639e-05
CAMI	7	3	7	8	11	6	6	7	55	56	3.67071e-05
CAMK	10	6	18	12	19	20	18	18	121	122	7.9969e-05
CAML	2	2	7	5	9	0	3	6	34	35	2.29419e-05
CAMM	1	1	3	4	4	2	1	2	18	19	1.24542e-05
CAMN	3	4	3	4	12	3	3	7	39	40	2.62193e-05
CAMP	36	22	43	37	55	30	17	38	278	279	0.00018288
CAMQ	30	13	27	16	35	28	20	21	190	191	0.000125197
CAMR	61	32	77	73	89	57	54	95	538	539	0.000353306
CAMS	3	2	8	7	7	4	5	7	43	44	2.88413e-05
CAMT	11	4	12	17	11	11	6	9	81	82	5.37497e-05
CAMV	3	3	7	4	6	2	0	0	25	26	1.70426e-05
CAMW	0	6	0	2	5	1	5	1	20	21	1.37652e-05
CAMY	0	3	3	0	2	1	2	1	12	13	8.52129e-06
CANA	21	16	25	17	45	18	19	25	186	187	0.000122575
CANC	23	18	22	21	32	27	29	17	189	190	0.000124542
CAND	16	6	18	19	17	13	20	17	126	127	8.32464e-05
CANE	14	8	20	11	14	13	11	6	97	98	6.42374e-05
CANF	15	8	11	7	18	7	14	16	96	97	6.35819e-05
CANG	24	16	24	18	27	22	24	25	180	181	0.000118643
CANH	7	4	8	9	12	4	10	7	61	62	4.064e-05
CANI	23	13	35	15	31	15	29	38	199	200	0.000131097
CANK	11	6	26	25	15	13	12	15	123	124	8.128e-05
CANL	20	13	30	31	45	24	24	26	213	214	0.000140274
CANM	19	16	29	9	26	13	10	14	136	137	8.98013e-05
CANN	22	4	22	12	28	16	8	20	132	133	8.71793e-05
CANP	16	9	18	13	27	13	16	16	128	129	8.45574e-05
CANQ	25	10	61	22	45	30	30	25	248	249	0.000163215
CANR	10	5	13	14	20	10	4	13	89	90	5.89935e-05
CANS	30	8	26	29	32	26	24	26	201	202	0.000132408
CANT	17	19	29	10	31	17	15	19	157	158	0.000103566
CANV	9	7	20	9	18	12	4	12	91	92	6.03045e-05
CANW	20	8	34	27	38	19	20	30	196	197	0.00012913
CANY	43	20	59	47	72	46	26	40	353	354	0.000232041
CAPA	13	7	7	14	10	17	12	8	88	89	5.8338e-05
CAPC	29	22	22	11	38	17	23	21	183	184	0.000120609
CAPD	44	27	61	49	80	49	48	44	402	403	0.00026416
CAPE	33	38	79	47	98	50	51	73	469	470	0.000308077
CAPF	7	3	18	9	20	7	12	21	97	98	6.42374e-05
CAPG	25	18	28	28	44	30	22	31	226	227	0.000148795
CAPH	35	13	62	36	46	36	35	41	304	305	0.000199923
CAPI	10	10	18	13	21	7	8	11	98	99	6.48929e-05
CAPK	18	16	48	31	45	20	22	49	249	250	0.000163871
CAPL	10	16	20	19	45	12	21	26	169	170	0.000111432
CAPM	7	8	15	12	14	11	17	14	98	99	6.48929e-05
CAPN	12	11	21	8	21	12	12	5	102	103	6.75148e-05
CAPP	35	26	51	38	59	58	26	37	330	331	0.000216965
CAPQ	24	18	29	39	45	22	16	28	221	222	0.000145517
CAPR	29	21	45	28	55	45	24	41	288	289	0.000189435
CAPS	25	16	23	16	47	10	18	20	175	176	0.000115365
CAPT	23	13	20	17	33	8	14	23	151	152	9.96335e-05
CAPV	15	11	33	21	28	12	17	18	155	156	0.000102255
CAPW	25	25	44	18	37	16	31	25	221	222	0.000145517
CAPY	14	8	21	10	20	4	15	12	104	105	6.88258e-05
CAQA	23	22	51	26	75	30	53	29	309	310	0.0002032
CAQC	28	13	41	24	64	31	30	29	260	261	0.000171081
CAQD	48	28	66	56	84	48	51	75	456	457	0.000299556
CAQE	55	29	82	71	77	59	54	72	499	500	0.000327742
CAQF	17	10	28	15	44	8	15	18	155	156	0.000102255
CAQG	29	24	43	21	51	29	20	27	244	245	0.000160594
CAQH	55	27	60	33	71	62	35	44	387	388	0.000254328
CAQI	20	17	34	22	64	19	25	18	219	220	0.000144206
CAQK	53	23	46	39	67	53	39	43	363	364	0.000238596
CAQL	26	23	31	18	72	29	21	18	238	239	0.000156661
CAQM	15	10	40	18	25	19	26	19	172	173	0.000113399
CAQN	13	15	29	13	32	20	28	22	172	173	0.000113399
CAQP	32	20	62	54	68	31	38	65	370	371	0.000243184
CAQQ	53	45	57	38	99	42	65	62	461	462	0.000302833
CAQR	20	5	18	23	43	22	22	35	188	189	0.000123886
CAQS	30	6	27	6	44	25	28	20	186	187	0.000122575
CAQT	31	13	59	35	45	25	40	36	284	285	0.000186813
CAQV	45	27	35	36	54	29	39	30	295	296	0.000194023
CAQW	53	28	58	48	80	39	38	43	387	388	0.000254328
CAQY	12	14	38	21	41	20	25	10	181	182	0.000119298
CARA	31	10	18	21	27	21	12	26	166	167	0.000109466
CARC	34	19	25	36	52	27	19	33	245	246	0.000161249
CARD	12	9	16	8	16	6	17	17	101	102	6.68593e-05
CARE	8	4	12	15	22	12	12	15	100	101	6.62039e-05
CARF	29	19	34	26	34	35	19	26	222	223	0.000146173
CARG	15	8	12	24	25	9	11	20	124	125	8.19355e-05
CARH	32	11	23	34	39	30	16	26	211	212	0.000138963
CARI	24	22	25	23	46	13	14	20	187	188	0.000123231
CARK	12	8	32	26	30	9	15	26	158	159	0.000104222
CARL	16	8	20	21	20	15	16	7	123	124	8.128e-05
CARM	25	20	30	36	43	19	10	26	209	210	0.000137652
CARN	6	7	16	9	22	10	10	16	96	97	6.35819e-05
CARP	18	17	27	24	40	18	21	37	202	203	0.000133063
CARQ	63	35	83	64	80	62	61	74	522	523	0.000342818
CARR	7	10	19	17	13	12	15	19	112	113	7.40697e-05
CARS	31	16	34	25	34	21	22	20	203	204	0.000133719
CART	21	13	36	29	20	17	15	28	179	180	0.000117987
CARV	44	11	33	27	56	42	17	41	271	272	0.000178292
CARW	18	8	28	14	26	15	21	31	161	162	0.000106188
CARY	29	13	37	40	36	27	23	45	250	251	0.000164526
CASA	17	15	38	20	52	18	22	17	199	200	0.000131097
CASC	23	10	34	31	31	30	35	18	212	213	0.000139618
CASD	40	25	34	38	76	43	30	41	327	328	0.000214999
CASE	14	8	18	25	36	16	15	9	141	142	9.30787e-05
CASF	8	2	5	10	18	5	3	7	58	59	3.86735e-05
CASG	31	27	48	27	67	28	31	39	298	299	0.00019599
CASH	23	21	26	26	40	16	25	17	194	195	0.000127819
CASI	38	23	44	17	61	26	26	22	257	258	0.000169115
CASK	24	17	29	21	46	23	26	31	217	218	0.000142895
CASL	20	18	54	40	61	34	31	44	302	303	0.000198612
CASM	11	16	26	14	33	11	14	15	140	141	9.24232e-05
CASN	26	12	14	26	19	22	16	28	163	164	0.000107499
CASP	24	21	29	31	36	24	20	18	203	204	0.000133719
CASQ	46	24	64	40	66	23	52	47	362	363	0.000237941
CASR	20	6	37	22	26	12	16	29	168	169	0.000110777
CASS	17	12	20	23	32	10	23	17	154	155	0.0001016
CAST	38	19	39	37	70	40	41	42	326	327	0.000214343
CASV	15	25	33	15	34	22	27	17	188	189	0.000123886
CASW	27	12	34	19	24	17	23	16	172	173	0.000113399
CASY	25	16	35	21	51	22	32	28	230	231	0.000151417
CATA	14	12	23	3	21	12	17	16	118	119	7.80026e-05
CATC	14	10	28	11	29	18	20	9	139	140	9.17677e-05
CATD	48	24	37	26	69	51	35	26	316	317	0.000207788
CATE	28	13	52	45	54	30	30	52	304	305	0.000199923
CATF	3	4	7	6	8	0	2	4	34	35	2.29419e-05
CATG	6	6	22	19	20	12	20	13	118	119	7.80026e-05
CATH	8	14	22	14	43	16	18	16	151	152	9.96335e-05
CATI	12	12	12	10	24	4	10	11	95	96	6.29264e-05
CATK	50	26	69	59	79	58	47	54	442	443	0.000290379
CATL	17	19	29	14	23	21	10	17	150	151	9.8978e-05
CATM	10	5	16	3	19	9	5	6	73	74	4.85058e-05
CATN	14	15	23	15	24	10	17	19	137	138	9.04567e-05
CATP	27	20	39	29	55	26	34	67	297	298	0.000195334
CATQ	19	24	44	26	57	29	24	28	251	252	0.000165182
CATR	55	12	52	47	67	45	28	58	364	365	0.000239252
CATS	12	9	24	18	33	13	8	18	135	136	8.91458e-05
CATT	29	15	28	14	30	14	14	17	161	162	0.000106188
CATV	7	3	12	9	19	15	13	10	88	89	5.8338e-05
CATW	34	26	28	20	59	22	16	28	233	234	0.000153383
CATY	11	8	29	12	20	9	13	9	111	112	7.34142e-05
CAVA	15	3	12	2	22	9	13	6	82	83	5.44051e-05
CAVC	1	2	14	6	8	4	8	5	48	49	3.21187e-05
CAVD	15	12	9	8	39	9	19	13	124	125	8.19355e-05
CAVE	9	5	12	21	23	3	5	4	82	83	5.44051e-05
CAVF	1	0	3	2	1	0	2	1	10	11	7.21032e-06
CAVG	4	2	4	0	3	0	0	0	13	14	9.17677e-06
CAVH	4	5	5	2	2	5	2	5	30	31	2.032e-05
CAVI	12	17	7	7	16	12	7	8	86	87	5.70271e-05
CAVK	17	9	23	15	25	10	20	22	141	142	9.30787e-05
CAVL	7	3	3	4	2	3	6	6	34	35	2.29419e-05
CAVM	5	8	10	9	11	7	6	1	57	58	3.80181e-05
CAVN	6	6	12	2	15	5	13	8	67	68	4.45729e-05
CAVP	45	21	37	30	70	38	31	52	324	325	0.000213032
CAVQ	39	13	46	12	53	22	29	24	238	239	0.000156661
CAVR	56	30	59	43	83	51	37	49	408	409	0.000268093
CAVS	6	5	12	8	17	6	8	7	69	70	4.58839e-05
CAVT	8	5	14	8	19	8	8	7	77	78	5.11277e-05
CAVV	1	4	5	11	20	4	2	6	53	54	3.53961e-05
CAVW	0	1	1	1	0	3	2	3	11	12	7.8658e-06
CAVY	1	4	2	2	5	4	1	3	22	23	1.50761e-05
CAWA	1	0	0	3	1	1	0	0	6	7	4.58839e-06
CAWC	0	1	0	1	1	0	1	0	4	5	3.27742e-06
CAWD	49	30	81	50	70	62	38	50	430	431	0.000282513
CAWE	28	10	27	16	39	18	14	13	165	166	0.00010881
CAWF	0	0	1	1	0	1	3	2	8	9	5.89935e-06
CAWG	4	1	0	2	4	1	0	2	14	15	9.83226e-06
CAWH	7	4	9	5	19	7	8	9	68	69	4.52284e-05
CAWI	1	3	0	0	4	2	0	1	11	12	7.8658e-06
CAWK	33	12	34	33	45	36	36	30	259	260	0.000170426
CAWL	7	15	7	6	15	3	6	6	65	66	4.32619e-05
CAWM	1	0	0	1	1	0	1	0	4	5	3.27742e-06
CAWN	1	0	0	0	1	1	1	0	4	5	3.27742e-06
CAWP	26	21	28	32	37	25	29	31	229	230	0.000150761
CAWQ	6	2	3	3	4	6	4	4	32	33	2.1631e-05
CAWR	21	21	29	24	33	18	25	34	205	206	0.00013503
CAWS	2	3	1	1	3	0	0	0	10	11	7.21032e-06
CAWT	4	1	2	1	4	2	3	3	20	21	1.37652e-05
CAWV	1	2	2	1	6	0	7	3	22	23	1.50761e-05
CAWW	11	15	28	23	34	29	23	35	198	199	0.000130441
CAWY	3	7	20	12	14	8	8	11	83	84	5.50606e-05
CAYA	6	4	10	5	3	13	4	1	46	47	3.08077e-05
CAYC	4	5	8	4	15	6	2	9	53	54	3.53961e-05
CAYD	43	18	50	46	49	36	30	48	320	321	0.00021041
CAYE	26	12	40	19	57	23	23	25	225	226	0.000148139
CAYF	2	0	3	2	6	4	4	3	24	25	1.63871e-05
CAYG	8	2	6	5	14	7	6	5	53	54	3.53961e-05
CAYH	31	19	49	9	46	32	28	27	241	242	0.000158627
CAYI	24	11	14	3	32	13	10	11	118	119	7.80026e-05
CAYK	42	19	53	49	69	50	33	36	351	352	0.00023073
CAYL	47	21	65	38	69	43	36	56	375	376	0.000246462
CAYM	4	2	4	1	2	2	5	0	20	21	1.37652e-05
CAYN	10	2	10	13	16	9	19	22	101	102	6.68593e-05
CAYP	39	26	38	39	52	54	34	32	314	315	0.000206477
CAYQ	12	12	12	19	33	15	9	12	124	125	8.19355e-05
CAYR	24	22	23	30	51	26	25	41	242	243	0.000159283
CAYS	12	8	31	11	35	26	17	19	159	160	0.000104877
CAYT	27	18	38	21	47	26	27	27	231	232	0.000152072
CAYV	7	2	9	4	8	10	5	5	50	51	3.34297e-05
CAYW	46	20	90	53	74	64	51	66	464	465	0.0003048
CAYY	12	11	33	22	42	19	16	18	173	174	0.000114054
CCAA	9	1	5	2	7	6	7	4	41	42	2.75303e-05
CCAC	9	3	8	1	10	9	8	3	51	52	3.40852e-05
CCAD	27	24	58	24	58	34	28	36	289	290	0.00019009
CCAE	37	17	33	44	42	38	27	23	261	262	0.000171737
CCAF	6	2	6	10	21	10	11	4	70	71	4.65393e-05
CCAG	13	18	26	15	29	16	21	16	154	155	0.0001016
CCAH	16	9	14	23	18	4	12	13	109	110	7.21032e-05
CCAI	4	2	2	7	7	7	1	2	32	33	2.1631e-05
CCAK	19	12	31	25	48	28	20	25	208	209	0.000136996
CCAL	10	3	5	1	8	9	3	3	42	43	2.81858e-05
CCAM	7	2	8	3	10	2	2	4	38	39	2.55639e-05
CCAN	12	4	5	4	15	3	7	8	58	59	3.86735e-05
CCAP	37	37	67	57	77	35	40	53	403	404	0.000264815
CCAQ	3	8	8	4	26	12	9	8	78	79	5.17832e-05
CCAR	29	11	19	21	50	28	18	26	202	203	0.000133063
CCAS	7	6	8	7	13	10	5	3	59	60	3.9329e-05
CCAT	7	7	10	9	10	7	9	6	65	66	4.32619e-05
CCAV	0	3	2	3	1	0	2	1	12	13	8.52129e-06
CCAW	8	7	8	8	14	11	6	9	71	72	4.71948e-05
CCAY	1	3	6	0	5	1	2	5	23	24	1.57316e-05
CCCA	1	8	9	2	14	7	9	2	52	53	3.47406e-05
CCCC	3	2	9	5	7	3	6	5	40	41	2.68748e-05
CCCD	44	25	40	31	44	17	26	25	252	253	0.000165837
CCCE	11	8	6	14	27	9	9	17	101	102	6.68593e-05
CCCF	0	0	0	1	0	0	0	0	1	2	1.31097e-06
CCCG	4	0	5	4	7	2	2	3	27	28	1.83535e-05
CCCH	2	1	2	1	10	4	2	3	25	26	1.70426e-05
CCCI	13	12	20	13	36	13	19	15	141	142	9.30787e-05
CCCK	27	15	52	31	60	29	27	40	281	282	0.000184846
CCCL	9	12	10	10	28	14	7	7	97	98	6.42374e-05
CCCM	9	8	14	8	26	15	9	8	97	98	6.42374e-05
CCCN	3	2	7	3	10	3	1	6	35	36	2.35974e-05
CCCP	44	28	68	68	89	42	47	69	455	456	0.000298901
CCCQ	9	14	25	8	26	15	19	11	127	128	8.39019e-05
CCCR	39	14	46	22	53	46	23	39	282	283	0.000185502
CCCS	6	5	12	7	17	13	17	13	90	91	5.9649e-05
CCCT	15	5	19	3	25	17	8	4	96	97	6.35819e-05
CCCV	8	10	23	4	21	14	12	12	104	105	6.88258e-05
CCCW	0	0	0	0	1	0	0	0	1	2	1.31097e-06
CCCY	3	2	2	2	1	3	8	1	22	23	1.50761e-05
CCDA	27	11	34	25	55	23	26	38	239	240	0.000157316
CCDC	45	15	80	52	80	64	56	61	453	454	0.00029759
CCDD	20	14	37	28	35	24	17	31	206	207	0.000135685
CCDE	17	10	19	37	28	20	23	35	189	190	0.000124542
CCDF	12	12	18	16	35	24	11	26	154	155	0.0001016
CCDG	25	15	22	18	31	14	17	20	162	163	0.000106844
CCDH	22	8	16	12	20	15	12	20	125	126	8.25909e-05
CCDI	23	21	45	26	56	38	34	43	286	287	0.000188124
CCDK	17	4	15	9	17	15	10	14	101	102	6.68593e-05
CCDL	40	29	44	36	51	34	22	32	288	289	0.000189435
CCDM	56	35	78	71	105	58	44	68	515	516	0.00033823
CCDN	19	15	25	30	50	19	20	26	204	205	0.000134374
CCDP	49	25	48	46	68	40	35	68	379	380	0.000249084
CCDQ	68	27	82	60	82	69	65	57	510	511	0.000334952
CCDR	35	19	33	39	56	29	27	30	268	269	0.000176325
CCDS	52	23	46	36	55	55	39	41	347	348	0.000228108
CCDT	45	25	37	37	75	37	21	40	317	318	0.000208444
CCDV	51	22	46	39	81	52	52	62	405	406	0.000266126
CCDW	23	19	37	40	42	29	37	43	270	271	0.000177636
CCDY	32	25	35	31	73	46	40	64	346	347	0.000227453
CCEA	23	23	45	47	48	26	23	47	282	283	0.000185502
CCEC	35	20	47	24	53	25	21	41	266	267	0.000175014
CCED	24	13	28	32	33	32	12	43	217	218	0.000142895
CCEE	20	7	22	22	27	23	17	23	161	162	0.000106188
CCEF	26	22	38	41	54	21	12	33	247	248	0.00016256
CCEG	15	18	20	33	35	19	13	38	191	192	0.000125853
CCEH	38	24	29	31	50	33	20	27	252	253	0.000165837
CCEI	35	15	34	43	46	38	22	55	288	289	0.000189435
CCEK	18	9	25	26	32	15	19	21	165	166	0.00010881
CCEL	29	10	42	22	38	19	28	30	218	219	0.000143551
CCEM	3	5	10	4	11	7	7	3	50	51	3.34297e-05
CCEN	25	9	10	11	19	12	16	9	111	112	7.34142e-05
CCEP	20	26	27	23	76	22	23	39	256	257	0.000168459
CCEQ	26	17	34	24	59	33	34	20	247	248	0.00016256
CCER	19	22	31	25	30	20	21	35	203	204	0.000133719
CCES	58	23	80	55	73	52	63	73	477	478	0.000313321
CCET	39	19	46	26	56	29	17	37	269	270	0.000176981
CCEV	41	26	36	38	84	38	43	39	345	346	0.000226797
CCEW	23	16	30	28	43	36	12	37	225	226	0.000148139
CCEY	39	22	43	37	74	21	30	43	309	310	0.0002032
CCFA	0	1	2	1	2	0	0	1	7	8	5.24387e-06
CCFC	0	1	2	0	0	0	1	0	4	5	3.27742e-06
CCFD	15	7	16	13	23	15	8	11	108	109	7.14477e-05
CCFE	0	4	1	0	9	1	2	1	18	19	1.24542e-05
CCFF	0	3	7	2	6	0	4	1	23	24	1.57316e-05
CCFG	0	0	3	3	0	2	1	6	15	16	1.04877e-05
CCFH	0	0	0	6	3	3	1	3	16	17	1.11432e-05
CCFI	0	0	0	2	1	2	0	1	6	7	4.58839e-06
CCFK	47	16	47	40	47	34	39	57	327	328	0.000214999
CCFL	1	0	4	1	3	4	1	3	17	18	1.17987e-05
CCFM	4	4	6	1	3	4	1	0	23	24	1.57316e-05
CCFN	2	0	4	1	2	0	2	2	13	14	9.17677e-06
CCFP	41	20	46	59	51	43	40	50	350	351	0.000230075
CCFQ	2	0	2	3	3	4	1	2	17	18	1.17987e-05
CCFR	44	34	50	75	71	55	31	80	440	441	0.000289068
CCFS	3	1	6	1	6	0	5	5	27	28	1.83535e-05
CCFT	1	3	1	0	1	1	2	5	14	15	9.83226e-06
CCFV	0	1	4	0	6	0	1	3	15	16	1.04877e-05
CCFW	6	4	1	4	7	2	6	9	39	40	2.62193e-05
CCFY	2	1	8	2	3	0	3	2	21	22	1.44206e-05
CCGA	9	13	35	10	33	19	19	16	154	155	0.0001016
CCGC	3	2	10	5	6	4	5	11	46	47	3.08077e-05
CCGD	19	27	31	24	37	11	18	28	195	196	0.000128475
CCGE	17	7	11	14	23	9	14	19	114	115	7.53806e-05
CCGF	0	3	4	1	4	1	4	7	24	25	1.63871e-05
CCGG	16	18	24	18	38	29	18	13	174	175	0.00011471
CCGH	9	15	34	14	25	12	15	21	145	146	9.57006e-05
CCGI	12	25	56	25	39	16	33	23	229	230	0.000150761
CCGK	13	11	20	21	35	23	9	14	146	147	9.63561e-05
CCGL	29	12	29	44	67	13	30	40	264	265	0.000173703
CCGM	9	8	17	20	35	10	13	18	130	131	8.58684e-05
CCGN	22	9	28	16	40	20	20	22	177	178	0.000116676
CCGP	35	20	22	29	52	33	21	35	247	248	0.00016256
CCGQ	24	23	42	27	73	31	21	37	278	279	0.00018288
CCGR	5	5	20	17	10	4	14	9	84	85	5.57161e-05
CCGS	27	15	30	29	50	13	25	42	231	232	0.000152072
CCGT	24	18	33	22	67	30	18	31	243	244	0.000159938
CCGV	31	25	26	23	52	31	24	36	248	249	0.000163215
CCGW	6	3	16	7	12	7	9	14	74	75	4.91613e-05
CCGY	19	14	29	22	29	25	17	37	192	193	0.000126508
CCHA	5	6	6	2	12	3	7	7	48	49	3.21187e-05
CCHC	10	3	5	10	15	7	9	5	64	65	4.26064e-05
CCHD	34	18	45	36	38	32	30	34	267	268	0.00017567
CCHE	26	20	65	54	72	25	26	59	347	348	0.000228108
CCHF	37	18	38	32	57	29	36	43	290	291	0.000190746
CCHG	31	18	45	43	42	30	29	50	288	289	0.000189435
CCHH	23	10	30	16	37	19	16	7	158	159	0.000104222
CCHI	10	10	17	13	30	16	10	25	131	132	8.65238e-05
CCHK	18	9	17	14	34	29	26	15	162	163	0.000106844
CCHL	33	23	31	51	44	31	28	31	272	273	0.000178947
CCHM	20	13	45	17	33	20	21	25	194	195	0.000127819
CCHN	13	7	30	4	23	21	9	11	118	119	7.80026e-05
CCHP	36	30	52	48	68	47	22	44	347	348	0.000228108
CCHQ	24	19	38	23	49	41	33	36	263	264	0.000173048
CCHR	35	28	39	47	44	41	25	64	323	324	0.000212377
CCHS	16	8	25	25	50	18	13	16	171	172	0.000112743
CCHT	19	15	46	35	63	21	39	26	264	265	0.000173703
CCHV	5	4	3	3	11	0	6	7	39	40	2.62193e-05
CCHW	38	36	40	43	70	30	40	64	361	362	0.000237285
CCHY	44	19	55	35	53	35	25	47	313	314	0.000205822
CCIA	2	3	7	3	7	3	2	8	35	36	2.35974e-05
CCIC	11	6	17	8	18	5	11	7	83	84	5.50606e-05
CCID	4	2	3	4	12	4	4	8	41	42	2.75303e-05
CCIE	3	0	8	6	3	6	3	1	30	31	2.032e-05
CCIF	12	3	14	4	11	9	5	10	68	69	4.52284e-05
CCIG	3	0	5	0	8	5	7	3	31	32	2.09755e-05
CCIH	3	5	8	15	9	9	9	7	65	66	4.32619e-05
CCII	5	1	9	5	8	1	8	3	40	41	2.68748e-05
CCIK	2	2	9	1	2	2	4	0	22	23	1.50761e-05
CCIL	0	2	6	3	15	6	1	4	37	38	2.49084e-05
CCIM	7	2	9	9	9	6	8	2	52	53	3.47406e-05
CCIN	2	0	10	5	10	10	3	6	46	47	3.08077e-05
CCIP	39	25	55	43	81	50	30	52	375	376	0.000246462
CCIQ	8	4	18	16	15	8	9	11	89	90	5.89935e-05
CCIR	11	9	17	6	28	10	12	18	111	112	7.34142e-05
CCIS	4	2	12	3	11	3	11	5	51	52	3.40852e-05
CCIT	6	4	9	18	19	4	10	12	82	83	5.44051e-05
CCIV	5	1	8	2	11	6	5	10	48	49	3.21187e-05
CCIW	7	5	4	5	19	8	2	13	63	64	4.1951e-05
CCIY	5	3	11	13	12	10	12	8	74	75	4.91613e-05
CCKA	37	26	32	36	72	27	17	38	285	286	0.000187468
CCKC	33	22	33	33	60	33	19	60	293	294	0.000192712
CCKD	4	8	15	10	18	18	17	23	113	114	7.47251e-05
CCKE	27	9	28	21	22	29	26	28	190	191	0.000125197
CCKF	4	16	28	35	21	16	20	28	168	169	0.000110777
CCKG	7	5	17	7	16	4	7	13	76	77	5.04722e-05
CCKH	7	9	27	14	21	11	5	21	115	116	7.60361e-05
CCKI	44	25	35	41	67	46	19	35	312	313	0.000205166
CCKK	11	4	13	16	22	11	3	21	101	102	6.68593e-05
CCKL	45	20	41	37	63	30	23	31	290	291	0.000190746
CCKM	23	20	48	42	49	29	23	26	260	261	0.000171081
CCKN	19	19	31	20	31	23	26	27	196	197	0.00012913
CCKP	27	19	53	27	47	30	24	35	262	263	0.000172392
CCKQ	36	26	40	19	60	41	25	34	281	282	0.000184846
CCKR	17	7	23	12	12	22	12	19	124	125	8.19355e-05
CCKS	34	25	57	40	67	40	35	47	345	346	0.000226797
CCKT	45	26	45	63	75	40	34	58	386	387	0.000253672
CCKV	58	48	85	65	92	46	52	78	524	525	0.000344129
CCKW	23	19	30	30	26	22	18	14	182	183	0.000119954
CCKY	26	17	37	18	43	22	26	22	211	212	0.000138963
CCLA	10	1	4	11	11	8	2	4	51	52	3.40852e-05
CCLC	6	7	9	7	9	5	4	11	58	59	3.86735e-05
CCLD	7	15	39	11	30	10	15	15	142	143	9.37342e-05
CCLE	12	6	13	9	18	14	12	9	93	94	6.16155e-05
CCLF	1	3	6	6	8	2	10	2	38	39	2.55639e-05
CCLG	1	0	6	5	9	7	8	4	40	41	2.68748e-05
CCLH	0	2	11	6	8	3	10	1	41	42	2.75303e-05
CCLI	7	1	3	4	10	7	6	2	40	41	2.68748e-05
CCLK	17	11	14	16	23	15	20	16	132	133	8.71793e-05
CCLL	3	0	10	12	5	3	5	10	48	49	3.21187e-05
CCLM	8	3	5	6	22	4	6	2	56	57	3.73626e-05
CCLN	3	5	7	2	10	2	8	3	40	41	2.68748e-05
CCLP	45	33	45	53	116	43	45	56	436	437	0.000286446
CCLQ	11	4	18	11	17	12	10	2	85	86	5.63716e-05
CCLR	37	16	36	30	57	38	27	38	279	280	0.000183535
CCLS	5	2	9	8	7	5	9	13	58	59	3.86735e-05
CCLT	6	7	3	4	19	8	7	5	59	60	3.9329e-05
CCLV	3	6	11	12	12	6	6	10	66	67	4.39174e-05
CCLW	5	2	8	9	5	3	2	13	47	48	3.14632e-05
CCLY	3	8	7	6	10	3	7	6	50	51	3.34297e-05
CCMA	1	3	5	10	10	1	2	9	41	42	2.75303e-05
CCMC	13	14	8	11	21	12	8	5	92	93	6.096e-05
CCMD	19	14	23	28	57	21	29	14	205	206	0.00013503
CCME	12	5	13	15	19	2	6	13	85	86	5.63716e-05
CCMF	4	9	13	13	24	3	9	7	82	83	5.44051e-05
CCMG	5	6	6	7	6	1	5	6	42	43	2.81858e-05
CCMH	6	2	5	3	10	6	13	3	48	49	3.21187e-05
CCMI	14	8	12	3	12	3	6	5	63	64	4.1951e-05
CCMK	24	11	30	18	25	11	20	19	158	159	0.000104222
CCML	4	5	10	6	15	4	3	2	49	50	3.27742e-05
CCMM	3	0	15	12	8	3	6	7	54	55	3.60516e-05
CCMN	6	2	3	9	16	9	5	1	51	52	3.40852e-05
CCMP	68	35	80	49	98	70	43	60	503	504	0.000330364
CCMQ	9	9	17	6	18	4	16	10	89	90	5.89935e-05
CCMR	48	39	68	61	109	37	42	82	486	487	0.000319221
CCMS	7	1	13	4	7	4	5	3	44	45	2.94968e-05
CCMT	7	1	12	9	13	1	9	4	56	57	3.73626e-05
CCMV	3	4	15	8	16	5	4	16	71	72	4.71948e-05
CCMW	3	3	2	4	12	3	8	3	38	39	2.55639e-05
CCMY	5	7	9	5	7	9	3	3	48	49	3.21187e-05
CCNA	11	1	22	8	24	11	10	19	106	107	7.01368e-05
CCNC	4	6	9	11	16	9	10	1	66	67	4.39174e-05
CCND	19	6	30	45	35	18	36	31	220	221	0.000144862
CCNE	9	15	24	12	34	22	17	29	162	163	0.000106844
CCNF	5	9	10	5	10	6	6	11	62	63	4.12955e-05
CCNG	4	6	11	12	15	11	14	16	89	90	5.89935e-05
CCNH	17	8	20	5	24	11	17	8	110	111	7.27587e-05
CCNI	25	8	18	23	33	27	21	27	182	183	0.000119954
CCNK	21	14	31	26	37	25	28	20	202	203	0.000133063
CCNL	17	18	44	27	55	18	30	44	253	254	0.000166493
CCNM	4	4	3	7	15	3	10	9	55	56	3.67071e-05
CCNN	9	10	24	26	26	16	23	30	164	165	0.000108155
CCNP	32	22	53	57	54	49	34	50	351	352	0.00023073
CCNQ	12	13	39	21	43	29	30	24	211	212	0.000138963
CCNR	7	12	23	23	25	10	7	26	133	134	8.78348e-05
CCNS	17	10	15	8	26	12	19	9	116	117	7.66916e-05
CCNT	23	16	25	23	41	20	13	29	190	191	0.000125197
CCNV	2	2	2	8	10	1	4	3	32	33	2.1631e-05
CCNW	27	13	19	31	38	23	20	21	192	193	0.000126508
CCNY	17	8	30	26	36	24	21	40	202	203	0.000133063
CCPA	18	11	25	15	21	22	13	7	132	133	8.71793e-05
CCPC	18	9	22	4	27	16	14	14	124	125	8.19355e-05
CCPD	45	21	56	46	59	22	38	41	328	329	0.000215654
CCPE	40	26	61	63	51	34	27	50	352	353	0.000231386
CCPF	15	10	21	17	22	20	14	8	127	128	8.39019e-05
CCPG	19	9	18	14	28	29	20	21	158	159	0.000104222
CCPH	28	21	36	22	56	27	29	24	243	244	0.000159938
CCPI	7	5	15	6	13	7	8	6	67	68	4.45729e-05
CCPK	13	18	32	28	29	13	16	17	166	167	0.000109466
CCPL	53	34	49	49	87	33	42	40	387	388	0.000254328
CCPM	19	12	22	13	17	18	16	23	140	141	9.24232e-05
CCPN	11	10	12	9	17	10	10	12	91	92	6.03045e-05
CCPP	28	10	44	38	56	27	29	45	277	278	0.000182224
CCPQ	21	24	46	26	64	21	28	30	260	261	0.000171081
CCPR	24	27	51	44	56	35	31	60	328	329	0.000215654
CCPS	26	11	35	19	50	26	28	24	219	220	0.000144206
CCPT	47	29	56	22	64	41	35	33	327	328	0.000214999
CCPV	14	10	14	15	14	11	15	8	101	102	6.68593e-05
CCPW	50	29	62	51	68	32	41	57	390	391	0.000256294
CCPY	19	16	30	21	51	22	30	26	215	216	0.000141584
CCQA	3	0	0	7	4	2	1	1	18	19	1.24542e-05
CCQC	13	12	13	8	26	10	10	7	99	100	6.55484e-05
CCQD	64	49	85	51	134	58	62	76	579	580	0.000380181
CCQE	34	36	71	68	72	42	39	86	448	449	0.000294312
CCQF	7	8	8	11	6	3	9	3	55	56	3.67071e-05
CCQG	19	12	30	27	47	16	20	36	207	208	0.000136341
CCQH	22	15	44	27	49	26	36	41	260	261	0.000171081
CCQI	4	2	9	7	9	2	2	4	39	40	2.62193e-05
CCQK	52	25	33	51	60	33	24	42	320	321	0.00021041
CCQL	18	17	26	21	41	20	19	18	180	181	0.000118643
CCQM	5	3	10	3	4	9	2	7	43	44	2.88413e-05
CCQN	15	14	19	14	40	26	18	21	167	168	0.000110121
CCQP	73	57	100	73	133	77	60	96	669	670	0.000439174
CCQQ	44	24	62	34	75	47	35	38	359	360	0.000235974
CCQR	38	24	59	62	74	44	44	67	412	413	0.000270715
CCQS	16	14	30	22	29	23	22	17	173	174	0.000114054
CCQT	8	11	30	13	27	10	21	13	133	134	8.78348e-05
CCQV	3	1	1	1	8	2	1	3	20	21	1.37652e-05
CCQW	37	27	43	50	72	25	41	72	367	368	0.000241218
CCQY	20	23	32	28	42	26	28	33	232	233	0.000152728
CCRA	44	26	46	52	49	40	20	45	322	323	0.000211721
CCRC	34	16	31	34	59	23	25	44	266	267	0.000175014
CCRD	19	9	19	16	25	21	18	35	162	163	0.000106844
CCRE	33	22	19	17	45	16	13	23	188	189	0.000123886
CCRF	19	16	24	42	68	21	17	47	254	255	0.000167148
CCRG	19	16	23	34	47	18	16	22	195	196	0.000128475
CCRH	41	18	40	44	53	33	29	48	306	307	0.000201233
CCRI	27	18	36	18	54	35	19	18	225	226	0.000148139
CCRK	24	7	12	13	29	33	19	24	161	162	0.000106188
CCRL	51	28	63	57	51	48	29	64	391	392	0.00025695
CCRM	27	27	47	68	61	44	43	59	376	377	0.000247117
CCRN	14	10	12	25	30	23	3	14	131	132	8.65238e-05
CCRP	36	25	35	38	64	42	34	61	335	336	0.000220243
CCRQ	38	27	60	72	69	32	49	50	397	398	0.000260883
CCRR	22	9	32	36	34	26	19	17	195	196	0.000128475
CCRS	40	23	51	44	58	37	24	58	335	336	0.000220243
CCRT	39	15	70	51	65	48	40	38	366	367	0.000240563
CCRV	40	58	57	48	79	45	27	55	409	410	0.000268748
CCRW	20	7	30	20	26	24	29	27	183	184	0.000120609
CCRY	35	24	40	44	63	27	31	28	292	293	0.000192057
CCSA	14	24	22	24	35	25	13	22	179	180	0.000117987
CCSC	6	9	21	12	23	15	13	10	109	110	7.21032e-05
CCSD	18	7	23	31	29	13	19	18	158	159	0.000104222
CCSE	25	24	34	33	51	27	28	30	252	253	0.000165837
CCSF	18	8	26	8	27	11	27	14	139	140	9.17677e-05
CCSG	23	12	29	25	28	21	18	41	197	198	0.000129786
CCSH	13	13	14	3	18	16	13	11	101	102	6.68593e-05
CCSI	11	10	16	11	21	11	15	24	119	120	7.8658e-05
CCSK	23	16	33	35	37	18	21	38	221	222	0.000145517
CCSL	25	12	46	8	35	22	26	19	193	194	0.000127164
CCSM	16	2	7	9	28	7	10	14	93	94	6.16155e-05
CCSN	17	17	25	19	28	24	18	29	177	178	0.000116676
CCSP	32	21	9	35	30	21	15	35	198	199	0.000130441
CCSQ	26	24	21	11	36	29	12	32	191	192	0.000125853
CCSR	12	17	32	33	34	25	28	29	210	211	0.000138307
CCSS	14	9	42	37	46	15	36	35	234	235	0.000154039
CCST	36	15	31	20	66	28	24	29	249	250	0.000163871
CCSV	3	0	2	4	2	0	1	2	14	15	9.83226e-06
CCSW	28	22	33	12	40	20	23	19	197	198	0.000129786
CCSY	9	5	14	19	22	9	17	19	114	115	7.53806e-05
CCTA	12	5	12	7	22	7	11	9	85	86	5.63716e-05
CCTC	6	4	8	5	12	7	4	11	57	58	3.80181e-05
CCTD	37	21	58	34	64	36	49	32	331	332	0.000217621
CCTE	51	21	68	40	67	49	28	53	377	378	0.000247773
CCTF	14	14	17	10	22	14	15	20	126	127	8.32464e-05
CCTG	19	16	23	16	30	16	21	23	164	165	0.000108155
CCTH	10	3	14	6	19	7	14	9	82	83	5.44051e-05
CCTI	2	3	3	0	1	0	1	0	10	11	7.21032e-06
CCTK	44	20	43	42	84	35	23	35	326	327	0.000214343
CCTL	12	4	12	7	16	11	11	12	85	86	5.63716e-05
CCTM	6	1	5	5	9	9	6	7	48	49	3.21187e-05
CCTN	19	12	25	11	28	7	23	16	141	142	9.30787e-05
CCTP	49	48	68	58	102	43	55	57	480	481	0.000315288
CCTQ	23	16	24	11	25	7	17	18	141	142	9.30787e-05
CCTR	33	21	43	34	61	30	34	41	297	298	0.000195334
CCTS	18	15	26	13	27	6	13	16	134	135	8.84903e-05
CCTT	5	7	23	5	13	9	10	5	77	78	5.11277e-05
CCTV	2	0	0	1	1	0	0	2	6	7	4.58839e-06
CCTW	67	39	65	68	84	46	41	58	468	469	0.000307422
CCTY	12	6	25	18	31	14	14	22	142	143	9.37342e-05
CCVA	2	8	8	4	15	2	3	3	45	46	3.01522e-05
CCVC	6	10	6	5	18	8	9	12	74	75	4.91613e-05
CCVD	15	9	25	12	30	5	8	6	110	111	7.27587e-05
CCVE	10	4	9	1	9	8	2	1	44	45	2.94968e-05
CCVF	16	5	12	10	9	5	5	12	74	75	4.91613e-05
CCVG	6	7	7	1	9	6	7	1	44	45	2.94968e-05
CCVH	5	2	7	5	5	0	1	3	28	29	1.9009e-05
CCVI	7	8	10	3	8	13	7	3	59	60	3.9329e-05
CCVK	4	2	15	10	15	8	7	7	68	69	4.52284e-05
CCVL	3	0	5	5	12	3	3	4	35	36	2.35974e-05
CCVM	8	4	14	9	20	5	6	8	74	75	4.91613e-05
CCVN	3	2	8	3	9	8	5	9	47	48	3.14632e-05
CCVP	55	34	79	48	104	41	43	81	485	486	0.000318565
CCVQ	16	7	20	4	32	12	17	10	118	119	7.80026e-05
CCVR	39	18	49	32	78	48	48	52	364	365	0.000239252
CCVS	7	9	11	11	17	10	11	12	88	89	5.8338e-05
CCVT	3	3	6	4	18	10	4	1	49	50	3.27742e-05
CCVV	5	8	19	5	16	7	11	12	83	84	5.50606e-05
CCVW	7	5	15	12	22	18	5	7	91	92	6.03045e-05
CCVY	9	4	12	7	27	6	10	6	81	82	5.37497e-05
CCWA	1	4	5	6	11	7	4	5	43	44	2.88413e-05
CCWC	7	6	11	10	14	11	3	16	78	79	5.17832e-05
CCWD	32	21	54	35	61	34	30	39	306	307	0.000201233
CCWE	28	22	70	29	47	31	42	34	303	304	0.000199267
CCWF	37	31	51	44	79	25	17	53	337	338	0.000221553
CCWG	8	11	41	26	29	15	29	22	181	182	0.000119298
CCWH	33	26	62	35	68	27	34	33	318	319	0.000209099
CCWI	33	23	60	54	63	45	42	57	377	378	0.000247773
CCWK	29	21	34	22	56	27	22	22	233	234	0.000153383
CCWL	38	26	55	39	60	39	31	76	364	365	0.000239252
CCWM	3	5	7	8	6	2	8	5	44	45	2.94968e-05
CCWN	8	13	23	35	37	20	27	39	202	203	0.000133063
CCWP	61	34	89	63	101	69	66	75	558	559	0.000366415
CCWQ	3	1	6	13	12	4	14	14	67	68	4.45729e-05
CCWR	25	24	42	46	49	50	25	29	290	291	0.000190746
CCWS	25	14	49	36	47	39	29	44	283	284	0.000186157
CCWT	22	31	56	36	43	29	30	27	274	275	0.000180258
CCWV	44	27	39	55	47	34	19	51	316	317	0.000207788
CCWW	30	9	34	37	34	33	29	44	250	251	0.000164526
CCWY	32	22	28	28	40	24	23	37	234	235	0.000154039
CCYA	1	2	3	9	2	0	3	7	27	28	1.83535e-05
CCYC	2	2	8	2	11	2	1	1	29	30	1.96645e-05
CCYD	49	34	41	52	72	53	50	42	393	394	0.000258261
CCYE	21	11	35	9	48	21	28	26	199	200	0.000131097
CCYF	3	2	4	8	19	4	1	7	48	49	3.21187e-05
CCYG	1	4	13	3	15	9	5	10	60	61	3.99845e-05
CCYH	20	10	23	22	43	18	25	27	188	189	0.000123886
CCYI	0	4	6	1	5	1	3	9	29	30	1.96645e-05
CCYK	51	24	51	45	66	68	40	55	400	401	0.000262849
CCYL	29	33	64	69	68	35	34	62	394	395	0.000258916
CCYM	1	2	7	6	12	4	1	10	43	44	2.88413e-05
CCYN	8	4	6	10	13	13	10	13	77	78	5.11277e-05
CCYP	56	28	57	67	80	46	38	66	438	439	0.000287757
CCYQ	9	3	9	13	20	3	13	10	80	81	5.30942e-05
CCYR	36	27	43	44	92	44	53	53	392	393	0.000257605
CCYS	9	3	7	3	7	5	5	4	43	44	2.88413e-05
CCYT	3	8	1	4	4	4	5	0	29	30	1.96645e-05
CCYV	1	3	5	8	2	0	0	5	24	25	1.63871e-05
CCYW	40	18	52	47	88	31	49	52	377	378	0.000247773
CCYY	4	1	7	5	3	3	3	3	29	30	1.96645e-05
CDAA	22	12	36	15	28	14	16	21	164	165	0.000108155
CDAC	10	11	43	19	24	25	30	29	191	192	0.000125853
CDAD	14	12	24	19	32	14	16	22	153	154	0.000100944
CDAE	27	10	29	26	31	26	17	27	193	194	0.000127164
CDAF	21	15	38	18	44	13	24	23	196	197	0.00012913
CDAG	16	10	22	26	16	19	21	16	146	147	9.63561e-05
CDAH	16	9	28	16	29	18	10	20	146	147	9.63561e-05
CDAI	38	37	77	61	84	41	35	70	443	444	0.000291035
CDAK	17	8	22	25	25	17	21	34	169	170	0.000111432
CDAL	24	30	29	38	51	26	22	42	262	263	0.000172392
CDAM	30	14	30	40	37	31	12	33	227	228	0.00014945
CDAN	23	20	29	23	28	15	14	29	181	182	0.000119298
CDAP	35	18	47	35	46	36	30	46	293	294	0.000192712
CDAQ	40	19	55	25	52	28	37	50	306	307	0.000201233
CDAR	15	13	22	21	18	9	24	20	142	143	9.37342e-05
CDAS	51	22	40	34	64	48	36	38	333	334	0.000218932
CDAT	35	24	71	44	73	27	38	42	354	355	0.000232697
CDAV	53	31	74	44	57	44	41	37	381	382	0.000250395
CDAW	26	27	42	40	54	23	29	34	275	276	0.000180913
CDAY	60	32	87	62	101	67	54	76	539	540	0.000353961
CDCA	2	4	3	3	4	4	2	4	26	27	1.76981e-05
CDCC	19	18	35	36	47	26	20	23	224	225	0.000147484
CDCD	32	20	56	22	59	33	37	34	293	294	0.000192712
CDCE	26	9	31	35	24	28	26	32	211	212	0.000138963
CDCF	7	0	12	4	4	3	3	2	35	36	2.35974e-05
CDCG	37	18	42	44	43	50	37	37	308	309	0.000202544
CDCH	30	13	30	35	25	24	17	26	200	201	0.000131752
CDCI	27	25	30	45	41	28	24	50	270	271	0.000177636
CDCK	15	21	27	42	49	18	27	28	227	228	0.00014945
CDCL	61	20	68	63	56	54	38	62	422	423	0.00027727
CDCM	3	9	18	9	15	6	8	21	89	90	5.89935e-05
CDCN	26	13	33	27	32	29	35	26	221	222	0.000145517
CDCP	29	10	40	42	36	26	30	50	263	264	0.000173048
CDCQ	1	0	3	2	5	1	2	0	14	15	9.83226e-06
CDCR	23	13	39	23	43	18	22	29	210	211	0.000138307
CDCS	3	0	9	6	3	7	3	6	37	38	2.49084e-05
CDCT	43	23	41	42	60	42	32	55	338	339	0.000222209
CDCV	25	6	21	16	35	17	18	27	165	166	0.00010881
CDCW	37	29	44	45	55	32	40	47	329	330	0.00021631
CDCY	25	21	47	43	61	18	27	39	281	282	0.000184846
CDDA	39	12	33	37	36	30	24	28	239	240	0.000157316
CDDC	40	18	59	44	60	38	34	60	353	354	0.000232041
CDDD	17	5	20	14	25	15	16	21	133	134	8.78348e-05
CDDE	28	13	38	37	36	26	42	47	267	268	0.00017567
CDDF	19	18	35	23	27	30	22	22	196	197	0.00012913
CDDG	16	9	17	10	27	18	11	5	113	114	7.47251e-05
CDDH	20	28	27	20	42	20	22	21	200	201	0.000131752
CDDI	38	22	23	27	39	27	21	29	226	227	0.000148795
CDDK	16	6	17	16	22	18	15	13	123	124	8.128e-05
CDDL	27	13	26	19	28	25	23	20	181	182	0.000119298
CDDM	46	22	34	44	52	44	31	54	327	328	0.000214999
CDDN	10	7	11	7	26	13	7	11	92	93	6.096e-05
CDDP	10	26	18	34	31	16	27	24	186	187	0.000122575
CDDQ	28	32	59	70	97	24	41	68	419	420	0.000275303
CDDR	22	10	23	12	20	21	14	20	142	143	9.37342e-05
CDDS	19	19	36	20	21	14	24	30	183	184	0.000120609
CDDT	24	10	44	39	33	28	26	33	237	238	0.000156005
CDDV	43	19	41	41	44	44	31	50	313	314	0.000205822
CDDW	12	19	17	16	28	10	8	28	138	139	9.11122e-05
CDDY	18	12	37	42	56	22	25	26	238	239	0.000156661
CDEA	9	3	20	13	31	8	21	15	120	121	7.93135e-05
CDEC	5	19	32	24	35	7	19	24	165	166	0.00010881
CDED	10	11	9	21	17	9	12	13	102	103	6.75148e-05
CDEE	17	12	12	12	14	12	4	3	86	87	5.70271e-05
CDEF	17	18	36	28	39	9	23	24	194	195	0.000127819
CDEG	11	4	24	8	12	7	16	18	100	101	6.62039e-05
CDEH	24	15	24	27	44	23	18	30	205	206	0.00013503
CDEI	18	5	20	8	38	16	7	14	126	127	8.32464e-05
CDEK	10	5	13	9	19	13	10	11	90	91	5.9649e-05
CDEL	8	19	20	27	48	16	22	29	189	190	0.000124542
CDEM	28	9	23	30	30	25	32	36	213	214	0.000140274
CDEN	25	12	19	17	28	25	18	21	165	166	0.00010881
CDEP	35	22	35	34	38	36	32	30	262	263	0.000172392
CDEQ	27	26	38	24	75	42	30	41	303	304	0.000199267
CDER	3	14	30	13	27	11	19	19	136	137	8.98013e-05
CDES	10	10	15	9	18	8	13	14	97	98	6.42374e-05
CDET	14	10	30	19	16	17	11	11	128	129	8.45574e-05
CDEV	24	14	24	47	41	24	24	50	248	249	0.000163215
CDEW	14	10	23	27	29	12	14	24	153	154	0.000100944
CDEY	13	6	20	27	26	12	21	25	150	151	9.8978e-05
CDFA	11	1	12	0	19	9	8	5	65	66	4.32619e-05
CDFC	1	1	1	0	0	0	0	2	5	6	3.9329e-06
CDFD	26	21	28	19	35	37	28	43	237	238	0.000156005
CDFE	4	2	21	22	19	10	10	33	121	122	7.9969e-05
CDFF	42	26	50	28	78	34	27	35	320	321	0.00021041
CDFG	17	13	28	20	35	19	13	26	171	172	0.000112743
CDFH	50	15	35	39	56	30	26	45	296	297	0.000194679
CDFI	42	21	36	33	67	38	37	35	309	310	0.0002032
CDFK	35	11	12	39	43	34	16	34	224	225	0.000147484
CDFL	10	6	10	30	23	16	20	39	154	155	0.0001016
CDFM	5	2	6	3	6	1	7	6	36	37	2.42529e-05
CDFN	16	13	26	30	41	29	21	33	209	210	0.000137652
CDFP	26	11	38	28	27	23	21	21	195	196	0.000128475
CDFQ	12	4	23	17	27	14	21	7	125	126	8.25909e-05
CDFR	20	19	25	26	42	18	27	19	196	197	0.00012913
CDFS	41	24	42	32	65	33	32	42	311	312	0.000204511
CDFT	81	60	94	67	130	87	72	73	664	665	0.000435897
CDFV	52	34	34	27	58	30	42	33	310	311	0.000203855
CDFW	14	13	27	26	29	20	13	19	161	162	0.000106188
CDFY	21	12	41	56	50	24	33	44	281	282	0.000184846
CDGA	17	15	22	17	15	18	22	21	147	148	9.70116e-05
CDGC	24	15	44	31	46	13	25	54	252	253	0.000165837
CDGD	10	11	29	12	12	13	16	22	125	126	8.25909e-05
CDGE	9	8	17	12	29	16	16	16	123	124	8.128e-05
CDGF	21	11	30	28	42	31	31	32	226	227	0.000148795
CDGG	23	9	29	25	22	13	16	32	169	170	0.000111432
CDGH	19	9	20	20	52	17	21	26	184	185	0.000121264
CDGI	14	5	18	21	39	19	9	37	162	163	0.000106844
CDGK	9	7	13	11	21	10	18	9	98	99	6.48929e-05
CDGL	5	10	25	30	19	4	14	22	129	130	8.52129e-05
CDGM	16	20	31	24	51	13	23	21	199	200	0.000131097
CDGN	15	9	18	13	24	16	10	22	127	128	8.39019e-05
CDGP	19	7	14	25	17	19	8	25	134	135	8.84903e-05
CDGQ	50	32	63	75	87	43	51	71	472	473	0.000310044
CDGR	25	11	27	23	36	31	17	23	193	194	0.000127164
CDGS	16	5	14	15	21	12	15	18	116	117	7.66916e-05
CDGT	26	12	25	34	45	13	32	34	221	222	0.000145517
CDGV	28	11	53	29	38	31	23	30	243	244	0.000159938
CDGW	29	11	20	21	17	26	27	18	169	170	0.000111432
CDGY	23	13	32	29	51	23	24	24	219	220	0.000144206
CDHA	24	9	10	21	16	24	16	16	136	137	8.98013e-05
CDHC	49	33	75	51	94	57	48	42	449	450	0.000294968
CDHD	22	17	40	30	35	22	21	34	221	222	0.000145517
CDHE	13	7	14	12	29	10	12	23	120	121	7.93135e-05
CDHF	32	8	31	20	43	13	22	27	196	197	0.00012913
CDHG	25	13	28	33	32	22	25	19	197	198	0.000129786
CDHH	17	16	20	12	37	9	18	32	161	162	0.000106188
CDHI	23	14	22	12	48	19	27	25	190	191	0.000125197
CDHK	20	5	23	16	33	25	12	26	160	161	0.000105533
CDHL	43	20	47	49	35	39	32	53	318	319	0.000209099
CDHM	39	29	77	64	75	41	59	62	446	447	0.000293001
CDHN	3	14	29	9	20	5	16	16	112	113	7.40697e-05
CDHP	21	14	47	34	52	35	32	42	277	278	0.000182224
CDHQ	44	16	48	36	79	47	60	32	362	363	0.000237941
CDHR	19	7	27	15	19	15	27	30	159	160	0.000104877
CDHS	10	3	29	22	24	11	18	30	147	148	9.70116e-05
CDHT	36	15	48	55	69	34	30	48	335	336	0.000220243
CDHV	46	29	58	33	54	53	44	46	363	364	0.000238596
CDHW	24	4	21	25	13	22	12	20	141	142	9.30787e-05
CDHY	36	10	26	40	45	26	36	37	256	257	0.000168459
CDIA	12	4	10	5	17	4	11	2	65	66	4.32619e-05
CDIC	4	4	8	4	13	3	5	4	45	46	3.01522e-05
CDID	49	31	68	51	76	48	51	51	425	426	0.000279236
CDIE	54	30	55	32	81	40	34	44	370	371	0.000243184
CDIF	1	3	12	2	2	1	6	1	28	29	1.9009e-05
CDIG	14	10	19	11	32	12	17	16	131	132	8.65238e-05
CDIH	15	14	16	9	32	13	7	13	119	120	7.8658e-05
CDII	15	7	17	14	23	17	5	20	118	119	7.80026e-05
CDIK	27	22	42	27	45	32	23	29	247	248	0.00016256
CDIL	15	16	35	22	32	19	13	49	201	202	0.000132408
CDIM	6	3	13	6	10	7	6	5	56	57	3.73626e-05
CDIN	16	5	18	7	17	13	10	7	93	94	6.16155e-05
CDIP	30	12	20	21	41	14	12	23	173	174	0.000114054
CDIQ	15	7	8	17	12	8	11	3	81	82	5.37497e-05
CDIR	11	13	49	40	55	23	28	38	257	258	0.000169115
CDIS	8	7	11	14	9	9	13	8	79	80	5.24387e-05
CDIT	9	7	17	13	21	8	22	13	110	111	7.27587e-05
CDIV	7	6	5	8	18	4	10	7	65	66	4.32619e-05
CDIW	24	25	42	38	43	21	30	47	270	271	0.000177636
CDIY	7	11	8	5	18	4	10	4	67	68	4.45729e-05
CDKA	22	17	28	30	31	18	25	14	185	186	0.00012192
CDKC	30	19	18	22	48	25	17	29	208	209	0.000136996
CDKD	16	6	25	22	37	22	16	19	163	164	0.000107499
CDKE	15	12	31	27	33	18	15	22	173	174	0.000114054
CDKF	21	7	28	17	48	19	25	19	184	185	0.000121264
CDKG	18	9	17	21	23	23	9	12	132	133	8.71793e-05
CDKH	24	12	29	25	37	19	25	30	201	202	0.000132408
CDKI	17	6	18	10	20	22	7	8	108	109	7.14477e-05
CDKK	10	8	21	16	25	22	12	9	123	124	8.128e-05
CDKL	25	16	30	28	39	18	18	17	191	192	0.000125853
CDKM	18	12	35	20	48	28	25	20	206	207	0.000135685
CDKN	18	10	17	14	34	18	18	19	148	149	9.76671e-05
CDKP	13	10	18	18	30	11	5	17	122	123	8.06245e-05
CDKQ	31	16	34	37	49	35	44	58	304	305	0.000199923
CDKR	24	7	10	19	26	30	15	29	160	161	0.000105533
CDKS	21	14	25	25	32	6	11	25	159	160	0.000104877
CDKT	9	6	23	22	14	17	11	8	110	111	7.27587e-05
CDKV	8	11	22	19	22	9	14	23	128	129	8.45574e-05
CDKW	30	15	33	37	62	27	30	42	276	277	0.000181569
CDKY	10	16	31	27	25	22	19	25	175	176	0.000115365
CDLA	23	7	19	25	25	20	15	26	160	161	0.000105533
CDLC	9	9	9	4	15	4	5	3	58	59	3.86735e-05
CDLD	32	19	51	37	48	35	37	48	307	308	0.000201889
CDLE	14	18	22	39	32	24	20	31	200	201	0.000131752
CDLF	24	15	30	18	35	25	28	24	199	200	0.000131097
CDLG	26	18	41	47	41	30	47	49	299	300	0.000196645
CDLH	34	17	45	35	46	43	24	35	279	280	0.000183535
CDLI	20	12	33	24	36	23	20	40	208	209	0.000136996
CDLK	10	14	7	5	28	6	8	4	82	83	5.44051e-05
CDLL	34	28	56	29	100	31	27	40	345	346	0.000226797
CDLM	8	6	9	6	17	6	5	3	60	61	3.99845e-05
CDLN	19	4	13	7	31	15	3	20	112	113	7.40697e-05
CDLP	28	22	46	48	67	22	34	40	307	308	0.000201889
CDLQ	9	11	21	8	31	16	5	16	117	118	7.73471e-05
CDLR	34	21	47	38	62	37	20	46	305	306	0.000200578
CDLS	15	13	19	10	22	16	19	22	136	137	8.98013e-05
CDLT	47	20	52	43	42	33	47	36	320	321	0.00021041
CDLV	34	22	25	21	59	34	28	29	252	253	0.000165837
CDLW	31	19	46	35	51	25	32	48	287	288	0.000188779
CDLY	57	34	48	35	73	57	34	47	385	386	0.000253017
CDMA	28	22	47	30	74	32	29	30	292	293	0.000192057
CDMC	11	12	18	22	17	10	12	23	125	126	8.25909e-05
CDMD	37	21	53	36	60	38	20	32	297	298	0.000195334
CDME	26	19	17	35	47	39	27	33	243	244	0.000159938
CDMF	6	6	13	6	26	9	14	15	95	96	6.29264e-05
CDMG	29	16	31	30	41	32	35	24	238	239	0.000156661
CDMH	38	24	66	43	47	53	33	54	358	359	0.000235319
CDMI	22	20	38	44	47	33	31	46	281	282	0.000184846
CDMK	30	16	17	17	42	32	19	25	198	199	0.000130441
CDML	45	22	51	40	63	28	38	50	337	338	0.000221553
CDMM	4	6	15	5	15	11	5	12	73	74	4.85058e-05
CDMN	22	6	17	16	23	16	15	22	137	138	9.04567e-05
CDMP	22	25	47	31	48	25	44	38	280	281	0.000184191
CDMQ	26	18	41	30	69	28	32	27	271	272	0.000178292
CDMR	39	22	40	35	59	28	31	35	289	290	0.00019009
CDMS	40	18	41	16	44	29	34	27	249	250	0.000163871
CDMT	40	22	46	50	60	61	27	54	360	361	0.00023663
CDMV	32	38	62	63	93	40	57	49	434	435	0.000285135
CDMW	38	30	49	45	77	45	34	50	368	369	0.000241873
CDMY	34	24	68	44	58	43	40	67	378	379	0.000248428
CDNA	19	6	20	12	30	19	24	32	162	163	0.000106844
CDNC	33	15	39	18	43	34	22	24	228	229	0.000150106
CDND	20	13	28	29	42	20	12	32	196	197	0.00012913
CDNE	14	1	19	16	29	13	15	19	126	127	8.32464e-05
CDNF	16	15	20	19	35	17	10	33	165	166	0.00010881
CDNG	12	15	14	13	13	10	9	11	97	98	6.42374e-05
CDNH	15	12	26	11	19	6	10	11	110	111	7.27587e-05
CDNI	31	25	46	30	42	29	22	38	263	264	0.000173048
CDNK	7	5	13	15	8	5	8	8	69	70	4.58839e-05
CDNL	11	7	27	20	41	24	15	22	167	168	0.000110121
CDNM	35	18	49	34	44	27	42	38	287	288	0.000188779
CDNN	26	3	10	24	31	17	16	19	146	147	9.63561e-05
CDNP	11	6	19	18	21	12	20	18	125	126	8.25909e-05
CDNQ	33	9	36	18	55	44	19	50	264	265	0.000173703
CDNR	13	8	34	13	21	7	12	9	117	118	7.73471e-05
CDNS	22	12	33	33	49	23	18	16	206	207	0.000135685
CDNT	20	16	17	18	24	12	11	24	142	143	9.37342e-05
CDNV	22	10	22	17	29	21	15	22	158	159	0.000104222
CDNW	14	7	16	10	18	11	7	9	92	93	6.096e-05
CDNY	19	13	21	11	22	14	23	19	142	143	9.37342e-05
CDPA	41	16	43	37	52	22	30	35	276	277	0.000181569
CDPC	41	28	50	37	72	46	43	32	349	350	0.000229419
CDPD	73	30	70	75	89	86	50	66	539	540	0.000353961
CDPE	28	17	33	17	35	26	20	31	207	208	0.000136341
CDPF	34	23	38	23	51	29	31	27	256	257	0.000168459
CDPG	15	12	17	17	38	18	23	23	163	164	0.000107499
CDPH	11	14	42	30	48	21	28	49	243	244	0.000159938
CDPI	31	16	21	20	29	18	18	20	173	174	0.000114054
CDPK	32	12	18	11	28	24	8	12	145	146	9.57006e-05
CDPL	33	30	45	46	55	28	27	38	302	303	0.000198612
CDPM	68	33	86	64	91	63	51	77	533	534	0.000350028
CDPN	17	15	50	29	41	18	32	36	238	239	0.000156661
CDPP	18	18	38	32	66	21	22	35	250	251	0.000164526
CDPQ	45	29	88	40	99	51	53	38	443	444	0.000291035
CDPR	32	11	36	26	43	29	22	16	215	216	0.000141584
CDPS	56	22	48	36	83	57	43	44	389	390	0.000255639
CDPT	54	32	79	53	102	79	45	51	495	496	0.00032512
CDPV	79	29	93	66	100	67	61	89	584	585	0.000383458
CDPW	33	16	37	23	44	33	27	35	248	249	0.000163215
CDPY	68	31	90	63	90	60	56	85	543	544	0.000356583
CDQA	61	25	66	47	77	69	47	49	441	442	0.000289724
CDQC	52	39	115	96	108	50	68	112	640	641	0.000420165
CDQD	44	35	49	90	74	51	35	78	456	457	0.000299556
CDQE	52	34	64	77	77	54	37	55	450	451	0.000295623
CDQF	59	48	74	76	96	45	64	81	543	544	0.000356583
CDQG	32	21	62	42	66	31	39	62	355	356	0.000233352
CDQH	30	23	28	40	53	26	25	33	258	259	0.00016977
CDQI	76	30	91	82	119	62	59	71	590	591	0.000387391
CDQK	20	18	12	19	54	7	9	15	154	155	0.0001016
CDQL	48	26	49	63	84	57	42	55	424	425	0.000278581
CDQM	61	33	53	27	83	47	44	43	391	392	0.00025695
CDQN	21	10	21	13	20	20	21	13	139	140	9.17677e-05
CDQP	48	37	53	60	67	70	40	97	472	473	0.000310044
CDQQ	86	50	86	76	173	67	87	99	724	725	0.000475226
CDQR	47	20	60	36	45	45	36	52	341	342	0.000224175
CDQS	74	46	65	66	111	77	60	73	572	573	0.000375592
CDQT	33	20	48	32	39	37	41	35	285	286	0.000187468
CDQV	65	37	86	78	115	66	62	79	588	589	0.00038608
CDQW	37	25	46	41	65	42	40	41	337	338	0.000221553
CDQY	43	38	65	84	85	55	43	92	505	506	0.000331675
CDRA	20	9	25	20	47	16	12	27	176	177	0.000116021
CDRC	20	13	42	36	37	28	23	39	238	239	0.000156661
CDRD	21	5	17	29	25	15	21	25	158	159	0.000104222
CDRE	27	18	35	25	55	19	37	34	250	251	0.000164526
CDRF	30	21	52	21	42	15	25	31	237	238	0.000156005
CDRG	6	8	23	30	12	12	21	27	139	140	9.17677e-05
CDRH	18	13	19	14	18	12	16	36	146	147	9.63561e-05
CDRI	15	9	27	41	29	21	24	48	214	215	0.000140929
CDRK	12	12	25	12	29	16	16	13	135	136	8.91458e-05
CDRL	26	11	20	29	37	32	16	34	205	206	0.00013503
CDRM	40	17	42	30	54	41	30	31	285	286	0.000187468
CDRN	12	10	16	17	35	13	15	15	133	134	8.78348e-05
CDRP	14	27	27	26	47	17	33	38	229	230	0.000150761
CDRQ	32	23	53	49	95	40	34	67	393	394	0.000258261
CDRR	15	12	29	21	30	9	15	20	151	152	9.96335e-05
CDRS	13	20	26	30	36	9	19	27	180	181	0.000118643
CDRT	18	15	28	27	41	31	27	37	224	225	0.000147484
CDRV	47	18	46	45	75	30	36	41	338	339	0.000222209
CDRW	15	20	53	41	60	15	19	52	275	276	0.000180913
CDRY	24	12	32	29	26	21	19	34	197	198	0.000129786
CDSA	17	12	43	19	22	15	28	26	182	183	0.000119954
CDSC	46	30	45	46	62	45	31	51	356	357	0.000234008
CDSD	10	21	41	30	46	30	21	30	229	230	0.000150761
CDSE	29	18	40	17	41	40	10	35	230	231	0.000151417
CDSF	64	50	98	61	114	81	69	98	635	636	0.000416888
CDSG	30	9	18	22	19	24	17	22	161	162	0.000106188
CDSH	62	36	53	65	64	54	45	68	447	448	0.000293657
CDSI	23	17	51	38	68	35	45	60	337	338	0.000221553
CDSK	9	8	11	17	22	8	9	13	97	98	6.42374e-05
CDSL	26	29	33	34	55	25	21	37	260	261	0.000171081
CDSM	60	20	67	56	75	41	49	59	427	428	0.000280547
CDSN	5	6	14	8	16	17	7	6	79	80	5.24387e-05
CDSP	14	15	26	31	30	19	19	41	195	196	0.000128475
CDSQ	75	40	73	79	135	73	47	59	581	582	0.000381492
CDSR	21	26	43	38	65	23	17	46	279	280	0.000183535
CDSS	25	14	36	50	67	26	36	65	319	320	0.000209755
CDST	36	23	34	35	51	31	20	54	284	285	0.000186813
CDSV	22	6	39	45	31	26	31	33	233	234	0.000153383
CDSW	30	21	32	30	31	21	18	27	210	211	0.000138307
CDSY	19	14	29	44	54	21	25	31	237	238	0.000156005
CDTA	36	22	57	45	73	39	34	53	359	360	0.000235974
CDTC	37	22	58	45	58	38	43	36	337	338	0.000221553
CDTD	32	20	38	24	36	41	26	34	251	252	0.000165182
CDTE	27	27	37	29	39	24	21	34	238	239	0.000156661
CDTF	45	26	62	22	78	46	42	24	345	346	0.000226797
CDTG	39	10	37	46	58	40	28	46	304	305	0.000199923
CDTH	44	37	55	45	89	45	45	46	406	407	0.000266782
CDTI	38	32	48	40	95	51	40	45	389	390	0.000255639
CDTK	9	14	25	28	34	19	21	28	178	179	0.000117332
CDTL	14	16	41	37	45	11	25	25	214	215	0.000140929
CDTM	34	19	35	39	60	30	26	45	288	289	0.000189435
CDTN	10	12	32	20	49	20	25	27	195	196	0.000128475
CDTP	38	7	20	24	44	40	8	26	207	208	0.000136341
CDTQ	51	22	54	35	72	47	46	47	374	375	0.000245806
CDTR	31	13	26	28	36	15	31	37	217	218	0.000142895
CDTS	34	35	65	43	83	55	46	54	415	416	0.000272681
CDTT	40	19	35	37	53	39	26	44	293	294	0.000192712
CDTV	82	33	110	93	124	65	67	110	684	685	0.000449006
CDTW	58	26	57	55	64	50	51	56	417	418	0.000273992
CDTY	41	25	63	32	69	41	45	43	359	360	0.000235974
CDVA	25	20	17	16	35	30	20	13	176	177	0.000116021
CDVC	11	6	18	9	24	7	11	14	100	101	6.62039e-05
CDVD	49	43	71	43	75	46	48	45	420	421	0.000275959
CDVE	55	48	63	57	83	40	53	40	439	440	0.000288413
CDVF	13	9	16	8	15	8	12	8	89	90	5.89935e-05
CDVG	38	31	65	37	84	40	46	54	395	396	0.000259572
CDVH	34	28	56	45	67	30	39	70	369	370	0.000242529
CDVI	58	32	80	54	88	41	50	58	461	462	0.000302833
CDVK	33	20	32	35	54	30	18	29	251	252	0.000165182
CDVL	22	23	37	27	46	23	27	42	247	248	0.00016256
CDVM	7	3	7	8	8	10	14	8	65	66	4.32619e-05
CDVN	23	24	43	26	47	23	19	28	233	234	0.000153383
CDVP	38	25	65	60	72	51	42	56	409	410	0.000268748
CDVQ	15	10	34	19	28	15	25	25	171	172	0.000112743
CDVR	39	23	49	45	55	40	31	36	318	319	0.000209099
CDVS	12	19	17	14	27	17	13	13	132	133	8.71793e-05
CDVT	36	26	48	45	52	42	22	38	309	310	0.0002032
CDVV	29	23	46	30	58	25	25	32	268	269	0.000176325
CDVW	42	33	50	45	72	49	38	54	383	384	0.000251706
CDVY	45	36	62	63	128	60	59	64	517	518	0.000339541
CDWA	17	17	48	38	75	30	27	40	292	293	0.000192057
CDWC	30	25	69	44	38	43	43	47	339	340	0.000222864
CDWD	24	14	19	41	34	15	25	37	209	210	0.000137652
CDWE	20	23	24	55	65	32	24	42	285	286	0.000187468
CDWF	32	16	40	34	24	30	21	41	238	239	0.000156661
CDWG	15	21	32	50	49	13	30	51	261	262	0.000171737
CDWH	19	15	22	25	35	21	13	37	187	188	0.000123231
CDWI	25	15	23	27	53	18	23	28	212	213	0.000139618
CDWK	19	7	32	14	29	10	16	30	157	158	0.000103566
CDWL	10	8	46	21	24	24	20	28	181	182	0.000119298
CDWM	16	5	9	2	23	13	10	5	83	84	5.50606e-05
CDWN	26	25	33	44	48	24	17	35	252	253	0.000165837
CDWP	28	27	59	34	57	28	41	40	314	315	0.000206477
CDWQ	19	10	14	6	19	10	12	8	98	99	6.48929e-05
CDWR	16	22	32	29	44	22	18	42	225	226	0.000148139
CDWS	39	28	45	51	61	59	25	46	354	355	0.000232697
CDWT	22	22	46	42	63	31	46	43	315	316	0.000207133
CDWV	41	30	78	81	92	27	66	58	473	474	0.000310699
CDWW	33	23	41	41	47	41	35	28	289	290	0.00019009
CDWY	12	12	12	21	16	8	12	29	122	123	8.06245e-05
CDYA	29	24	59	28	71	35	45	31	322	323	0.000211721
CDYC	40	41	59	44	86	41	41	67	419	420	0.000275303
CDYD	12	10	18	19	36	16	24	24	159	160	0.000104877
CDYE	25	15	27	19	30	16	11	31	174	175	0.00011471
CDYF	19	13	64	34	36	36	44	26	272	273	0.000178947
CDYG	27	9	16	34	31	29	16	33	195	196	0.000128475
CDYH	40	25	39	48	50	31	20	33	286	287	0.000188124
CDYI	53	34	66	47	84	46	40	59	429	430	0.000281858
CDYK	26	7	37	15	33	27	22	19	186	187	0.000122575
CDYL	31	15	31	35	39	37	26	42	256	257	0.000168459
CDYM	20	10	31	25	43	19	17	13	178	179	0.000117332
CDYN	19	22	61	38	46	28	34	43	291	292	0.000191401
CDYP	25	16	35	28	35	24	24	37	224	225	0.000147484
CDYQ	33	28	46	21	52	41	28	17	266	267	0.000175014
CDYR	14	9	29	20	36	18	14	31	171	172	0.000112743
CDYS	60	32	61	34	84	59	47	53	430	431	0.000282513
CDYT	50	22	65	42	61	41	52	41	374	375	0.000245806
CDYV	36	19	43	45	56	31	40	70	340	341	0.00022352
CDYW	10	18	26	22	34	19	16	23	168	169	0.000110777
CDYY	57	38	76	73	87	62	46	79	518	519	0.000340196
CEAA	24	11	42	34	32	27	23	35	228	229	0.000150106
CEAC	10	10	19	9	23	13	9	14	107	108	7.07922e-05
CEAD	37	11	36	26	38	33	23	31	235	236	0.000154694
CEAE	25	15	22	21	27	20	17	32	179	180	0.000117987
CEAF	7	6	12	7	8	10	6	7	63	64	4.1951e-05
CEAG	22	15	28	14	31	28	17	18	173	174	0.000114054
CEAH	39	21	41	28	64	46	38	44	321	322	0.000211066
CEAI	34	12	41	21	39	38	21	32	238	239	0.000156661
CEAK	23	12	22	20	32	24	17	16	166	167	0.000109466
CEAL	20	17	49	27	46	19	29	29	236	237	0.00015535
CEAM	14	9	15	9	23	14	14	9	107	108	7.07922e-05
CEAN	14	13	39	30	36	12	35	42	221	222	0.000145517
CEAP	22	13	30	39	29	25	16	21	195	196	0.000128475
CEAQ	41	11	32	15	37	21	29	26	212	213	0.000139618
CEAR	7	14	33	27	32	14	13	28	168	169	0.000110777
CEAS	21	22	28	24	46	17	21	33	212	213	0.000139618
CEAT	42	32	53	63	64	48	45	58	405	406	0.000266126
CEAV	30	25	23	28	61	34	23	33	257	258	0.000169115
CEAW	24	14	14	28	42	19	26	22	189	190	0.000124542
CEAY	34	15	37	32	47	22	23	26	236	237	0.00015535
CECA	0	0	0	0	0	1	0	1	2	3	1.96645e-06
CECC	3	3	1	3	12	4	1	1	28	29	1.9009e-05
CECD	34	17	40	36	65	43	20	51	306	307	0.000201233
CECE	15	15	49	24	53	20	26	24	226	227	0.000148795
CECF	2	1	3	2	1	1	2	4	16	17	1.11432e-05
CECG	14	2	20	4	19	7	7	5	78	79	5.17832e-05
CECH	5	1	10	2	12	4	6	3	43	44	2.88413e-05
CECI	29	25	36	43	50	42	25	39	289	290	0.00019009
CECK	37	29	69	52	72	31	40	52	382	383	0.00025105
CECL	40	21	44	32	70	30	37	55	329	330	0.00021631
CECM	2	3	3	2	4	3	2	3	22	23	1.50761e-05
CECN	1	0	5	0	2	1	7	0	16	17	1.11432e-05
CECP	18	10	40	28	37	20	22	33	208	209	0.000136996
CECQ	2	0	2	1	3	2	1	1	12	13	8.52129e-06
CECR	38	19	36	51	63	52	33	52	344	345	0.000226142
CECS	2	1	0	4	2	4	0	2	15	16	1.04877e-05
CECT	1	0	6	2	3	0	3	5	20	21	1.37652e-05
CECV	5	2	13	8	7	7	6	10	58	59	3.86735e-05
CECW	24	16	53	37	57	21	25	40	273	274	0.000179603
CECY	2	0	1	2	4	0	1	1	11	12	7.8658e-06
CEDA	11	14	16	29	22	24	8	19	143	144	9.43896e-05
CEDC	24	7	18	16	30	26	11	13	145	146	9.57006e-05
CEDD	13	13	18	21	34	21	16	31	167	168	0.000110121
CEDE	24	15	29	31	22	26	28	40	215	216	0.000141584
CEDF	29	18	39	13	38	27	22	26	212	213	0.000139618
CEDG	18	14	32	23	20	19	27	19	172	173	0.000113399
CEDH	23	16	38	27	37	19	18	46	224	225	0.000147484
CEDI	24	9	15	29	33	31	13	37	191	192	0.000125853
CEDK	8	9	14	17	22	14	4	29	117	118	7.73471e-05
CEDL	10	10	22	16	29	9	8	10	114	115	7.53806e-05
CEDM	52	23	49	40	68	32	36	30	330	331	0.000216965
CEDN	17	16	18	16	18	18	18	29	150	151	9.8978e-05
CEDP	23	17	29	21	31	23	15	23	182	183	0.000119954
CEDQ	35	23	45	24	53	32	32	38	282	283	0.000185502
CEDR	18	11	34	11	31	25	17	24	171	172	0.000112743
CEDS	10	6	17	13	13	21	15	22	117	118	7.73471e-05
CEDT	6	26	16	11	41	13	17	21	151	152	9.96335e-05
CEDV	29	13	35	40	37	25	33	19	231	232	0.000152072
CEDW	14	13	9	12	15	11	7	14	95	96	6.29264e-05
CEDY	20	17	20	36	53	9	18	34	207	208	0.000136341
CEEA	35	8	26	11	33	16	21	23	173	174	0.000114054
CEEC	40	27	43	37	45	22	17	19	250	251	0.000164526
CEED	7	5	16	25	28	15	6	20	122	123	8.06245e-05
CEEE	12	8	11	21	25	10	12	23	122	123	8.06245e-05
CEEF	12	10	22	16	24	15	14	27	140	141	9.24232e-05
CEEG	7	4	16	5	24	16	4	12	88	89	5.8338e-05
CEEH	9	12	10	8	23	6	4	7	79	80	5.24387e-05
CEEI	23	22	28	27	42	17	22	42	223	224	0.000146828
CEEK	7	5	10	12	6	4	2	11	57	58	3.80181e-05
CEEL	20	21	22	23	35	29	23	32	205	206	0.00013503
CEEM	29	36	50	39	81	48	40	91	414	415	0.000272026
CEEN	14	4	20	19	16	13	13	20	119	120	7.8658e-05
CEEP	25	8	18	38	28	20	13	24	174	175	0.00011471
CEEQ	41	32	54	57	51	47	35	47	364	365	0.000239252
CEER	12	12	16	17	29	10	13	22	131	132	8.65238e-05
CEES	24	14	17	30	35	11	15	33	179	180	0.000117987
CEET	22	19	20	46	40	18	13	38	216	217	0.00014224
CEEV	15	10	27	22	28	21	18	40	181	182	0.000119298
CEEW	27	13	22	40	28	19	30	30	209	210	0.000137652
CEEY	21	6	26	18	19	26	12	16	144	145	9.50451e-05
CEFA	1	0	0	0	2	0	0	1	4	5	3.27742e-06
CEFC	0	0	0	0	0	0	1	0	1	2	1.31097e-06
CEFD	30	20	35	19	50	34	33	31	252	253	0.000165837
CEFE	18	13	24	22	19	22	16	31	165	166	0.00010881
CEFF	6	3	9	4	9	2	10	3	46	47	3.08077e-05
CEFG	7	10	14	10	19	13	8	12	93	94	6.16155e-05
CEFH	5	5	11	3	6	2	6	6	44	45	2.94968e-05
CEFI	2	1	3	3	0	4	1	2	16	17	1.11432e-05
CEFK	21	9	31	30	38	18	25	29	201	202	0.000132408
CEFL	15	12	11	9	37	14	14	30	142	143	9.37342e-05
CEFM	1	0	3	1	1	2	0	2	10	11	7.21032e-06
CEFN	2	0	6	2	17	0	8	5	40	41	2.68748e-05
CEFP	35	12	22	19	46	19	12	35	200	201	0.000131752
CEFQ	0	3	1	6	5	0	3	5	23	24	1.57316e-05
CEFR	33	27	24	30	56	45	24	46	285	286	0.000187468
CEFS	3	4	9	2	14	3	6	4	45	46	3.01522e-05
CEFT	3	8	19	9	20	10	9	11	89	90	5.89935e-05
CEFV	0	0	1	0	4	1	5	2	13	14	9.17677e-06
CEFW	20	7	11	12	28	10	12	19	119	120	7.8658e-05
CEFY	30	24	16	21	39	23	26	19	198	199	0.000130441
CEGA	17	5	13	24	37	9	17	13	135	136	8.91458e-05
CEGC	30	13	21	34	29	23	19	36	205	206	0.00013503
CEGD	21	8	8	7	18	16	11	18	107	108	7.07922e-05
CEGE	9	4	16	5	13	3	11	2	63	64	4.1951e-05
CEGF	20	7	23	22	43	22	15	22	174	175	0.00011471
CEGG	13	11	24	42	21	21	23	32	187	188	0.000123231
CEGH	20	5	24	21	20	24	24	32	170	171	0.000112088
CEGI	16	16	31	27	36	22	23	20	191	192	0.000125853
CEGK	22	11	36	21	41	22	17	31	201	202	0.000132408
CEGL	25	14	21	20	28	14	24	29	175	176	0.000115365
CEGM	30	19	53	34	46	53	43	51	329	330	0.00021631
CEGN	9	7	10	9	19	4	6	12	76	77	5.04722e-05
CEGP	24	20	48	29	48	20	31	51	271	272	0.000178292
CEGQ	93	37	98	53	94	85	57	56	573	574	0.000376248
CEGR	8	3	17	21	22	10	15	17	113	114	7.47251e-05
CEGS	27	10	24	10	22	13	22	23	151	152	9.96335e-05
CEGT	34	11	26	37	40	26	18	39	231	232	0.000152072
CEGV	46	22	46	45	57	39	24	57	336	337	0.000220898
CEGW	19	9	18	28	37	24	20	26	181	182	0.000119298
CEGY	25	20	42	43	61	30	35	33	289	290	0.00019009
CEHA	19	11	43	20	41	26	26	33	219	220	0.000144206
CEHC	25	10	31	30	34	14	23	20	187	188	0.000123231
CEHD	25	14	30	15	32	18	22	21	177	178	0.000116676
CEHE	24	21	35	20	52	29	29	26	236	237	0.00015535
CEHF	22	14	46	35	56	32	28	42	275	276	0.000180913
CEHG	22	31	68	46	57	25	36	41	326	327	0.000214343
CEHH	12	11	20	15	25	17	24	17	141	142	9.30787e-05
CEHI	29	19	43	23	52	28	34	37	265	266	0.000174359
CEHK	6	7	17	8	20	12	7	13	90	91	5.9649e-05
CEHL	39	25	46	46	63	28	36	37	320	321	0.00021041
CEHM	11	4	18	11	25	9	10	12	100	101	6.62039e-05
CEHN	34	10	39	21	41	26	25	33	229	230	0.000150761
CEHP	16	19	27	28	27	10	15	28	170	171	0.000112088
CEHQ	27	17	46	18	72	28	32	35	275	276	0.000180913
CEHR	17	5	34	26	26	19	21	35	183	184	0.000120609
CEHS	40	26	80	40	63	32	53	45	379	380	0.000249084
CEHT	42	22	59	39	74	45	32	41	354	355	0.000232697
CEHV	32	20	62	32	62	37	30	32	307	308	0.000201889
CEHW	16	10	35	12	24	11	20	17	145	146	9.57006e-05
CEHY	30	30	54	42	84	36	25	58	359	360	0.000235974
CEIA	0	2	0	2	4	3	2	3	16	17	1.11432e-05
CEIC	2	3	1	3	6	4	4	0	23	24	1.57316e-05
CEID	12	6	19	8	16	5	8	7	81	82	5.37497e-05
CEIE	5	7	13	7	24	20	8	9	93	94	6.16155e-05
CEIF	0	0	1	0	0	0	1	0	2	3	1.96645e-06
CEIG	2	2	4	0	2	1	1	0	12	13	8.52129e-06
CEIH	0	1	4	1	3	2	0	1	12	13	8.52129e-06
CEII	4	0	5	0	4	2	3	3	21	22	1.44206e-05
CEIK	5	2	4	0	8	2	1	6	28	29	1.9009e-05
CEIL	1	1	4	0	4	2	4	3	19	20	1.31097e-05
CEIM	3	4	3	2	3	2	4	7	28	29	1.9009e-05
CEIN	3	1	5	1	6	3	2	1	22	23	1.50761e-05
CEIP	21	23	19	27	38	18	23	33	202	203	0.000133063
CEIQ	14	6	14	12	23	13	13	16	111	112	7.34142e-05
CEIR	44	21	46	28	53	26	34	32	284	285	0.000186813
CEIS	5	1	3	5	8	2	0	0	24	25	1.63871e-05
CEIT	0	0	4	4	11	2	2	2	25	26	1.70426e-05
CEIV	4	2	0	2	6	0	2	0	16	17	1.11432e-05
CEIW	0	0	3	4	1	0	2	3	13	14	9.17677e-06
CEIY	1	0	0	2	5	2	2	0	12	13	8.52129e-06
CEKA	6	14	26	21	27	15	11	15	135	136	8.91458e-05
CEKC	13	11	14	10	25	6	6	7	92	93	6.096e-05
CEKD	11	0	18	8	11	12	8	6	74	75	4.91613e-05
CEKE	25	11	19	23	29	14	17	27	165	166	0.00010881
CEKF	12	2	12	9	19	19	11	9	93	94	6.16155e-05
CEKG	14	8	12	13	11	22	5	15	100	101	6.62039e-05
CEKH	14	7	16	16	15	3	3	13	87	88	5.76826e-05
CEKI	24	4	24	26	37	34	11	18	178	179	0.000117332
CEKK	15	5	18	15	24	22	14	30	143	144	9.43896e-05
CEKL	8	6	17	14	29	13	8	12	107	108	7.07922e-05
CEKM	32	18	36	29	39	37	32	28	251	252	0.000165182
CEKN	4	5	13	12	9	2	3	14	62	63	4.12955e-05
CEKP	11	4	8	19	15	12	17	22	108	109	7.14477e-05
CEKQ	22	21	28	27	43	28	21	43	233	234	0.000153383
CEKR	5	2	15	11	15	11	10	9	78	79	5.17832e-05
CEKS	25	15	37	22	47	29	31	42	248	249	0.000163215
CEKT	17	22	32	29	29	32	11	25	197	198	0.000129786
CEKV	21	6	30	15	23	17	22	19	153	154	0.000100944
CEKW	14	4	13	24	32	12	18	21	138	139	9.11122e-05
CEKY	17	7	21	28	27	19	8	16	143	144	9.43896e-05
CELA	2	0	3	1	2	3	0	1	12	13	8.52129e-06
CELC	0	3	4	0	2	3	3	3	18	19	1.24542e-05
CELD	27	25	35	30	48	41	22	19	247	248	0.00016256
CELE	18	16	28	15	32	27	28	21	185	186	0.00012192
CELF	1	1	3	3	4	3	1	2	18	19	1.24542e-05
CELG	10	9	12	10	21	11	10	8	91	92	6.03045e-05
CELH	5	4	6	5	4	6	4	6	40	41	2.68748e-05
CELI	1	4	9	3	8	2	6	8	41	42	2.75303e-05
CELK	39	23	44	27	42	32	25	29	261	262	0.000171737
CELL	28	9	21	18	45	21	21	27	190	191	0.000125197
CELM	1	3	3	1	3	3	2	1	17	18	1.17987e-05
CELN	4	2	13	2	3	3	4	0	31	32	2.09755e-05
CELP	26	16	37	50	61	40	32	45	307	308	0.000201889
CELQ	5	3	6	7	7	5	6	7	46	47	3.08077e-05
CELR	11	15	27	27	30	15	18	44	187	188	0.000123231
CELS	0	2	1	0	5	1	3	2	14	15	9.83226e-06
CELT	9	2	8	5	11	8	10	7	60	61	3.99845e-05
CELV	5	6	5	3	6	6	9	3	43	44	2.88413e-05
CELW	32	29	44	26	54	34	43	43	305	306	0.000200578
CELY	7	1	8	4	11	5	2	6	44	45	2.94968e-05
CEMA	5	4	9	5	7	3	7	5	45	46	3.01522e-05
CEMC	5	2	2	5	3	0	3	1	21	22	1.44206e-05
CEMD	49	36	85	49	125	57	53	56	510	511	0.000334952
CEME	46	41	62	46	86	48	39	68	436	437	0.000286446
CEMF	2	0	1	1	5	2	3	0	14	15	9.83226e-06
CEMG	13	7	21	13	12	10	10	12	98	99	6.48929e-05
CEMH	10	11	14	10	16	5	6	10	82	83	5.44051e-05
CEMI	6	1	8	3	5	3	1	6	33	34	2.22864e-05
CEMK	28	14	34	34	26	29	32	32	229	230	0.000150761
CEML	3	8	5	9	16	3	9	5	58	59	3.86735e-05
CEMM	0	5	5	0	10	1	1	6	28	29	1.9009e-05
CEMN	2	3	3	3	12	1	7	3	34	35	2.29419e-05
CEMP	41	16	32	39	35	31	26	41	261	262	0.000171737
CEMQ	8	3	21	5	23	10	13	8	91	92	6.03045e-05
CEMR	46	31	69	45	92	49	41	65	438	439	0.000287757
CEMS	6	4	15	2	6	4	12	5	54	55	3.60516e-05
CEMT	10	3	11	3	25	17	9	18	96	97	6.35819e-05
CEMV	5	1	4	5	5	3	4	7	34	35	2.29419e-05
CEMW	17	18	23	17	25	30	11	21	162	163	0.000106844
CEMY	4	0	2	1	6	2	6	2	23	24	1.57316e-05
CENA	10	7	12	9	20	1	3	8	70	71	4.65393e-05
CENC	22	30	53	23	55	36	37	31	287	288	0.000188779
CEND	8	10	19	16	34	16	19	19	141	142	9.30787e-05
CENE	17	8	14	7	11	14	10	15	96	97	6.35819e-05
CENF	17	16	17	12	31	14	26	26	159	160	0.000104877
CENG	9	1	10	4	10	10	9	18	71	72	4.71948e-05
CENH	10	7	27	41	28	16	23	35	187	188	0.000123231
CENI	31	28	26	36	50	24	25	35	255	256	0.000167804
CENK	6	7	5	7	9	4	4	3	45	46	3.01522e-05
CENL	13	6	15	15	22	16	10	9	106	107	7.01368e-05
CENM	12	15	22	11	37	25	16	20	158	159	0.000104222
CENN	10	3	19	17	23	6	13	15	106	107	7.01368e-05
CENP	18	10	24	9	47	18	9	23	158	159	0.000104222
CENQ	18	11	33	27	42	16	18	18	183	184	0.000120609
CENR	10	2	7	9	12	9	0	7	56	57	3.73626e-05
CENS	27	18	26	17	49	22	23	32	214	215	0.000140929
CENT	22	12	32	17	47	19	27	21	197	198	0.000129786
CENV	23	13	32	18	33	24	21	27	191	192	0.000125853
CENW	21	12	38	28	33	16	35	19	202	203	0.000133063
CENY	36	15	31	43	40	28	36	33	262	263	0.000172392
CEPA	47	19	57	63	64	38	32	47	367	368	0.000241218
CEPC	35	21	47	24	45	26	37	31	266	267	0.000175014
CEPD	19	20	28	34	38	33	23	26	221	222	0.000145517
CEPE	9	9	36	32	33	6	28	32	185	186	0.00012192
CEPF	10	8	19	12	17	18	7	9	100	101	6.62039e-05
CEPG	37	4	30	19	26	35	18	18	187	188	0.000123231
CEPH	45	17	57	49	44	40	43	55	350	351	0.000230075
CEPI	30	12	43	44	50	27	33	45	284	285	0.000186813
CEPK	23	11	21	7	39	21	17	27	166	167	0.000109466
CEPL	24	19	25	47	46	26	25	42	254	255	0.000167148
CEPM	38	19	30	26	42	37	30	28	250	251	0.000164526
CEPN	25	15	36	37	53	29	34	27	256	257	0.000168459
CEPP	26	20	32	33	53	25	20	37	246	247	0.000161904
CEPQ	23	15	37	33	51	22	26	21	228	229	0.000150106
CEPR	32	20	35	41	42	24	23	45	262	263	0.000172392
CEPS	11	14	26	14	36	16	13	24	154	155	0.0001016
CEPT	43	17	48	41	47	36	29	37	298	299	0.00019599
CEPV	26	26	50	70	50	43	44	47	356	357	0.000234008
CEPW	37	24	38	43	58	25	37	49	311	312	0.000204511
CEPY	40	22	51	46	60	39	47	36	341	342	0.000224175
CEQA	37	38	49	53	122	63	58	50	470	471	0.000308733
CEQC	10	19	35	21	47	22	17	28	199	200	0.000131097
CEQD	33	19	38	23	48	25	26	34	246	247	0.000161904
CEQE	39	26	53	36	66	42	36	35	333	334	0.000218932
CEQF	57	23	64	44	91	53	51	52	435	436	0.000285791
CEQG	65	27	46	43	64	43	42	56	386	387	0.000253672
CEQH	38	20	49	34	56	20	32	38	287	288	0.000188779
CEQI	27	17	49	49	55	36	32	43	308	309	0.000202544
CEQK	45	10	19	23	31	26	16	19	189	190	0.000124542
CEQL	49	28	76	59	79	62	57	56	466	467	0.000306111
CEQM	16	14	45	14	21	17	23	8	158	159	0.000104222
CEQN	36	21	29	16	63	30	29	25	249	250	0.000163871
CEQP	27	30	51	31	57	38	24	56	314	315	0.000206477
CEQQ	42	40	71	53	118	55	46	40	465	466	0.000305455
CEQR	49	20	49	55	92	43	39	54	401	402	0.000263504
CEQS	51	44	90	56	92	42	54	64	493	494	0.000323809
CEQT	65	42	65	54	122	77	40	53	518	519	0.000340196
CEQV	86	56	97	76	110	65	64	109	663	664	0.000435241
CEQW	29	20	63	57	45	31	49	42	336	337	0.000220898
CEQY	35	32	68	51	114	55	54	63	472	473	0.000310044
CERA	20	9	18	23	42	15	13	20	160	161	0.000105533
CERC	24	11	53	32	43	34	35	43	275	276	0.000180913
CERD	15	5	13	20	28	17	11	18	127	128	8.39019e-05
CERE	9	7	14	18	21	13	19	19	120	121	7.93135e-05
CERF	14	13	14	29	40	18	16	32	176	177	0.000116021
CERG	9	7	15	13	14	16	12	9	95	96	6.29264e-05
CERH	29	8	21	15	17	21	18	28	157	158	0.000103566
CERI	18	22	33	25	34	20	16	31	199	200	0.000131097
CERK	11	7	15	19	26	10	13	24	125	126	8.25909e-05
CERL	23	13	25	24	45	24	30	32	216	217	0.00014224
CERM	35	29	37	51	84	41	36	52	365	366	0.000239907
CERN	14	12	19	16	23	19	17	11	131	132	8.65238e-05
CERP	15	13	21	29	27	11	12	15	143	144	9.43896e-05
CERQ	58	30	56	40	84	54	56	48	426	427	0.000279892
CERR	11	10	31	29	30	9	30	31	181	182	0.000119298
CERS	23	20	32	24	34	37	19	32	221	222	0.000145517
CERT	36	10	28	35	34	42	28	22	235	236	0.000154694
CERV	25	14	38	36	38	28	34	29	242	243	0.000159283
CERW	16	8	18	16	31	18	17	20	144	145	9.50451e-05
CERY	26	19	54	52	56	34	28	38	307	308	0.000201889
CESA	37	11	31	38	78	32	29	43	299	300	0.000196645
CESC	33	15	38	35	36	37	21	36	251	252	0.000165182
CESD	22	10	44	27	43	32	45	45	268	269	0.000176325
CESE	18	11	21	24	29	9	14	32	158	159	0.000104222
CESF	16	5	29	27	22	23	12	17	151	152	9.96335e-05
CESG	19	4	12	17	22	15	19	25	133	134	8.78348e-05
CESH	28	15	18	26	41	21	22	32	203	204	0.000133719
CESI	26	28	48	47	69	23	32	29	302	303	0.000198612
CESK	17	8	23	19	29	6	15	15	132	133	8.71793e-05
CESL	15	18	28	39	57	20	27	37	241	242	0.000158627
CESM	20	20	39	37	52	30	26	29	253	254	0.000166493
CESN	37	21	29	24	47	27	31	34	250	251	0.000164526
CESP	27	16	49	31	24	22	22	45	236	237	0.00015535
CESQ	47	32	43	33	71	41	41	42	350	351	0.000230075
CESR	13	12	15	21	22	11	17	28	139	140	9.17677e-05
CESS	45	16	62	51	59	31	22	57	343	344	0.000225486
CEST	59	39	73	72	90	40	54	67	494	495	0.000324464
CESV	58	17	59	44	61	50	36	55	380	381	0.000249739
CESW	34	24	53	30	49	33	25	25	273	274	0.000179603
CESY	74	33	81	64	97	65	63	67	544	545	0.000357239
CETA	22	21	48	26	43	24	30	37	251	252	0.000165182
CETC	12	13	13	11	19	13	16	9	106	107	7.01368e-05
CETD	21	17	34	34	52	21	41	38	258	259	0.00016977
CETE	27	16	30	39	35	34	21	26	228	229	0.000150106
CETF	11	4	12	7	13	7	5	7	66	67	4.39174e-05
CETG	65	27	44	32	56	48	36	51	359	360	0.000235974
CETH	25	9	30	15	34	19	27	18	177	178	0.000116676
CETI	45	20	67	62	75	52	59	44	424	425	0.000278581
CETK	31	13	20	38	37	20	11	25	195	196	0.000128475
CETL	13	15	28	21	26	12	17	26	158	159	0.000104222
CETM	20	14	17	13	35	12	9	21	141	142	9.30787e-05
CETN	38	30	35	30	37	35	23	28	256	257	0.000168459
CETP	18	11	22	31	29	30	15	29	185	186	0.00012192
CETQ	28	22	39	17	57	24	24	20	231	232	0.000152072
CETR	19	11	25	20	30	12	12	25	154	155	0.0001016
CETS	23	17	27	16	49	28	32	14	206	207	0.000135685
CETT	53	38	69	63	74	64	37	94	492	493	0.000323153
CETV	20	29	75	49	81	32	46	52	384	385	0.000252361
CETW	26	15	25	19	42	24	22	40	213	214	0.000140274
CETY	30	32	54	26	57	24	38	38	299	300	0.000196645
CEVA	3	2	4	3	6	2	6	5	31	32	2.09755e-05
CEVC	2	0	2	1	8	2	0	3	18	19	1.24542e-05
CEVD	20	14	29	29	43	23	20	27	205	206	0.00013503
CEVE	16	13	28	22	52	17	27	33	208	209	0.000136996
CEVF	0	2	3	6	2	3	0	2	18	19	1.24542e-05
CEVG	5	1	5	4	10	4	2	1	32	33	2.1631e-05
CEVH	0	3	6	4	7	1	3	4	28	29	1.9009e-05
CEVI	5	2	1	2	5	5	2	4	26	27	1.76981e-05
CEVK	19	24	38	23	41	23	26	34	228	229	0.000150106
CEVL	5	9	8	8	13	8	8	2	61	62	4.064e-05
CEVM	1	3	5	2	4	1	4	4	24	25	1.63871e-05
CEVN	6	3	2	1	5	3	10	7	37	38	2.49084e-05
CEVP	29	26	29	36	42	26	21	50	259	260	0.000170426
CEVQ	21	11	30	17	31	21	16	10	157	158	0.000103566
CEVR	40	40	45	42	66	41	45	50	369	370	0.000242529
CEVS	11	9	8	5	1	4	4	2	44	45	2.94968e-05
CEVT	8	5	8	6	16	7	3	11	64	65	4.26064e-05
CEVV	5	4	4	0	6	3	0	4	26	27	1.76981e-05
CEVW	22	10	25	11	23	17	20	16	144	145	9.50451e-05
CEVY	2	6	12	5	12	7	13	13	70	71	4.65393e-05
CEWA	1	0	1	0	1	0	1	0	4	5	3.27742e-06
CEWC	3	2	0	0	1	4	0	1	11	12	7.8658e-06
CEWD	47	23	66	85	71	47	44	84	467	468	0.000306766
CEWE	22	11	25	20	31	15	16	36	176	177	0.000116021
CEWF	25	13	21	16	28	21	21	13	158	159	0.000104222
CEWG	8	3	15	5	12	9	11	12	75	76	4.98168e-05
CEWH	23	11	32	20	32	23	20	24	185	186	0.00012192
CEWI	9	8	34	13	28	14	15	19	140	141	9.24232e-05
CEWK	12	6	26	27	28	21	13	22	155	156	0.000102255
CEWL	18	16	9	13	45	20	9	16	146	147	9.63561e-05
CEWM	0	0	2	0	1	0	1	0	4	5	3.27742e-06
CEWN	5	1	7	6	7	3	5	8	42	43	2.81858e-05
CEWP	23	15	33	27	52	26	11	39	226	227	0.000148795
CEWQ	5	3	2	0	4	3	4	3	24	25	1.63871e-05
CEWR	26	22	24	24	37	27	26	32	218	219	0.000143551
CEWS	10	3	9	2	14	11	3	3	55	56	3.67071e-05
CEWT	19	10	17	13	20	11	9	17	116	117	7.66916e-05
CEWV	7	4	9	8	7	5	11	7	58	59	3.86735e-05
CEWW	34	16	39	24	50	35	25	39	262	263	0.000172392
CEWY	49	31	66	44	75	41	47	29	382	383	0.00025105
CEYA	3	4	5	7	5	3	5	2	34	35	2.29419e-05
CEYC	8	8	18	7	17	13	3	7	81	82	5.37497e-05
CEYD	38	11	27	28	28	35	20	29	216	217	0.00014224
CEYE	18	14	46	29	34	19	23	26	209	210	0.000137652
CEYF	23	14	23	24	57	29	20	30	220	221	0.000144862
CEYG	24	13	34	32	52	26	28	32	241	242	0.000158627
CEYH	28	22	38	41	65	26	40	54	314	315	0.000206477
CEYI	49	19	38	37	55	47	43	31	319	320	0.000209755
CEYK	20	13	30	23	38	20	21	27	192	193	0.000126508
CEYL	39	22	33	54	75	38	34	43	338	339	0.000222209
CEYM	1	3	5	5	12	3	11	2	42	43	2.81858e-05
CEYN	17	6	24	9	20	14	18	17	125	126	8.25909e-05
CEYP	34	23	40	37	39	29	27	48	277	278	0.000182224
CEYQ	8	4	14	11	27	9	16	10	99	100	6.55484e-05
CEYR	11	7	23	29	38	13	10	17	148	149	9.76671e-05
CEYS	26	11	18	28	36	12	21	15	167	168	0.000110121
CEYT	38	26	64	51	86	29	50	64	408	409	0.000268093
CEYV	23	16	24	18	29	23	19	14	166	167	0.000109466
CEYW	32	16	25	16	45	22	23	31	210	211	0.000138307
CEYY	34	31	47	61	102	39	34	55	403	404	0.000264815
CFAA	7	5	11	5	23	7	13	8	79	80	5.24387e-05
CFAC	5	6	6	7	22	6	7	4	63	64	4.1951e-05
CFAD	10	14	21	23	32	23	24	30	177	178	0.000116676
CFAE	21	15	26	23	28	20	16	23	172	173	0.000113399
CFAF	0	0	1	0	1	0	0	1	3	4	2.62193e-06
CFAG	30	16	30	11	46	18	24	30	205	206	0.00013503
CFAH	32	9	41	23	28	34	37	29	233	234	0.000153383
CFAI	6	6	7	3	14	5	2	7	50	51	3.34297e-05
CFAK	39	5	22	15	26	17	18	15	157	158	0.000103566
CFAL	24	6	14	18	16	17	14	12	121	122	7.9969e-05
CFAM	0	0	1	0	2	0	0	0	3	4	2.62193e-06
CFAN	13	12	18	15	21	11	15	5	110	111	7.27587e-05
CFAP	13	17	26	24	42	21	16	27	186	187	0.000122575
CFAQ	2	2	3	2	5	3	3	8	28	29	1.9009e-05
CFAR	12	5	16	24	16	15	16	23	127	128	8.39019e-05
CFAS	6	5	5	3	3	2	4	2	30	31	2.032e-05
CFAT	18	10	28	13	37	12	19	14	151	152	9.96335e-05
CFAV	2	1	5	3	6	0	3	2	22	23	1.50761e-05
CFAW	1	7	18	18	17	5	6	12	84	85	5.57161e-05
CFAY	25	8	15	14	41	17	25	30	175	176	0.000115365
CFCA	1	0	0	0	2	0	1	2	6	7	4.58839e-06
CFCC	1	0	2	0	2	1	0	0	6	7	4.58839e-06
CFCD	5	7	16	7	21	17	10	13	96	97	6.35819e-05
CFCE	19	16	33	21	45	22	21	39	216	217	0.00014224
CFCF	0	1	0	0	0	0	2	0	3	4	2.62193e-06
CFCG	1	1	0	2	0	0	4	1	9	10	6.55484e-06
CFCH	0	0	1	0	3	4	0	3	11	12	7.8658e-06
CFCI	0	0	0	0	0	0	0	1	1	2	1.31097e-06
CFCK	17	8	24	21	21	12	9	25	137	138	9.04567e-05
CFCL	0	0	1	2	2	0	0	2	7	8	5.24387e-06
CFCM	0	2	1	0	1	1	0	0	5	6	3.9329e-06
CFCN	3	1	3	3	1	0	1	1	13	14	9.17677e-06
CFCP	13	2	16	13	11	13	11	15	94	95	6.22709e-05
CFCQ	0	0	2	2	0	3	2	0	9	10	6.55484e-06
CFCR	16	7	31	18	19	15	24	28	158	159	0.000104222
CFCS	0	2	1	0	1	1	0	3	8	9	5.89935e-06
CFCT	1	1	2	0	1	1	3	1	10	11	7.21032e-06
CFCV	0	1	0	1	1	0	0	0	3	4	2.62193e-06
CFCW	44	10	37	32	40	24	21	25	233	234	0.000153383
CFCY	0	1	0	3	2	2	0	7	15	16	1.04877e-05
CFDA	16	12	24	23	37	15	15	26	168	169	0.000110777
CFDC	40	16	46	36	39	35	24	42	278	279	0.00018288
CFDD	14	11	17	15	17	25	9	13	121	122	7.9969e-05
CFDE	23	7	8	3	14	13	10	8	86	87	5.70271e-05
CFDF	45	15	53	53	51	41	26	51	335	336	0.000220243
CFDG	17	17	16	27	15	26	11	14	143	144	9.43896e-05
CFDH	22	11	29	23	19	23	18	19	164	165	0.000108155
CFDI	32	20	54	35	55	21	22	29	268	269	0.000176325
CFDK	20	12	23	5	28	12	9	9	118	119	7.80026e-05
CFDL	26	11	26	22	31	15	21	28	180	181	0.000118643
CFDM	36	19	32	42	61	37	24	47	298	299	0.00019599
CFDN	14	8	19	22	10	17	22	18	130	131	8.58684e-05
CFDP	28	8	25	44	34	18	19	31	207	208	0.000136341
CFDQ	27	32	36	22	77	31	38	52	315	316	0.000207133
CFDR	32	21	51	29	65	28	37	31	294	295	0.000193368
CFDS	23	5	19	18	17	20	18	29	149	150	9.83226e-05
CFDT	19	18	60	43	51	39	35	44	309	310	0.0002032
CFDV	24	18	43	39	58	28	27	37	274	275	0.000180258
CFDW	31	7	28	37	47	27	21	34	232	233	0.000152728
CFDY	28	15	15	20	48	33	14	34	207	208	0.000136341
CFEA	12	13	28	18	37	16	18	25	167	168	0.000110121
CFEC	40	18	36	25	42	46	17	42	266	267	0.000175014
CFED	18	3	18	10	21	23	15	15	123	124	8.128e-05
CFEE	16	13	24	25	19	12	11	22	142	143	9.37342e-05
CFEF	36	12	24	21	35	18	23	32	201	202	0.000132408
CFEG	20	8	24	17	25	17	21	26	158	159	0.000104222
CFEH	12	12	15	15	33	19	15	12	133	134	8.78348e-05
CFEI	38	26	44	56	63	48	47	53	375	376	0.000246462
CFEK	26	10	17	18	26	10	17	21	145	146	9.57006e-05
CFEL	38	29	39	38	41	27	19	38	269	270	0.000176981
CFEM	15	12	25	19	17	33	13	12	146	147	9.63561e-05
CFEN	21	6	27	30	31	28	19	25	187	188	0.000123231
CFEP	45	18	62	44	50	51	38	33	341	342	0.000224175
CFEQ	51	38	72	36	78	52	39	43	409	410	0.000268748
CFER	19	5	30	16	20	17	23	10	140	141	9.24232e-05
CFES	31	24	32	57	65	45	42	40	336	337	0.000220898
CFET	29	18	34	32	68	39	37	36	293	294	0.000192712
CFEV	25	27	39	23	58	34	22	36	264	265	0.000173703
CFEW	15	12	16	11	19	10	12	20	115	116	7.60361e-05
CFEY	24	25	28	22	45	30	22	29	225	226	0.000148139
CFFA	0	0	0	0	1	0	0	0	1	2	1.31097e-06
CFFC	5	3	2	0	6	2	0	4	22	23	1.50761e-05
CFFD	14	21	20	30	44	18	17	39	203	204	0.000133719
CFFE	35	20	39	15	29	28	18	35	219	220	0.000144206
CFFF	15	13	31	17	39	26	24	22	187	188	0.000123231
CFFG	7	3	7	9	13	8	2	7	56	57	3.73626e-05
CFFH	39	22	24	32	35	32	34	36	254	255	0.000167148
CFFI	41	22	57	38	95	34	33	39	359	360	0.000235974
CFFK	24	9	20	21	19	19	12	38	162	163	0.000106844
CFFL	31	19	46	29	56	19	24	36	260	261	0.000171081
CFFM	0	0	0	0	0	0	0	0	0	1	6.55484e-07
CFFN	0	1	2	2	4	0	1	2	12	13	8.52129e-06
CFFP	44	18	63	31	56	47	48	53	360	361	0.00023663
CFFQ	0	0	0	0	1	0	2	1	4	5	3.27742e-06
CFFR	24	30	38	37	35	23	29	40	256	257	0.000168459
CFFS	3	6	1	7	6	3	3	4	33	34	2.22864e-05
CFFT	17	6	27	19	37	25	13	20	164	165	0.000108155
CFFV	5	9	19	10	23	11	19	14	110	111	7.27587e-05
CFFW	15	13	40	24	23	20	21	24	180	181	0.000118643
CFFY	26	34	57	27	77	41	36	34	332	333	0.000218276
CFGA	16	17	17	16	40	20	25	24	175	176	0.000115365
CFGC	36	28	40	30	47	27	28	37	273	274	0.000179603
CFGD	22	8	15	19	24	23	8	20	139	140	9.17677e-05
CFGE	21	17	24	24	37	19	17	24	183	184	0.000120609
CFGF	23	12	31	42	33	18	21	41	221	222	0.000145517
CFGG	11	6	11	13	16	7	7	7	78	79	5.17832e-05
CFGH	47	20	44	51	49	35	37	41	324	325	0.000213032
CFGI	15	8	28	17	17	24	23	33	165	166	0.00010881
CFGK	28	18	22	30	31	22	19	25	195	196	0.000128475
CFGL	20	17	26	20	33	31	21	36	204	205	0.000134374
CFGM	35	14	22	51	51	22	25	46	266	267	0.000175014
CFGN	13	6	18	13	31	13	10	18	122	123	8.06245e-05
CFGP	31	11	32	44	38	34	29	33	252	253	0.000165837
CFGQ	48	30	54	36	79	50	47	52	396	397	0.000260227
CFGR	10	11	25	8	23	7	16	10	110	111	7.27587e-05
CFGS	9	27	32	35	30	9	19	33	194	195	0.000127819
CFGT	29	18	34	32	59	21	40	34	267	268	0.00017567
CFGV	19	19	41	35	55	19	31	44	263	264	0.000173048
CFGW	3	2	6	2	7	3	1	2	26	27	1.76981e-05
CFGY	51	24	57	54	63	34	30	49	362	363	0.000237941
CFHA	10	5	11	9	9	8	3	7	62	63	4.12955e-05
CFHC	28	17	16	18	33	27	13	14	166	167	0.000109466
CFHD	24	13	26	25	24	19	19	31	181	182	0.000119298
CFHE	27	18	37	23	26	22	34	38	225	226	0.000148139
CFHF	16	18	50	33	59	24	19	31	250	251	0.000164526
CFHG	19	8	16	19	39	25	16	16	158	159	0.000104222
CFHH	53	23	43	37	68	44	27	48	343	344	0.000225486
CFHI	42	24	62	47	83	36	30	52	376	377	0.000247117
CFHK	10	9	29	29	42	15	19	24	177	178	0.000116676
CFHL	29	6	24	15	33	26	23	18	174	175	0.00011471
CFHM	2	1	2	3	6	2	4	1	21	22	1.44206e-05
CFHN	27	12	28	20	32	27	14	17	177	178	0.000116676
CFHP	31	9	60	30	55	30	33	41	289	290	0.00019009
CFHQ	5	3	9	6	11	8	3	4	49	50	3.27742e-05
CFHR	12	13	10	24	13	13	9	20	114	115	7.53806e-05
CFHS	22	21	38	29	63	26	24	52	275	276	0.000180913
CFHT	45	29	62	51	66	41	31	54	379	380	0.000249084
CFHV	18	12	30	9	42	32	23	24	190	191	0.000125197
CFHW	9	13	26	27	43	13	18	22	171	172	0.000112743
CFHY	41	32	59	34	73	36	52	45	372	373	0.000244495
CFIA	2	0	0	0	1	1	0	0	4	5	3.27742e-06
CFIC	0	1	0	0	1	0	0	1	3	4	2.62193e-06
CFID	1	2	6	0	8	3	1	4	25	26	1.70426e-05
CFIE	2	3	8	0	5	2	5	4	29	30	1.96645e-05
CFIF	0	0	0	0	1	0	1	0	2	3	1.96645e-06
CFIG	0	0	0	0	1	0	0	0	1	2	1.31097e-06
CFIH	0	0	0	0	1	0	1	1	3	4	2.62193e-06
CFII	3	0	0	0	0	0	0	1	4	5	3.27742e-06
CFIK	18	6	24	18	17	15	24	24	146	147	9.63561e-05
CFIL	1	0	0	0	0	0	0	0	1	2	1.31097e-06
CFIM	1	0	0	3	3	0	0	1	8	9	5.89935e-06
CFIN	1	2	1	5	2	2	0	5	18	19	1.24542e-05
CFIP	0	0	0	0	1	1	0	0	2	3	1.96645e-06
CFIQ	0	0	0	0	3	1	2	1	7	8	5.24387e-06
CFIR	24	12	24	20	31	30	15	28	184	185	0.000121264
CFIS	0	0	0	1	2	1	2	1	7	8	5.24387e-06
CFIT	2	1	3	1	1	0	0	0	8	9	5.89935e-06
CFIV	0	1	3	0	0	0	0	0	4	5	3.27742e-06
CFIW	0	0	1	2	2	1	0	1	7	8	5.24387e-06
CFIY	0	0	0	0	1	0	0	0	1	2	1.31097e-06
CFKA	31	26	36	27	60	27	29	31	267	268	0.00017567
CFKC	38	28	52	55	112	29	37	60	411	412	0.000270059
CFKD	20	11	13	22	17	22	18	21	144	145	9.50451e-05
CFKE	24	8	19	27	25	29	18	30	180	181	0.000118643
CFKF	25	12	15	19	28	28	22	33	182	183	0.000119954
CFKG	24	20	34	21	46	28	19	22	214	215	0.000140929
CFKH	41	13	37	51	42	31	25	24	264	265	0.000173703
CFKI	46	24	58	54	56	44	24	52	358	359	0.000235319
CFKK	9	10	10	16	25	11	11	6	98	99	6.48929e-05
CFKL	9	2	12	12	13	13	7	11	79	80	5.24387e-05
CFKM	20	17	34	20	44	17	17	21	190	191	0.000125197
CFKN	20	19	28	15	50	25	23	30	210	211	0.000138307
CFKP	34	26	62	32	80	30	37	42	343	344	0.000225486
CFKQ	7	9	12	17	19	8	7	14	93	94	6.16155e-05
CFKR	10	11	31	15	17	10	10	28	132	133	8.71793e-05
CFKS	29	9	40	43	46	29	27	49	272	273	0.000178947
CFKT	39	41	50	68	90	41	45	65	439	440	0.000288413
CFKV	30	21	52	41	54	33	34	35	300	301	0.000197301
CFKW	20	14	28	16	46	13	21	17	175	176	0.000115365
CFKY	28	18	50	43	79	14	34	31	297	298	0.000195334
CFLA	1	0	2	0	0	0	0	0	3	4	2.62193e-06
CFLC	0	1	0	0	1	1	3	0	6	7	4.58839e-06
CFLD	23	11	33	21	34	24	27	28	201	202	0.000132408
CFLE	22	14	31	31	39	18	25	27	207	208	0.000136341
CFLF	1	1	0	1	1	0	2	2	8	9	5.89935e-06
CFLG	0	0	1	1	1	1	2	0	6	7	4.58839e-06
CFLH	1	1	3	0	1	0	2	3	11	12	7.8658e-06
CFLI	0	2	1	0	3	0	1	0	7	8	5.24387e-06
CFLK	28	11	29	27	26	20	21	16	178	179	0.000117332
CFLL	14	9	19	20	30	4	16	8	120	121	7.93135e-05
CFLM	0	0	1	0	0	2	0	0	3	4	2.62193e-06
CFLN	0	0	0	0	1	0	0	0	1	2	1.31097e-06
CFLP	4	0	10	1	10	3	8	2	38	39	2.55639e-05
CFLQ	2	0	3	0	4	0	3	2	14	15	9.83226e-06
CFLR	12	11	12	24	25	14	13	31	142	143	9.37342e-05
CFLS	0	0	0	0	0	0	1	1	2	3	1.96645e-06
CFLT	0	2	2	0	3	0	6	0	13	14	9.17677e-06
CFLV	0	0	0	0	1	0	1	0	2	3	1.96645e-06
CFLW	25	12	22	28	36	31	18	25	197	198	0.000129786
CFLY	5	4	14	8	11	7	9	2	60	61	3.99845e-05
CFMA	1	1	2	0	0	1	0	0	5	6	3.9329e-06
CFMC	5	5	2	2	7	3	1	0	25	26	1.70426e-05
CFMD	39	12	48	36	61	35	32	44	307	308	0.000201889
CFME	29	11	23	27	57	27	24	19	217	218	0.000142895
CFMF	1	2	0	2	3	4	0	0	12	13	8.52129e-06
CFMG	1	1	0	1	3	0	2	2	10	11	7.21032e-06
CFMH	0	1	0	1	0	2	2	1	7	8	5.24387e-06
CFMI	3	9	4	4	12	3	1	10	46	47	3.08077e-05
CFMK	16	7	26	31	36	29	25	33	203	204	0.000133719
CFML	1	0	5	0	8	3	1	1	19	20	1.31097e-05
CFMM	0	1	0	0	0	1	2	3	7	8	5.24387e-06
CFMN	2	1	3	3	0	0	1	0	10	11	7.21032e-06
CFMP	48	33	59	47	92	36	46	66	427	428	0.000280547
CFMQ	2	1	3	0	12	2	3	0	23	24	1.57316e-05
CFMR	42	21	42	41	68	39	36	50	339	340	0.000222864
CFMS	0	1	2	1	4	2	1	1	12	13	8.52129e-06
CFMT	0	2	1	0	3	0	1	1	8	9	5.89935e-06
CFMV	0	0	0	0	3	0	1	1	5	6	3.9329e-06
CFMW	24	12	37	18	51	42	28	25	237	238	0.000156005
CFMY	2	0	0	0	1	0	2	1	6	7	4.58839e-06
CFNA	29	7	26	25	35	24	13	18	177	178	0.000116676
CFNC	14	16	29	29	38	14	17	21	178	179	0.000117332
CFND	6	19	37	10	30	4	13	20	139	140	9.17677e-05
CFNE	7	8	8	5	13	9	7	11	68	69	4.52284e-05
CFNF	17	18	32	16	23	13	20	24	163	164	0.000107499
CFNG	21	13	26	14	44	26	9	13	166	167	0.000109466
CFNH	13	16	32	14	23	21	12	31	162	163	0.000106844
CFNI	41	19	58	32	55	42	28	39	314	315	0.000206477
CFNK	25	19	26	23	54	32	17	31	227	228	0.00014945
CFNL	31	10	32	38	44	31	22	44	252	253	0.000165837
CFNM	4	2	3	0	4	1	4	1	19	20	1.31097e-05
CFNN	31	20	40	28	43	30	25	33	250	251	0.000164526
CFNP	45	26	50	59	70	35	44	67	396	397	0.000260227
CFNQ	20	8	22	16	28	20	7	28	149	150	9.83226e-05
CFNR	21	7	18	10	9	15	19	17	116	117	7.66916e-05
CFNS	7	3	16	11	15	15	6	7	80	81	5.30942e-05
CFNT	30	31	46	38	61	30	31	44	311	312	0.000204511
CFNV	48	37	49	39	93	48	53	55	422	423	0.00027727
CFNW	34	14	38	44	54	33	38	60	315	316	0.000207133
CFNY	22	13	30	29	31	21	24	15	185	186	0.00012192
CFPA	10	3	14	14	26	9	13	5	94	95	6.22709e-05
CFPC	24	8	39	30	28	32	23	19	203	204	0.000133719
CFPD	50	24	60	54	63	51	51	52	405	406	0.000266126
CFPE	31	14	28	26	32	12	21	18	182	183	0.000119954
CFPF	4	0	0	1	4	1	4	0	14	15	9.83226e-06
CFPG	12	8	14	9	25	17	8	11	104	105	6.88258e-05
CFPH	47	20	46	42	45	32	15	32	279	280	0.000183535
CFPI	14	7	19	11	24	9	10	10	104	105	6.88258e-05
CFPK	20	15	22	12	22	10	17	26	144	145	9.50451e-05
CFPL	34	14	22	21	43	35	25	26	220	221	0.000144862
CFPM	4	2	3	4	2	3	4	3	25	26	1.70426e-05
CFPN	15	24	45	10	49	27	15	15	200	201	0.000131752
CFPP	49	28	61	47	88	40	39	62	414	415	0.000272026
CFPQ	5	6	10	1	15	7	6	8	58	59	3.86735e-05
CFPR	32	16	27	42	48	23	17	41	246	247	0.000161904
CFPS	4	3	14	7	13	9	12	12	74	75	4.91613e-05
CFPT	46	21	51	26	74	38	29	43	328	329	0.000215654
CFPV	16	12	27	16	38	25	23	21	178	179	0.000117332
CFPW	48	23	52	43	68	46	42	41	363	364	0.000238596
CFPY	34	15	41	21	74	46	25	30	286	287	0.000188124
CFQA	23	14	27	21	40	15	18	18	176	177	0.000116021
CFQC	5	11	10	21	13	5	5	14	84	85	5.57161e-05
CFQD	37	23	59	63	56	42	48	66	394	395	0.000258916
CFQE	51	34	71	72	92	62	46	67	495	496	0.00032512
CFQF	9	3	10	5	20	10	13	6	76	77	5.04722e-05
CFQG	51	23	62	36	50	45	38	35	340	341	0.00022352
CFQH	33	24	40	53	46	28	36	70	330	331	0.000216965
CFQI	51	36	76	30	79	47	26	41	386	387	0.000253672
CFQK	9	15	16	16	30	14	15	27	142	143	9.37342e-05
CFQL	18	24	27	28	58	38	24	38	255	256	0.000167804
CFQM	0	0	2	0	5	0	1	1	9	10	6.55484e-06
CFQN	16	20	32	20	45	12	22	22	189	190	0.000124542
CFQP	56	45	73	54	116	66	68	57	535	536	0.000351339
CFQQ	15	7	23	10	22	10	5	13	105	106	6.94813e-05
CFQR	38	17	45	34	44	19	44	34	275	276	0.000180913
CFQS	17	9	21	15	24	13	18	13	130	131	8.58684e-05
CFQT	24	22	46	26	54	25	57	41	295	296	0.000194023
CFQV	22	22	21	15	33	21	18	10	162	163	0.000106844
CFQW	32	18	37	31	57	44	38	40	297	298	0.000195334
CFQY	38	31	78	56	97	52	67	57	476	477	0.000312666
CFRA	35	26	43	34	75	36	25	54	328	329	0.000215654
CFRC	34	22	63	55	62	42	42	81	401	402	0.000263504
CFRD	21	16	30	33	54	17	18	34	223	224	0.000146828
CFRE	16	11	36	12	30	19	20	8	152	153	0.000100289
CFRF	8	17	21	24	49	6	11	29	165	166	0.00010881
CFRG	23	10	20	25	23	10	10	28	149	150	9.83226e-05
CFRH	46	29	60	61	72	51	44	63	426	427	0.000279892
CFRI	21	15	43	26	41	27	26	27	226	227	0.000148795
CFRK	14	4	9	15	20	15	9	17	103	104	6.81703e-05
CFRL	15	8	16	10	27	7	16	17	116	117	7.66916e-05
CFRM	9	3	23	13	12	4	14	9	87	88	5.76826e-05
CFRN	28	24	34	29	54	27	30	21	247	248	0.00016256
CFRP	48	30	49	40	72	53	32	67	391	392	0.00025695
CFRQ	11	8	15	2	17	9	10	11	83	84	5.50606e-05
CFRR	15	13	28	16	37	13	15	14	151	152	9.96335e-05
CFRS	43	29	48	34	51	36	22	36	299	300	0.000196645
CFRT	22	32	20	23	45	32	35	27	236	237	0.00015535
CFRV	33	14	40	41	51	27	29	49	284	285	0.000186813
CFRW	24	13	24	30	38	21	17	26	193	194	0.000127164
CFRY	25	19	44	40	53	31	41	33	286	287	0.000188124
CFSA	20	9	42	37	36	21	33	22	220	221	0.000144862
CFSC	27	13	30	46	56	33	25	54	284	285	0.000186813
CFSD	14	10	19	19	33	3	14	26	138	139	9.11122e-05
CFSE	18	13	35	44	42	23	38	48	261	262	0.000171737
CFSF	8	6	11	4	16	5	7	3	60	61	3.99845e-05
CFSG	22	18	22	17	35	22	28	26	190	191	0.000125197
CFSH	7	2	9	4	11	12	9	7	61	62	4.064e-05
CFSI	50	17	59	31	70	34	41	31	333	334	0.000218932
CFSK	16	10	15	29	39	22	15	22	168	169	0.000110777
CFSL	22	5	15	16	20	21	6	19	124	125	8.19355e-05
CFSM	2	1	1	1	8	2	2	2	19	20	1.31097e-05
CFSN	17	10	15	20	35	21	21	35	174	175	0.00011471
CFSP	49	31	65	44	75	31	39	47	381	382	0.000250395
CFSQ	6	6	3	10	16	3	6	10	60	61	3.99845e-05
CFSR	25	13	20	21	26	18	12	33	168	169	0.000110777
CFSS	35	29	56	26	67	27	19	39	298	299	0.00019599
CFST	38	18	44	54	64	34	34	48	334	335	0.000219587
CFSV	20	21	61	24	45	29	40	35	275	276	0.000180913
CFSW	16	16	23	28	46	26	17	29	201	202	0.000132408
CFSY	50	25	51	51	77	62	36	54	406	407	0.000266782
CFTA	2	2	1	2	5	10	3	2	27	28	1.83535e-05
CFTC	2	1	3	3	8	2	2	10	31	32	2.09755e-05
CFTD	69	16	54	64	87	45	52	46	433	434	0.00028448
CFTE	31	14	54	32	40	39	29	50	289	290	0.00019009
CFTF	0	1	2	1	1	1	3	0	9	10	6.55484e-06
CFTG	27	12	22	8	46	20	11	18	164	165	0.000108155
CFTH	6	1	5	3	6	3	3	4	31	32	2.09755e-05
CFTI	3	1	8	2	5	3	8	1	31	32	2.09755e-05
CFTK	19	10	42	10	30	9	20	19	159	160	0.000104877
CFTL	32	21	35	26	44	25	23	20	226	227	0.000148795
CFTM	1	0	0	0	0	0	0	0	1	2	1.31097e-06
CFTN	15	7	8	3	19	9	5	6	72	73	4.78503e-05
CFTP	27	24	65	42	69	35	42	30	334	335	0.000219587
CFTQ	2	3	5	5	7	10	4	3	39	40	2.62193e-05
CFTR	13	10	17	21	15	16	18	19	129	130	8.52129e-05
CFTS	1	4	5	1	8	4	4	3	30	31	2.032e-05
CFTT	5	6	14	8	23	12	8	11	87	88	5.76826e-05
CFTV	1	0	1	0	4	0	1	0	7	8	5.24387e-06
CFTW	39	36	47	30	69	25	30	37	313	314	0.000205822
CFTY	18	10	30	13	26	8	18	31	154	155	0.0001016
CFVA	0	0	0	1	0	0	0	0	1	2	1.31097e-06
CFVC	0	1	1	0	0	0	0	0	2	3	1.96645e-06
CFVD	11	3	12	4	29	9	12	7	87	88	5.76826e-05
CFVE	4	2	25	6	7	4	10	10	68	69	4.52284e-05
CFVF	2	0	1	0	2	0	1	0	6	7	4.58839e-06
CFVG	1	0	0	1	0	0	2	0	4	5	3.27742e-06
CFVH	2	0	1	0	0	1	1	1	6	7	4.58839e-06
CFVI	1	0	0	0	0	0	0	0	1	2	1.31097e-06
CFVK	32	9	38	20	28	25	19	29	200	201	0.000131752
CFVL	1	1	4	0	2	2	0	0	10	11	7.21032e-06
CFVM	0	0	1	0	3	0	0	1	5	6	3.9329e-06
CFVN	0	5	0	5	3	0	0	1	14	15	9.83226e-06
CFVP	22	9	32	10	29	19	15	6	142	143	9.37342e-05
CFVQ	0	0	3	4	5	0	2	2	16	17	1.11432e-05
CFVR	18	21	30	25	55	38	27	23	237	238	0.000156005
CFVS	0	0	1	1	1	1	0	1	5	6	3.9329e-06
CFVT	0	1	0	0	2	0	1	0	4	5	3.27742e-06
CFVV	1	0	1	0	1	2	1	0	6	7	4.58839e-06
CFVW	12	4	15	5	25	12	10	10	93	94	6.16155e-05
CFVY	1	3	1	0	8	1	5	0	19	20	1.31097e-05
CFWA	0	1	1	1	1	0	3	0	7	8	5.24387e-06
CFWC	5	0	3	4	1	5	4	0	22	23	1.50761e-05
CFWD	11	8	22	29	27	26	18	20	161	162	0.000106188
CFWE	23	32	37	50	61	44	39	60	346	347	0.000227453
CFWF	17	5	35	23	34	18	23	21	176	177	0.000116021
CFWG	6	5	12	7	19	5	7	6	67	68	4.45729e-05
CFWH	35	34	54	45	58	36	35	54	351	352	0.00023073
CFWI	13	7	13	12	15	10	22	19	111	112	7.34142e-05
CFWK	25	11	25	10	32	13	18	15	149	150	9.83226e-05
CFWL	37	13	44	25	58	20	33	30	260	261	0.000171081
CFWM	2	0	2	0	0	0	0	0	4	5	3.27742e-06
CFWN	14	4	8	12	22	4	14	7	85	86	5.63716e-05
CFWP	29	16	29	42	32	28	25	54	255	256	0.000167804
CFWQ	1	3	1	0	4	2	0	1	12	13	8.52129e-06
CFWR	25	8	25	42	41	24	26	34	225	226	0.000148139
CFWS	14	14	24	20	36	16	16	17	157	158	0.000103566
CFWT	16	17	29	20	45	12	20	13	172	173	0.000113399
CFWV	19	9	28	18	39	20	14	18	165	166	0.00010881
CFWW	23	12	18	20	29	8	24	16	150	151	9.8978e-05
CFWY	29	17	50	23	37	21	32	60	269	270	0.000176981
CFYA	6	3	11	8	4	5	5	0	42	43	2.81858e-05
CFYC	21	15	28	5	40	14	28	16	167	168	0.000110121
CFYD	14	15	29	21	34	20	30	28	191	192	0.000125853
CFYE	23	8	23	33	31	20	7	33	178	179	0.000117332
CFYF	22	10	24	24	30	20	17	8	155	156	0.000102255
CFYG	9	10	20	10	23	16	15	11	114	115	7.53806e-05
CFYH	32	16	22	27	31	32	26	28	214	215	0.000140929
CFYI	40	8	36	39	37	42	23	47	272	273	0.000178947
CFYK	20	17	20	13	36	16	15	22	159	160	0.000104877
CFYL	16	14	30	34	33	25	17	33	202	203	0.000133063
CFYM	0	0	1	0	5	1	0	1	8	9	5.89935e-06
CFYN	21	20	22	18	18	22	16	22	159	160	0.000104877
CFYP	46	18	58	48	44	56	37	56	363	364	0.000238596
CFYQ	2	0	0	0	2	2	0	1	7	8	5.24387e-06
CFYR	24	12	31	36	21	36	15	36	211	212	0.000138963
CFYS	31	11	33	26	61	37	33	32	264	265	0.000173703
CFYT	25	19	44	37	72	24	28	35	284	285	0.000186813
CFYV	23	9	17	20	26	18	12	34	159	160	0.000104877
[truncated: 6,003 more rows]

## Sheet: Raw YDJ1 NGS results_37
Counts for each CXXX sequence in the 37 °C experimental condition
Sequence	Sample 1	Sample 2	Sample 3	Sample 4	Sample 5	Sample 6	Sample 7	37 °C Sum	37 °C Sum+1	37 °C Frequency
CAAA	32	18	60	21	32	13	10	186	187	0.000141968
CAAC	21	15	13	10	10	8	1	78	79	5.99757e-05
CAAD	27	28	67	18	16	26	73	255	256	0.000194352
CAAE	44	37	66	26	45	34	45	297	298	0.000226237
CAAF	2	8	4	3	11	1	4	33	34	2.58123e-05
CAAG	40	27	60	49	30	34	30	270	271	0.000205739
CAAH	19	15	69	17	24	28	39	211	212	0.000160947
CAAI	12	13	13	4	6	3	8	59	60	4.55511e-05
CAAK	9	5	8	8	9	3	0	42	43	3.2645e-05
CAAL	33	15	42	20	22	8	10	150	151	0.000114637
CAAM	23	12	18	12	10	10	3	88	89	6.75675e-05
CAAN	28	14	26	14	18	9	21	130	131	9.94533e-05
CAAP	1	0	3	0	3	2	0	9	10	7.59186e-06
CAAQ	32	30	39	19	30	9	30	189	190	0.000144245
CAAR	3	1	0	3	3	0	2	12	13	9.86941e-06
CAAS	36	25	45	30	31	19	37	223	224	0.000170058
CAAT	38	25	64	29	35	24	34	249	250	0.000189796
CAAV	32	21	25	19	20	8	16	141	142	0.000107804
CAAW	12	7	11	6	7	0	0	43	44	3.34042e-05
CAAY	18	18	20	15	18	3	17	109	110	8.35104e-05
CACA	1	0	0	0	0	0	0	1	2	1.51837e-06
CACC	2	1	1	2	0	0	0	6	7	5.3143e-06
CACD	71	29	182	43	49	78	96	548	549	0.000416793
CACE	42	30	78	35	46	17	68	316	317	0.000240662
CACF	0	0	0	1	1	0	1	3	4	3.03674e-06
CACG	9	8	9	9	3	7	1	46	47	3.56817e-05
CACH	25	10	19	14	13	9	10	100	101	7.66777e-05
CACI	44	31	76	29	35	18	40	273	274	0.000208017
CACK	43	11	116	30	23	41	52	316	317	0.000240662
CACL	70	53	51	35	35	11	51	306	307	0.00023307
CACM	16	14	11	10	10	8	8	77	78	5.92165e-05
CACN	14	21	25	9	19	9	18	115	116	8.80655e-05
CACP	7	9	6	1	8	3	4	38	39	2.96082e-05
CACQ	8	5	7	6	6	1	9	42	43	3.2645e-05
CACR	15	9	6	13	8	3	7	61	62	4.70695e-05
CACS	2	5	9	6	6	2	2	32	33	2.50531e-05
CACT	3	2	1	1	3	3	1	14	15	1.13878e-05
CACV	15	12	22	6	5	7	12	79	80	6.07348e-05
CACW	14	17	44	10	13	13	15	126	127	9.64166e-05
CACY	11	13	13	10	18	1	10	76	77	5.84573e-05
CADA	9	3	2	8	2	1	2	27	28	2.12572e-05
CADC	25	18	28	12	19	11	17	130	131	9.94533e-05
CADD	3	1	4	0	7	3	0	18	19	1.44245e-05
CADE	7	4	6	0	1	2	2	22	23	1.74613e-05
CADF	10	11	13	10	10	3	10	67	68	5.16246e-05
CADG	3	5	1	3	6	0	0	18	19	1.44245e-05
CADH	40	16	46	21	19	28	28	198	199	0.000151078
CADI	10	7	5	5	7	1	7	42	43	3.2645e-05
CADK	4	6	2	1	1	0	2	16	17	1.29062e-05
CADL	5	7	2	5	1	1	6	27	28	2.12572e-05
CADM	54	38	111	41	48	40	82	414	415	0.000315062
CADN	3	4	2	5	5	0	4	23	24	1.82205e-05
CADP	6	3	3	1	5	6	0	24	25	1.89796e-05
CADQ	73	44	161	63	47	63	99	550	551	0.000418311
CADR	8	5	0	2	4	0	0	19	20	1.51837e-05
CADS	8	7	13	6	18	10	9	71	72	5.46614e-05
CADT	15	7	3	3	16	3	6	53	54	4.0996e-05
CADV	8	5	0	3	10	2	3	31	32	2.42939e-05
CADW	2	3	10	3	5	4	5	32	33	2.50531e-05
CADY	5	7	4	10	11	0	6	43	44	3.34042e-05
CAEA	31	9	33	10	17	14	24	138	139	0.000105527
CAEC	75	29	129	36	40	48	92	449	450	0.000341634
CAED	8	10	3	4	8	1	0	34	35	2.65715e-05
CAEE	3	4	0	5	3	2	0	17	18	1.36653e-05
CAEF	51	35	105	31	29	52	69	372	373	0.000283176
CAEG	7	12	8	9	10	6	3	55	56	4.25144e-05
CAEH	10	11	10	7	12	6	2	58	59	4.47919e-05
CAEI	27	14	23	11	17	11	11	114	115	8.73063e-05
CAEK	10	1	2	4	5	1	2	25	26	1.97388e-05
CAEL	5	5	4	8	11	1	5	39	40	3.03674e-05
CAEM	47	32	60	37	32	27	38	273	274	0.000208017
CAEN	20	16	19	8	18	8	19	108	109	8.27512e-05
CAEP	3	2	2	1	9	0	1	18	19	1.44245e-05
CAEQ	68	43	116	40	74	60	79	480	481	0.000365168
CAER	3	2	0	2	2	0	1	10	11	8.35104e-06
CAES	53	36	113	28	39	33	76	378	379	0.000287731
CAET	28	13	24	23	25	10	24	147	148	0.000112359
CAEV	28	22	114	25	30	27	49	295	296	0.000224719
CAEW	4	6	4	1	8	0	2	25	26	1.97388e-05
CAEY	9	6	7	3	13	4	5	47	48	3.64409e-05
CAFA	6	1	0	4	1	0	0	12	13	9.86941e-06
CAFC	5	8	6	4	6	3	2	34	35	2.65715e-05
CAFD	49	37	70	27	44	27	70	324	325	0.000246735
CAFE	19	9	36	9	16	12	17	118	119	9.03431e-05
CAFF	3	0	3	1	1	0	0	8	9	6.83267e-06
CAFG	3	2	4	6	2	2	4	23	24	1.82205e-05
CAFH	5	6	2	6	11	2	2	34	35	2.65715e-05
CAFI	0	1	0	2	2	0	0	5	6	4.55511e-06
CAFK	54	38	114	36	37	62	66	407	408	0.000309748
CAFL	2	1	0	1	0	0	0	4	5	3.79593e-06
CAFM	2	2	2	1	4	2	2	15	16	1.2147e-05
CAFN	13	9	6	3	9	3	6	49	50	3.79593e-05
CAFP	7	1	3	2	2	2	0	17	18	1.36653e-05
CAFQ	5	8	6	4	4	9	7	43	44	3.34042e-05
CAFR	7	4	19	5	14	9	5	63	64	4.85879e-05
CAFS	11	7	3	1	8	0	5	35	36	2.73307e-05
CAFT	12	8	6	13	7	2	5	53	54	4.0996e-05
CAFV	4	1	3	1	3	0	1	13	14	1.06286e-05
CAFW	1	0	6	2	0	3	1	13	14	1.06286e-05
CAFY	7	3	5	6	3	0	1	25	26	1.97388e-05
CAGA	47	36	97	35	36	46	73	370	371	0.000281658
CAGC	11	6	11	4	10	7	10	59	60	4.55511e-05
CAGD	11	4	4	4	3	1	4	31	32	2.42939e-05
CAGE	1	3	3	2	9	0	3	21	22	1.67021e-05
CAGF	6	13	24	10	13	9	7	82	83	6.30124e-05
CAGG	18	11	37	6	23	12	23	130	131	9.94533e-05
CAGH	49	30	87	26	35	32	44	303	304	0.000230792
CAGI	62	45	116	44	40	48	86	441	442	0.00033556
CAGK	1	5	0	1	5	0	5	17	18	1.36653e-05
CAGL	49	18	113	52	37	31	71	371	372	0.000282417
CAGM	15	6	16	17	24	3	14	95	96	7.28818e-05
CAGN	28	36	68	26	22	21	43	244	245	0.000186
CAGP	7	7	2	5	1	0	5	27	28	2.12572e-05
CAGQ	38	33	89	31	29	29	59	308	309	0.000234588
CAGR	2	3	1	2	1	0	1	10	11	8.35104e-06
CAGS	29	14	47	22	15	23	33	183	184	0.00013969
CAGT	51	37	142	42	42	50	75	439	440	0.000334042
CAGV	54	34	109	52	57	35	75	416	417	0.00031658
CAGW	7	5	7	2	5	1	6	33	34	2.58123e-05
CAGY	51	28	56	36	35	42	38	286	287	0.000217886
CAHA	31	22	49	25	19	25	21	192	193	0.000146523
CAHC	22	17	47	23	13	18	17	157	158	0.000119951
CAHD	30	14	53	21	25	15	34	192	193	0.000146523
CAHE	30	24	98	15	26	44	52	289	290	0.000220164
CAHF	60	32	69	31	42	27	57	318	319	0.00024218
CAHG	68	35	105	43	43	55	62	411	412	0.000312784
CAHH	64	31	83	32	33	45	53	341	342	0.000259641
CAHI	44	16	58	20	39	25	23	225	226	0.000171576
CAHK	13	13	11	7	9	2	3	58	59	4.47919e-05
CAHL	68	37	116	41	43	54	77	436	437	0.000331764
CAHM	26	33	44	14	36	17	18	188	189	0.000143486
CAHN	59	54	109	35	43	38	58	396	397	0.000301397
CAHP	4	2	5	6	3	1	2	23	24	1.82205e-05
CAHQ	67	29	91	44	38	41	56	366	367	0.000278621
CAHR	9	4	6	4	2	0	3	28	29	2.20164e-05
CAHS	32	16	53	21	24	17	53	216	217	0.000164743
CAHT	78	35	89	46	46	39	62	395	396	0.000300637
CAHV	42	40	52	22	28	17	36	237	238	0.000180686
CAHW	50	33	81	33	44	44	58	343	344	0.00026116
CAHY	39	28	71	26	31	35	58	288	289	0.000219405
CAIA	1	6	9	2	8	1	0	27	28	2.12572e-05
CAIC	2	5	9	2	9	1	3	31	32	2.42939e-05
CAID	23	20	12	16	26	5	10	112	113	8.5788e-05
CAIE	27	19	25	12	21	6	16	126	127	9.64166e-05
CAIF	6	3	3	2	3	1	0	18	19	1.44245e-05
CAIG	1	4	2	0	6	0	2	15	16	1.2147e-05
CAIH	15	8	12	7	8	3	3	56	57	4.32736e-05
CAII	7	11	4	2	3	0	2	29	30	2.27756e-05
CAIK	12	1	6	2	6	5	3	35	36	2.73307e-05
CAIL	1	7	2	1	8	1	1	21	22	1.67021e-05
CAIM	7	8	8	4	7	4	5	43	44	3.34042e-05
CAIN	8	16	8	3	7	5	2	49	50	3.79593e-05
CAIP	17	6	11	9	10	3	2	58	59	4.47919e-05
CAIQ	21	15	47	13	25	17	24	162	163	0.000123747
CAIR	46	26	42	35	23	15	35	222	223	0.000169298
CAIS	12	9	7	2	9	0	7	46	47	3.56817e-05
CAIT	16	15	5	10	11	9	10	76	77	5.84573e-05
CAIV	4	5	5	4	4	3	0	25	26	1.97388e-05
CAIW	2	3	3	0	1	0	0	9	10	7.59186e-06
CAIY	7	6	7	3	10	6	4	43	44	3.34042e-05
CAKA	5	0	5	2	2	1	1	16	17	1.29062e-05
CAKC	6	10	1	2	6	1	1	27	28	2.12572e-05
CAKD	7	0	3	1	3	1	1	16	17	1.29062e-05
CAKE	8	2	1	1	6	0	0	18	19	1.44245e-05
CAKF	4	10	14	8	14	5	11	66	67	5.08654e-05
CAKG	1	3	0	1	3	2	0	10	11	8.35104e-06
CAKH	6	2	6	1	2	1	3	21	22	1.67021e-05
CAKI	3	0	1	4	0	1	0	9	10	7.59186e-06
CAKK	5	1	0	1	1	0	2	10	11	8.35104e-06
CAKL	5	4	4	6	4	3	0	26	27	2.0498e-05
CAKM	64	49	117	33	47	48	76	434	435	0.000330246
CAKN	6	4	1	2	5	2	1	21	22	1.67021e-05
CAKP	5	2	0	1	2	5	0	15	16	1.2147e-05
CAKQ	90	46	150	71	70	58	119	604	605	0.000459307
CAKR	9	5	1	4	1	0	1	21	22	1.67021e-05
CAKS	14	9	6	4	8	0	8	49	50	3.79593e-05
CAKT	5	1	2	4	6	2	1	21	22	1.67021e-05
CAKV	7	3	6	1	9	2	1	29	30	2.27756e-05
CAKW	1	5	5	0	4	0	0	15	16	1.2147e-05
CAKY	8	9	3	1	7	0	1	29	30	2.27756e-05
CALA	2	4	5	4	5	6	1	27	28	2.12572e-05
CALC	7	8	10	8	5	0	1	39	40	3.03674e-05
CALD	23	16	15	13	18	6	3	94	95	7.21226e-05
CALE	13	10	16	15	8	3	15	80	81	6.1494e-05
CALF	6	4	2	4	2	2	0	20	21	1.59429e-05
CALG	7	3	7	2	3	2	1	25	26	1.97388e-05
CALH	8	4	14	11	8	5	5	55	56	4.25144e-05
CALI	6	8	12	7	7	4	2	46	47	3.56817e-05
CALK	33	32	46	25	36	14	23	209	210	0.000159429
CALL	11	11	7	3	10	3	3	48	49	3.72001e-05
CALM	3	7	2	4	7	1	1	25	26	1.97388e-05
CALN	3	3	4	4	7	1	3	25	26	1.97388e-05
CALP	16	13	6	5	11	3	1	55	56	4.25144e-05
CALQ	19	17	32	12	16	17	32	145	146	0.000110841
CALR	91	31	112	45	36	39	58	412	413	0.000313544
CALS	11	4	11	3	7	4	5	45	46	3.49225e-05
CALT	3	3	7	1	4	3	2	23	24	1.82205e-05
CALV	8	3	6	1	10	0	3	31	32	2.42939e-05
CALW	1	3	4	2	1	1	0	12	13	9.86941e-06
CALY	3	3	1	1	4	0	0	12	13	9.86941e-06
CAMA	10	7	7	8	7	1	5	45	46	3.49225e-05
CAMC	6	9	11	11	7	3	3	50	51	3.87185e-05
CAMD	39	31	73	30	59	42	54	328	329	0.000249772
CAME	20	24	56	18	27	19	22	186	187	0.000141968
CAMF	1	3	2	5	5	4	2	22	23	1.74613e-05
CAMG	10	7	8	5	3	4	7	44	45	3.41634e-05
CAMH	16	16	19	5	14	12	25	107	108	8.1992e-05
CAMI	18	7	5	4	15	2	5	56	57	4.32736e-05
CAMK	16	14	43	10	26	4	24	137	138	0.000104768
CAML	5	9	6	3	4	3	4	34	35	2.65715e-05
CAMM	9	3	2	4	3	2	5	28	29	2.20164e-05
CAMN	8	9	7	4	9	6	18	61	62	4.70695e-05
CAMP	14	7	6	10	9	5	6	57	58	4.40328e-05
CAMQ	32	42	73	22	43	40	47	299	300	0.000227756
CAMR	40	39	105	37	40	42	43	346	347	0.000263437
CAMS	18	12	12	9	5	12	11	79	80	6.07348e-05
CAMT	12	21	10	11	20	7	11	92	93	7.06043e-05
CAMV	12	9	10	9	5	1	3	49	50	3.79593e-05
CAMW	2	5	1	4	2	2	0	16	17	1.29062e-05
CAMY	3	5	0	1	4	5	3	21	22	1.67021e-05
CANA	33	18	42	22	17	30	44	206	207	0.000157151
CANC	27	24	59	33	29	9	33	214	215	0.000163225
CAND	5	7	21	5	6	7	7	58	59	4.47919e-05
CANE	5	7	15	7	11	4	4	53	54	4.0996e-05
CANF	19	21	32	21	18	14	17	142	143	0.000108564
CANG	26	18	57	16	14	32	52	215	216	0.000163984
CANH	9	10	27	12	10	9	9	86	87	6.60491e-05
CANI	34	25	60	18	19	24	57	237	238	0.000180686
CANK	5	3	11	2	1	1	2	25	26	1.97388e-05
CANL	41	22	63	32	25	28	56	267	268	0.000203462
CANM	30	10	36	16	21	13	22	148	149	0.000113119
CANN	30	9	32	8	16	16	24	135	136	0.000103249
CANP	0	6	1	3	1	1	1	13	14	1.06286e-05
CANQ	62	30	69	44	38	31	72	346	347	0.000263437
CANR	2	2	2	1	0	1	0	8	9	6.83267e-06
CANS	57	22	84	33	30	33	52	311	312	0.000236866
CANT	33	30	71	28	21	32	33	248	249	0.000189037
CANV	17	20	44	14	19	11	15	140	141	0.000107045
CANW	20	18	79	20	18	30	55	240	241	0.000182964
CANY	96	61	161	53	58	55	84	568	569	0.000431977
CAPA	26	21	34	23	16	23	16	159	160	0.00012147
CAPC	25	29	16	19	29	9	13	140	141	0.000107045
CAPD	131	78	285	71	91	119	154	929	930	0.000706043
CAPE	23	22	49	33	27	21	25	200	201	0.000152596
CAPF	23	10	14	11	16	3	3	80	81	6.1494e-05
CAPG	75	42	164	56	64	50	83	534	535	0.000406164
CAPH	65	33	100	48	45	36	60	387	388	0.000294564
CAPI	31	13	30	16	25	11	19	145	146	0.000110841
CAPK	1	9	4	3	8	4	1	30	31	2.35348e-05
CAPL	35	34	69	26	58	30	63	315	316	0.000239903
CAPM	23	18	25	22	23	8	17	136	137	0.000104008
CAPN	40	22	29	20	13	10	27	161	162	0.000122988
CAPP	2	10	8	8	13	1	4	46	47	3.56817e-05
CAPQ	69	42	77	33	39	33	51	344	345	0.000261919
CAPR	3	2	2	4	8	5	1	25	26	1.97388e-05
CAPS	58	49	66	27	44	22	46	312	313	0.000237625
CAPT	68	41	71	32	50	45	41	348	349	0.000264956
CAPV	39	28	45	27	42	14	37	232	233	0.00017689
CAPW	47	33	62	35	29	25	28	259	260	0.000197388
CAPY	30	26	46	25	27	15	26	195	196	0.0001488
CAQA	56	51	82	47	48	34	50	368	369	0.000280139
CAQC	74	50	88	55	45	27	60	399	400	0.000303674
CAQD	97	58	206	61	70	86	111	689	690	0.000523838
CAQE	100	54	198	67	56	64	147	686	687	0.00052156
CAQF	39	30	31	22	26	14	29	191	192	0.000145764
CAQG	39	25	74	31	21	30	46	266	267	0.000202703
CAQH	77	46	105	51	39	56	99	473	474	0.000359854
CAQI	60	36	74	34	43	22	38	307	308	0.000233829
CAQK	26	23	47	19	19	33	29	196	197	0.00014956
CAQL	59	42	86	53	58	37	65	400	401	0.000304433
CAQM	41	28	56	33	42	22	36	258	259	0.000196629
CAQN	33	17	51	23	31	36	31	222	223	0.000169298
CAQP	7	9	1	3	4	1	4	29	30	2.27756e-05
CAQQ	97	71	148	68	74	58	87	603	604	0.000458548
CAQR	5	1	4	10	10	2	7	39	40	3.03674e-05
CAQS	45	41	83	42	38	35	50	334	335	0.000254327
CAQT	83	35	101	51	53	39	63	425	426	0.000323413
CAQV	76	44	77	37	62	48	64	408	409	0.000310507
CAQW	71	71	109	36	75	46	106	514	515	0.000390981
CAQY	64	32	64	48	40	27	48	323	324	0.000245976
CARA	2	1	3	3	4	0	2	15	16	1.2147e-05
CARC	9	5	4	1	3	3	1	26	27	2.0498e-05
CARD	0	2	4	1	2	3	1	13	14	1.06286e-05
CARE	5	0	3	0	2	1	0	11	12	9.11023e-06
CARF	24	26	44	11	22	12	33	172	173	0.000131339
CARG	4	2	0	2	6	0	3	17	18	1.36653e-05
CARH	4	4	1	6	4	0	1	20	21	1.59429e-05
CARI	2	3	5	2	3	1	6	22	23	1.74613e-05
CARK	5	1	2	3	4	1	2	18	19	1.44245e-05
CARL	7	8	4	5	3	2	1	30	31	2.35348e-05
CARM	20	10	37	22	28	16	30	163	164	0.000124506
CARN	2	6	0	3	5	3	0	19	20	1.51837e-05
CARP	3	3	2	7	3	1	2	21	22	1.67021e-05
CARQ	52	24	32	26	25	23	24	206	207	0.000157151
CARR	1	2	1	0	3	0	3	10	11	8.35104e-06
CARS	7	2	2	6	3	2	2	24	25	1.89796e-05
CART	10	7	0	7	8	0	0	32	33	2.50531e-05
CARV	12	16	6	6	9	3	3	55	56	4.25144e-05
CARW	6	9	1	6	5	0	7	34	35	2.65715e-05
CARY	16	12	8	10	9	3	0	58	59	4.47919e-05
CASA	31	23	47	34	31	29	35	230	231	0.000175372
CASC	24	16	44	17	21	12	18	152	153	0.000116155
CASD	26	11	15	7	11	4	11	85	86	6.529e-05
CASE	6	6	4	3	7	5	8	39	40	3.03674e-05
CASF	26	14	20	15	13	10	8	106	107	8.12329e-05
CASG	51	36	78	38	21	40	56	320	321	0.000243699
CASH	58	47	82	42	42	23	60	354	355	0.000269511
CASI	63	55	70	39	51	27	54	359	360	0.000273307
CASK	5	3	4	2	1	1	3	19	20	1.51837e-05
CASL	61	43	143	34	55	55	71	462	463	0.000351503
CASM	33	27	50	18	32	25	34	219	220	0.000167021
CASN	41	15	55	23	27	20	44	225	226	0.000171576
CASP	9	3	1	5	2	3	1	24	25	1.89796e-05
CASQ	93	58	108	48	78	58	60	503	504	0.00038263
CASR	0	6	6	7	5	1	2	27	28	2.12572e-05
CASS	40	32	57	41	36	43	42	291	292	0.000221682
CAST	69	38	117	41	55	46	65	431	432	0.000327968
CASV	31	21	62	42	21	21	36	234	235	0.000178409
CASW	32	29	42	20	29	19	25	196	197	0.00014956
CASY	56	58	78	43	52	18	44	349	350	0.000265715
CATA	40	18	45	25	31	19	24	202	203	0.000154115
CATC	24	25	33	14	30	14	30	170	171	0.000129821
CATD	48	32	75	41	34	34	62	326	327	0.000248254
CATE	47	42	104	39	25	27	64	348	349	0.000264956
CATF	13	16	10	11	8	1	8	67	68	5.16246e-05
CATG	31	26	48	24	27	13	34	203	204	0.000154874
CATH	36	22	48	21	28	18	24	197	198	0.000150319
CATI	24	21	35	22	24	11	13	150	151	0.000114637
CATK	81	46	122	36	53	48	78	464	465	0.000353021
CATL	60	32	73	29	28	18	36	276	277	0.000210294
CATM	18	17	14	11	14	5	15	94	95	7.21226e-05
CATN	32	32	48	14	25	19	37	207	208	0.000157911
CATP	17	7	11	6	15	0	1	57	58	4.40328e-05
CATQ	59	30	58	21	52	28	60	308	309	0.000234588
CATR	15	10	13	10	7	3	6	64	65	4.93471e-05
CATS	21	17	40	15	12	14	24	143	144	0.000109323
CATT	31	23	33	18	40	16	53	214	215	0.000163225
CATV	33	25	23	17	27	21	23	169	170	0.000129062
CATW	28	35	43	23	34	15	32	210	211	0.000160188
CATY	27	23	25	18	38	8	14	153	154	0.000116915
CAVA	9	8	11	3	11	2	1	45	46	3.49225e-05
CAVC	10	7	7	6	10	3	5	48	49	3.72001e-05
CAVD	26	23	30	16	30	14	13	152	153	0.000116155
CAVE	23	26	30	15	24	13	25	156	157	0.000119192
CAVF	1	3	0	1	1	0	0	6	7	5.3143e-06
CAVG	12	3	9	7	7	4	2	44	45	3.41634e-05
CAVH	16	14	15	16	9	8	8	86	87	6.60491e-05
CAVI	2	10	8	4	6	5	8	43	44	3.34042e-05
CAVK	29	17	51	15	19	10	27	168	169	0.000128302
CAVL	11	5	4	11	6	0	10	47	48	3.64409e-05
CAVM	8	5	4	4	9	3	2	35	36	2.73307e-05
CAVN	19	11	30	12	10	18	9	109	110	8.35104e-05
CAVP	6	9	8	7	11	1	2	44	45	3.41634e-05
CAVQ	61	29	101	46	43	41	66	387	388	0.000294564
CAVR	80	38	125	45	49	48	70	455	456	0.000346189
CAVS	9	15	10	6	14	3	5	62	63	4.78287e-05
CAVT	17	9	15	15	16	6	13	91	92	6.98451e-05
CAVV	8	13	7	16	16	4	4	68	69	5.23838e-05
CAVW	1	2	0	0	2	0	0	5	6	4.55511e-06
CAVY	7	6	2	2	10	1	3	31	32	2.42939e-05
CAWA	3	0	1	1	5	0	0	10	11	8.35104e-06
CAWC	0	2	0	0	0	0	0	2	3	2.27756e-06
CAWD	85	50	156	54	71	88	102	606	607	0.000460826
CAWE	38	24	64	39	28	25	42	260	261	0.000198147
CAWF	3	1	1	1	3	0	0	9	10	7.59186e-06
CAWG	6	4	4	4	4	1	4	27	28	2.12572e-05
CAWH	11	8	13	8	14	8	8	70	71	5.39022e-05
CAWI	0	1	3	2	1	0	0	7	8	6.07348e-06
CAWK	29	28	71	20	28	22	34	232	233	0.00017689
CAWL	23	8	22	11	15	9	11	99	100	7.59186e-05
CAWM	0	0	0	1	0	0	0	1	2	1.51837e-06
CAWN	5	1	5	3	1	3	0	18	19	1.44245e-05
CAWP	8	3	2	6	7	0	1	27	28	2.12572e-05
CAWQ	10	6	0	8	9	0	3	36	37	2.80899e-05
CAWR	7	5	2	2	8	1	4	29	30	2.27756e-05
CAWS	10	3	5	2	5	1	5	31	32	2.42939e-05
CAWT	12	8	9	7	11	3	5	55	56	4.25144e-05
CAWV	6	0	0	3	3	0	1	13	14	1.06286e-05
CAWW	46	22	72	21	32	17	35	245	246	0.00018676
CAWY	15	15	30	22	12	11	11	116	117	8.88247e-05
CAYA	11	4	5	7	9	2	7	45	46	3.49225e-05
CAYC	11	13	10	7	7	9	6	63	64	4.85879e-05
CAYD	37	20	71	27	21	34	53	263	264	0.000200425
CAYE	44	31	92	30	50	31	63	341	342	0.000259641
CAYF	7	4	6	5	8	2	4	36	37	2.80899e-05
CAYG	16	13	8	11	13	2	19	82	83	6.30124e-05
CAYH	80	36	100	41	45	43	74	419	420	0.000318858
CAYI	26	24	47	20	17	14	29	177	178	0.000135135
CAYK	11	6	16	7	17	5	11	73	74	5.61797e-05
CAYL	56	41	145	40	35	65	93	475	476	0.000361372
CAYM	4	5	5	3	15	1	3	36	37	2.80899e-05
CAYN	20	9	50	22	22	19	29	171	172	0.00013058
CAYP	7	7	5	6	5	3	0	33	34	2.58123e-05
CAYQ	38	36	50	27	36	19	23	229	230	0.000174613
CAYR	13	5	5	15	2	1	1	42	43	3.2645e-05
CAYS	58	57	91	34	45	39	51	375	376	0.000285454
CAYT	57	54	74	37	64	28	54	368	369	0.000280139
CAYV	21	11	17	6	17	10	15	97	98	7.44002e-05
CAYW	84	56	153	57	55	59	110	574	575	0.000436532
CAYY	47	47	76	35	32	31	44	312	313	0.000237625
CCAA	13	9	28	11	14	10	7	92	93	7.06043e-05
CCAC	14	15	2	8	4	0	5	48	49	3.72001e-05
CCAD	44	27	98	32	34	34	50	319	320	0.000242939
CCAE	53	29	75	45	27	26	54	309	310	0.000235348
CCAF	15	11	9	10	12	0	2	59	60	4.55511e-05
CCAG	29	10	47	18	12	13	26	155	156	0.000118433
CCAH	21	11	32	18	14	15	16	127	128	9.71758e-05
CCAI	1	7	2	2	3	3	0	18	19	1.44245e-05
CCAK	11	11	4	6	4	2	4	42	43	3.2645e-05
CCAL	8	6	17	6	2	4	6	49	50	3.79593e-05
CCAM	4	6	2	4	5	0	1	22	23	1.74613e-05
CCAN	15	8	17	8	8	5	13	74	75	5.69389e-05
CCAP	13	22	37	11	21	22	15	141	142	0.000107804
CCAQ	25	26	16	23	25	5	14	134	135	0.00010249
CCAR	3	5	1	4	7	2	1	23	24	1.82205e-05
CCAS	11	5	11	9	7	2	3	48	49	3.72001e-05
CCAT	19	6	16	10	6	2	3	62	63	4.78287e-05
CCAV	0	0	2	1	0	0	0	3	4	3.03674e-06
CCAW	2	8	13	5	10	3	3	44	45	3.41634e-05
CCAY	9	8	3	5	10	2	4	41	42	3.18858e-05
CCCA	6	5	9	1	4	3	2	30	31	2.35348e-05
CCCC	6	4	0	0	6	2	4	22	23	1.74613e-05
CCCD	89	39	126	49	35	47	97	482	483	0.000366687
CCCE	32	23	58	23	18	16	41	211	212	0.000160947
CCCF	2	0	0	0	1	0	0	3	4	3.03674e-06
CCCG	1	0	0	0	1	1	0	3	4	3.03674e-06
CCCH	1	1	1	0	0	0	0	3	4	3.03674e-06
CCCI	12	7	3	8	7	2	1	40	41	3.11266e-05
CCCK	40	15	27	23	24	15	15	159	160	0.00012147
CCCL	9	4	8	6	18	7	15	67	68	5.16246e-05
CCCM	15	9	11	9	17	7	6	74	75	5.69389e-05
CCCN	0	1	2	0	3	1	3	10	11	8.35104e-06
CCCP	32	20	26	14	24	8	21	145	146	0.000110841
CCCQ	9	14	6	6	8	0	6	49	50	3.79593e-05
CCCR	13	15	7	6	12	3	7	63	64	4.85879e-05
CCCS	18	13	6	7	18	5	12	79	80	6.07348e-05
CCCT	13	7	6	11	6	3	5	51	52	3.94776e-05
CCCV	4	2	5	4	1	0	3	19	20	1.51837e-05
CCCW	2	0	0	1	2	0	0	5	6	4.55511e-06
CCCY	0	1	0	3	0	0	0	4	5	3.79593e-06
CCDA	5	7	6	6	11	1	1	37	38	2.88491e-05
CCDC	44	29	33	15	26	20	34	201	202	0.000153355
CCDD	6	6	7	4	7	0	5	35	36	2.73307e-05
CCDE	6	7	5	1	7	6	1	33	34	2.58123e-05
CCDF	4	5	16	7	3	2	3	40	41	3.11266e-05
CCDG	9	2	1	4	3	0	2	21	22	1.67021e-05
CCDH	15	16	75	20	26	22	35	209	210	0.000159429
CCDI	29	18	28	12	18	6	13	124	125	9.48982e-05
CCDK	1	2	1	5	4	0	2	15	16	1.2147e-05
CCDL	7	9	16	4	14	1	2	53	54	4.0996e-05
CCDM	82	53	205	71	69	82	129	691	692	0.000525356
CCDN	9	5	12	7	9	2	1	45	46	3.49225e-05
CCDP	8	13	6	10	11	4	4	56	57	4.32736e-05
CCDQ	126	61	222	74	76	92	130	781	782	0.000593683
CCDR	5	4	1	7	4	0	4	25	26	1.97388e-05
CCDS	11	12	13	8	14	1	7	66	67	5.08654e-05
CCDT	23	6	11	11	9	8	6	74	75	5.69389e-05
CCDV	31	14	29	12	17	12	19	134	135	0.00010249
CCDW	17	3	7	6	4	1	1	39	40	3.03674e-05
CCDY	22	12	24	9	14	9	7	97	98	7.44002e-05
CCEA	51	21	85	35	39	42	60	333	334	0.000253568
CCEC	18	16	34	14	21	13	31	147	148	0.000112359
CCED	8	4	8	1	2	4	0	27	28	2.12572e-05
CCEE	5	5	1	2	4	1	0	18	19	1.44245e-05
CCEF	54	35	116	33	33	45	50	366	367	0.000278621
CCEG	8	9	5	7	4	0	4	37	38	2.88491e-05
CCEH	25	23	66	25	23	23	37	222	223	0.000169298
CCEI	38	18	44	26	11	10	41	188	189	0.000143486
CCEK	2	2	4	2	2	4	2	18	19	1.44245e-05
CCEL	24	17	55	12	16	21	35	180	181	0.000137413
CCEM	17	8	18	11	7	5	7	73	74	5.61797e-05
CCEN	17	12	13	10	19	0	7	78	79	5.99757e-05
CCEP	15	11	5	11	5	7	5	59	60	4.55511e-05
CCEQ	64	32	98	33	42	28	47	344	345	0.000261919
CCER	8	14	0	5	5	0	1	33	34	2.58123e-05
CCES	102	36	217	57	67	67	125	671	672	0.000510173
CCET	40	17	73	15	26	25	20	216	217	0.000164743
CCEV	42	23	92	33	52	31	43	316	317	0.000240662
CCEW	21	10	30	13	21	16	19	130	131	9.94533e-05
CCEY	15	17	40	12	25	5	11	125	126	9.56574e-05
CCFA	2	3	0	2	4	1	0	12	13	9.86941e-06
CCFC	0	0	0	1	1	0	0	2	3	2.27756e-06
CCFD	23	9	18	16	15	10	9	100	101	7.66777e-05
CCFE	3	7	15	4	7	0	0	36	37	2.80899e-05
CCFF	3	0	2	4	1	0	0	10	11	8.35104e-06
CCFG	3	1	1	2	3	3	6	19	20	1.51837e-05
CCFH	2	4	0	2	3	0	1	12	13	9.86941e-06
CCFI	3	1	0	1	2	0	2	9	10	7.59186e-06
CCFK	25	16	21	7	17	5	27	118	119	9.03431e-05
CCFL	3	2	0	0	0	0	0	5	6	4.55511e-06
CCFM	1	1	1	1	1	1	0	6	7	5.3143e-06
CCFN	3	5	0	2	0	0	1	11	12	9.11023e-06
CCFP	61	28	122	27	23	31	81	373	374	0.000283935
CCFQ	1	6	1	1	3	1	0	13	14	1.06286e-05
CCFR	25	24	37	23	23	18	19	169	170	0.000129062
CCFS	4	0	0	2	1	0	2	9	10	7.59186e-06
CCFT	4	0	2	3	2	0	1	12	13	9.86941e-06
CCFV	1	0	0	1	1	0	0	3	4	3.03674e-06
CCFW	2	1	0	1	1	0	1	6	7	5.3143e-06
CCFY	0	0	0	1	1	0	0	2	3	2.27756e-06
CCGA	26	10	24	4	10	8	15	97	98	7.44002e-05
CCGC	0	0	0	2	0	0	0	2	3	2.27756e-06
CCGD	14	5	3	4	5	2	0	33	34	2.58123e-05
CCGE	2	2	2	1	5	0	0	12	13	9.86941e-06
CCGF	2	0	0	0	4	2	1	9	10	7.59186e-06
CCGG	6	12	15	8	11	11	21	84	85	6.45308e-05
CCGH	3	2	3	2	2	1	3	16	17	1.29062e-05
CCGI	12	4	6	11	16	3	11	63	64	4.85879e-05
CCGK	3	3	4	3	2	0	2	17	18	1.36653e-05
CCGL	10	11	9	8	13	2	7	60	61	4.63103e-05
CCGM	14	7	9	19	11	8	7	75	76	5.76981e-05
CCGN	22	22	48	22	18	27	16	175	176	0.000133617
CCGP	12	3	7	9	6	3	2	42	43	3.2645e-05
CCGQ	18	19	17	14	18	9	9	104	105	7.97145e-05
CCGR	0	0	0	1	5	0	0	6	7	5.3143e-06
CCGS	7	11	3	5	15	2	8	51	52	3.94776e-05
CCGT	18	10	16	12	10	8	6	80	81	6.1494e-05
CCGV	19	28	36	7	24	9	36	159	160	0.00012147
CCGW	2	0	0	0	3	1	0	6	7	5.3143e-06
CCGY	1	4	1	2	3	0	0	11	12	9.11023e-06
CCHA	4	14	10	7	7	3	8	53	54	4.0996e-05
CCHC	0	4	4	9	0	0	1	18	19	1.44245e-05
CCHD	45	15	79	16	26	29	41	251	252	0.000191315
CCHE	72	39	140	62	59	57	80	509	510	0.000387185
CCHF	25	16	17	11	13	5	13	100	101	7.66777e-05
CCHG	31	23	76	25	44	42	73	314	315	0.000239143
CCHH	32	19	20	20	14	9	13	127	128	9.71758e-05
CCHI	7	5	5	3	4	3	3	30	31	2.35348e-05
CCHK	7	9	10	11	7	4	6	54	55	4.17552e-05
CCHL	18	8	18	8	19	6	20	97	98	7.44002e-05
CCHM	25	10	20	8	12	8	12	95	96	7.28818e-05
CCHN	40	18	32	21	19	32	29	191	192	0.000145764
CCHP	24	21	54	17	24	17	23	180	181	0.000137413
CCHQ	34	38	60	28	37	32	28	257	258	0.00019587
CCHR	6	7	5	9	6	4	3	40	41	3.11266e-05
CCHS	26	14	37	15	14	20	31	157	158	0.000119951
CCHT	41	27	95	34	43	31	23	294	295	0.00022396
CCHV	4	8	5	1	7	0	4	29	30	2.27756e-05
CCHW	18	19	31	12	20	23	19	142	143	0.000108564
CCHY	22	22	36	21	22	18	46	187	188	0.000142727
CCIA	1	2	5	1	4	2	0	15	16	1.2147e-05
CCIC	5	15	7	2	4	3	7	43	44	3.34042e-05
CCID	18	6	13	13	9	2	9	70	71	5.39022e-05
CCIE	11	2	12	4	4	3	4	40	41	3.11266e-05
CCIF	10	3	11	2	14	3	4	47	48	3.64409e-05
CCIG	2	1	2	2	4	4	6	21	22	1.67021e-05
CCIH	5	5	6	5	6	1	5	33	34	2.58123e-05
CCII	9	8	5	6	7	1	2	38	39	2.96082e-05
CCIK	18	2	15	7	13	4	2	61	62	4.70695e-05
CCIL	9	14	1	6	8	2	2	42	43	3.2645e-05
CCIM	4	7	9	10	11	1	4	46	47	3.56817e-05
CCIN	10	11	5	4	6	3	4	43	44	3.34042e-05
CCIP	55	34	141	43	34	35	57	399	400	0.000303674
CCIQ	15	10	10	11	13	2	3	64	65	4.93471e-05
CCIR	13	16	29	12	11	12	8	101	102	7.74369e-05
CCIS	7	11	6	4	8	4	2	42	43	3.2645e-05
CCIT	8	6	6	5	21	5	8	59	60	4.55511e-05
CCIV	5	6	6	5	12	0	3	37	38	2.88491e-05
CCIW	14	4	7	10	4	6	9	54	55	4.17552e-05
CCIY	4	6	6	3	12	1	7	39	40	3.03674e-05
CCKA	5	8	5	1	7	0	4	30	31	2.35348e-05
CCKC	12	19	26	12	14	7	12	102	103	7.81961e-05
CCKD	1	2	3	1	4	0	1	12	13	9.86941e-06
CCKE	4	2	3	5	5	2	4	25	26	1.97388e-05
CCKF	11	5	10	4	6	1	4	41	42	3.18858e-05
CCKG	4	1	3	2	1	0	1	12	13	9.86941e-06
CCKH	2	5	1	0	1	0	2	11	12	9.11023e-06
CCKI	30	20	26	12	9	5	24	126	127	9.64166e-05
CCKK	0	1	2	0	1	0	0	4	5	3.79593e-06
CCKL	14	10	14	5	9	2	1	55	56	4.25144e-05
CCKM	31	27	61	32	29	29	41	250	251	0.000190556
CCKN	1	4	7	7	5	1	3	28	29	2.20164e-05
CCKP	3	7	3	6	6	1	4	30	31	2.35348e-05
CCKQ	64	42	120	33	35	55	68	417	418	0.00031734
CCKR	4	5	2	0	1	1	0	13	14	1.06286e-05
CCKS	21	19	29	17	24	6	26	142	143	0.000108564
CCKT	17	13	8	12	7	2	1	60	61	4.63103e-05
CCKV	40	37	70	23	32	38	31	271	272	0.000206498
CCKW	9	3	3	3	3	1	0	22	23	1.74613e-05
CCKY	4	5	7	3	3	2	7	31	32	2.42939e-05
CCLA	5	3	5	9	6	4	4	36	37	2.80899e-05
CCLC	10	9	4	3	6	3	2	37	38	2.88491e-05
CCLD	33	24	36	28	31	20	29	201	202	0.000153355
CCLE	13	16	31	15	14	13	15	117	118	8.95839e-05
CCLF	7	2	3	5	3	2	4	26	27	2.0498e-05
CCLG	4	8	5	3	10	1	3	34	35	2.65715e-05
CCLH	20	9	6	8	10	3	2	58	59	4.47919e-05
CCLI	7	4	2	3	2	0	0	18	19	1.44245e-05
CCLK	13	24	24	10	20	5	7	103	104	7.89553e-05
CCLL	7	9	2	12	6	4	2	42	43	3.2645e-05
CCLM	6	9	5	5	3	2	6	36	37	2.80899e-05
CCLN	10	4	3	6	5	3	4	35	36	2.73307e-05
CCLP	58	23	122	38	25	49	66	381	382	0.000290009
CCLQ	4	19	20	9	13	11	7	83	84	6.37716e-05
CCLR	30	14	54	19	18	13	24	172	173	0.000131339
CCLS	8	3	8	3	9	5	1	37	38	2.88491e-05
CCLT	7	5	11	7	8	4	7	49	50	3.79593e-05
CCLV	10	9	5	4	3	2	8	41	42	3.18858e-05
CCLW	1	2	0	1	2	0	0	6	7	5.3143e-06
CCLY	9	8	8	3	8	3	4	43	44	3.34042e-05
CCMA	10	3	6	7	2	0	3	31	32	2.42939e-05
CCMC	11	5	16	5	14	3	6	60	61	4.63103e-05
CCMD	36	51	96	27	41	20	55	326	327	0.000248254
CCME	32	21	33	19	32	9	13	159	160	0.00012147
CCMF	10	5	8	5	17	6	3	54	55	4.17552e-05
CCMG	8	6	7	8	10	0	8	47	48	3.64409e-05
CCMH	16	16	12	7	12	9	3	75	76	5.76981e-05
CCMI	13	12	12	10	7	9	3	66	67	5.08654e-05
CCMK	27	15	50	23	20	19	24	178	179	0.000135894
CCML	22	7	7	7	5	1	1	50	51	3.87185e-05
CCMM	8	10	4	4	6	1	1	34	35	2.65715e-05
CCMN	6	12	9	7	18	3	5	60	61	4.63103e-05
CCMP	68	45	117	34	46	46	85	441	442	0.00033556
CCMQ	43	19	31	38	31	17	20	199	200	0.000151837
CCMR	55	28	79	39	51	26	44	322	323	0.000245217
CCMS	9	3	8	3	3	3	5	34	35	2.65715e-05
CCMT	8	4	7	5	6	4	5	39	40	3.03674e-05
CCMV	10	7	5	14	20	1	6	63	64	4.85879e-05
CCMW	5	5	4	3	7	0	1	25	26	1.97388e-05
CCMY	18	7	7	10	8	2	4	56	57	4.32736e-05
CCNA	36	17	31	22	15	18	25	164	165	0.000125266
CCNC	6	6	4	4	3	0	3	26	27	2.0498e-05
CCND	9	10	15	7	12	3	9	65	66	5.01062e-05
CCNE	11	3	9	4	13	3	13	56	57	4.32736e-05
CCNF	2	0	2	3	3	0	0	10	11	8.35104e-06
CCNG	16	14	35	12	12	7	21	117	118	8.95839e-05
CCNH	29	19	30	21	18	6	17	140	141	0.000107045
CCNI	7	2	4	5	4	1	1	24	25	1.89796e-05
CCNK	4	4	3	1	5	1	1	19	20	1.51837e-05
CCNL	9	4	9	4	8	0	5	39	40	3.03674e-05
CCNM	8	1	9	9	6	2	6	41	42	3.18858e-05
CCNN	33	12	47	18	18	17	28	173	174	0.000132098
CCNP	33	15	38	21	25	10	32	174	175	0.000132857
CCNQ	32	27	41	28	24	18	22	192	193	0.000146523
CCNR	4	3	6	3	6	0	4	26	27	2.0498e-05
CCNS	25	24	42	12	20	11	22	156	157	0.000119192
CCNT	35	37	83	24	34	27	41	281	282	0.00021409
CCNV	1	3	3	1	1	0	1	10	11	8.35104e-06
CCNW	8	5	6	6	14	3	5	47	48	3.64409e-05
CCNY	23	15	30	17	15	10	25	135	136	0.000103249
CCPA	42	26	39	26	24	23	29	209	210	0.000159429
CCPC	9	10	6	2	7	1	2	37	38	2.88491e-05
CCPD	79	34	134	46	55	69	103	520	521	0.000395536
CCPE	35	25	24	15	20	2	22	143	144	0.000109323
CCPF	9	14	8	12	23	0	5	71	72	5.46614e-05
CCPG	66	27	87	41	55	39	54	369	370	0.000280899
CCPH	54	35	114	39	55	40	50	387	388	0.000294564
CCPI	1	5	4	2	6	2	2	22	23	1.74613e-05
CCPK	5	1	3	2	0	0	0	11	12	9.11023e-06
CCPL	75	35	135	40	35	48	103	471	472	0.000358336
CCPM	25	17	29	17	28	16	27	159	160	0.00012147
CCPN	33	13	46	17	21	18	16	164	165	0.000125266
CCPP	4	2	8	5	5	5	3	32	33	2.50531e-05
CCPQ	55	53	83	49	63	31	53	387	388	0.000294564
CCPR	6	8	5	5	7	3	3	37	38	2.88491e-05
CCPS	49	32	51	26	47	22	47	274	275	0.000208776
CCPT	88	35	96	45	59	44	68	435	436	0.000331005
CCPV	23	16	32	19	22	10	16	138	139	0.000105527
CCPW	43	30	82	17	28	15	41	256	257	0.000195111
CCPY	34	44	48	34	51	16	50	277	278	0.000211054
CCQA	14	6	7	3	7	4	7	48	49	3.72001e-05
CCQC	13	13	7	11	13	3	4	64	65	4.93471e-05
CCQD	94	65	143	64	66	50	76	558	559	0.000424385
CCQE	82	45	204	52	39	74	127	623	624	0.000473732
CCQF	6	4	1	6	4	1	4	26	27	2.0498e-05
CCQG	44	23	74	21	33	29	38	262	263	0.000199666
CCQH	46	32	71	33	32	17	34	265	266	0.000201943
CCQI	1	4	0	1	6	1	0	13	14	1.06286e-05
CCQK	25	17	39	11	20	12	32	156	157	0.000119192
CCQL	29	30	50	24	28	12	21	194	195	0.000148041
CCQM	5	4	11	9	6	3	3	41	42	3.18858e-05
CCQN	44	28	62	25	19	23	43	244	245	0.000186
CCQP	74	51	112	41	64	44	84	470	471	0.000357576
CCQQ	55	57	93	49	65	49	103	471	472	0.000358336
CCQR	16	12	3	8	12	4	3	58	59	4.47919e-05
CCQS	77	46	67	45	37	22	38	332	333	0.000252809
CCQT	25	17	32	25	20	18	15	152	153	0.000116155
CCQV	1	4	1	0	5	0	0	11	12	9.11023e-06
CCQW	23	7	11	9	10	16	16	92	93	7.06043e-05
CCQY	67	48	51	40	61	27	43	337	338	0.000256605
CCRA	3	3	6	6	10	3	1	32	33	2.50531e-05
CCRC	17	4	3	9	6	0	2	41	42	3.18858e-05
CCRD	7	5	2	2	4	0	1	21	22	1.67021e-05
CCRE	7	6	0	5	4	2	5	29	30	2.27756e-05
CCRF	10	13	15	11	9	9	11	78	79	5.99757e-05
CCRG	12	7	1	2	6	1	2	31	32	2.42939e-05
CCRH	16	2	7	8	7	1	0	41	42	3.18858e-05
CCRI	7	6	3	7	6	2	1	32	33	2.50531e-05
CCRK	1	4	1	2	9	1	2	20	21	1.59429e-05
CCRL	15	15	19	6	17	3	14	89	90	6.83267e-05
CCRM	17	18	33	5	13	8	11	105	106	8.04737e-05
CCRN	5	3	2	4	1	1	2	18	19	1.44245e-05
CCRP	8	16	6	3	11	1	4	49	50	3.79593e-05
CCRQ	28	20	14	14	16	11	19	122	123	9.33798e-05
CCRR	2	5	6	2	2	3	8	28	29	2.20164e-05
CCRS	13	3	3	7	10	0	2	38	39	2.96082e-05
CCRT	13	4	3	9	5	4	3	41	42	3.18858e-05
CCRV	22	18	43	17	29	14	28	171	172	0.00013058
CCRW	4	6	3	5	7	1	2	28	29	2.20164e-05
CCRY	8	8	7	3	17	0	5	48	49	3.72001e-05
CCSA	36	22	61	13	17	17	34	200	201	0.000152596
CCSC	2	10	2	6	8	2	0	30	31	2.35348e-05
CCSD	5	6	5	9	3	3	3	34	35	2.65715e-05
CCSE	27	17	34	4	13	8	12	115	116	8.80655e-05
CCSF	15	13	10	8	12	4	10	72	73	5.54205e-05
CCSG	31	28	84	21	28	38	32	262	263	0.000199666
CCSH	15	12	16	12	16	3	5	79	80	6.07348e-05
CCSI	18	11	6	10	17	4	6	72	73	5.54205e-05
CCSK	12	6	3	2	7	0	6	36	37	2.80899e-05
CCSL	19	13	45	16	23	24	28	168	169	0.000128302
CCSM	21	10	23	14	11	7	8	94	95	7.21226e-05
CCSN	46	25	84	22	30	40	65	312	313	0.000237625
CCSP	5	3	4	7	11	0	2	32	33	2.50531e-05
CCSQ	61	29	72	35	54	19	45	315	316	0.000239903
CCSR	5	4	2	2	5	3	2	23	24	1.82205e-05
CCSS	43	30	81	24	39	26	48	291	292	0.000221682
CCST	42	37	78	34	42	33	33	299	300	0.000227756
CCSV	2	1	0	1	3	1	0	8	9	6.83267e-06
CCSW	15	10	27	16	22	9	12	111	112	8.50288e-05
CCSY	15	16	23	13	20	4	2	93	94	7.13634e-05
CCTA	18	20	19	9	26	7	17	116	117	8.88247e-05
CCTC	10	4	3	1	4	0	0	22	23	1.74613e-05
CCTD	91	46	193	47	47	75	93	592	593	0.000450197
CCTE	82	47	161	63	61	78	124	616	617	0.000468418
CCTF	19	14	10	5	15	6	8	77	78	5.92165e-05
CCTG	44	30	45	23	26	20	26	214	215	0.000163225
CCTH	20	21	17	21	25	3	8	115	116	8.80655e-05
CCTI	1	1	1	0	0	0	0	3	4	3.03674e-06
CCTK	42	28	101	33	40	35	66	345	346	0.000262678
CCTL	11	13	19	15	13	8	25	104	105	7.97145e-05
CCTM	9	8	10	9	10	8	3	57	58	4.40328e-05
CCTN	36	20	39	25	35	8	22	185	186	0.000141209
CCTP	45	34	91	25	43	37	62	337	338	0.000256605
CCTQ	24	33	33	17	25	14	27	173	174	0.000132098
CCTR	13	6	1	10	11	2	7	50	51	3.87185e-05
CCTS	25	24	27	11	21	13	28	149	150	0.000113878
CCTT	21	19	22	9	24	14	14	123	124	9.4139e-05
CCTV	2	1	0	2	0	0	0	5	6	4.55511e-06
CCTW	63	44	95	33	55	43	48	381	382	0.000290009
CCTY	36	25	29	12	19	13	15	149	150	0.000113878
CCVA	2	8	2	4	4	0	0	20	21	1.59429e-05
CCVC	13	11	16	6	7	3	9	65	66	5.01062e-05
CCVD	30	20	36	19	21	23	25	174	175	0.000132857
CCVE	10	14	7	7	10	10	11	69	70	5.3143e-05
CCVF	9	11	5	6	13	3	8	55	56	4.25144e-05
CCVG	5	3	0	8	6	3	3	28	29	2.20164e-05
CCVH	13	7	5	9	8	2	3	47	48	3.64409e-05
CCVI	10	5	4	3	13	2	2	39	40	3.03674e-05
CCVK	12	16	12	14	24	8	9	95	96	7.28818e-05
CCVL	7	7	3	4	4	2	3	30	31	2.35348e-05
CCVM	16	12	25	7	8	2	2	72	73	5.54205e-05
CCVN	11	6	11	7	7	3	3	48	49	3.72001e-05
CCVP	85	48	194	70	72	63	102	634	635	0.000482083
CCVQ	20	18	19	14	31	4	10	116	117	8.88247e-05
CCVR	52	37	40	29	31	17	31	237	238	0.000180686
CCVS	9	10	6	6	10	2	3	46	47	3.56817e-05
CCVT	3	9	10	2	6	3	5	38	39	2.96082e-05
CCVV	15	12	12	6	16	3	8	72	73	5.54205e-05
CCVW	6	7	5	3	10	1	5	37	38	2.88491e-05
CCVY	19	12	11	8	9	1	3	63	64	4.85879e-05
CCWA	0	5	4	3	0	2	1	15	16	1.2147e-05
CCWC	2	0	0	0	0	0	0	2	3	2.27756e-06
CCWD	10	14	11	17	13	13	3	81	82	6.22532e-05
CCWE	45	28	34	23	41	15	26	212	213	0.000161707
CCWF	16	23	59	16	17	21	45	197	198	0.000150319
CCWG	19	7	23	9	4	12	8	82	83	6.30124e-05
CCWH	24	22	39	14	16	10	23	148	149	0.000113119
CCWI	13	8	26	12	13	12	6	90	91	6.90859e-05
CCWK	5	10	3	6	8	2	3	37	38	2.88491e-05
CCWL	22	17	46	8	26	22	17	158	159	0.000120711
CCWM	6	2	2	7	2	0	0	19	20	1.51837e-05
CCWN	16	9	27	6	6	8	15	87	88	6.68083e-05
CCWP	27	22	31	29	14	17	24	164	165	0.000125266
CCWQ	1	3	3	0	5	2	3	17	18	1.36653e-05
CCWR	28	19	35	15	35	10	27	169	170	0.000129062
CCWS	25	14	47	13	13	21	13	146	147	0.0001116
CCWT	16	20	29	5	19	5	15	109	110	8.35104e-05
CCWV	46	21	44	14	24	15	22	186	187	0.000141968
CCWW	13	11	49	9	16	18	27	143	144	0.000109323
CCWY	15	10	2	7	6	1	6	47	48	3.64409e-05
CCYA	7	1	4	2	6	0	0	20	21	1.59429e-05
CCYC	3	3	0	2	2	0	2	12	13	9.86941e-06
CCYD	20	24	44	17	28	18	34	185	186	0.000141209
CCYE	52	35	101	32	41	37	58	356	357	0.000271029
CCYF	3	0	1	4	4	0	0	12	13	9.86941e-06
CCYG	3	3	30	3	8	2	11	60	61	4.63103e-05
CCYH	36	39	68	22	27	30	34	256	257	0.000195111
CCYI	1	2	1	3	2	0	0	9	10	7.59186e-06
CCYK	19	11	11	11	23	4	7	86	87	6.60491e-05
CCYL	5	13	7	5	11	2	4	47	48	3.64409e-05
CCYM	4	4	4	3	8	0	3	26	27	2.0498e-05
CCYN	21	9	42	12	8	10	11	113	114	8.65472e-05
CCYP	49	30	86	19	35	34	48	301	302	0.000229274
CCYQ	21	20	10	11	14	9	10	95	96	7.28818e-05
CCYR	7	17	7	6	18	1	6	62	63	4.78287e-05
CCYS	16	6	24	7	18	8	15	94	95	7.21226e-05
CCYT	4	4	8	1	7	4	5	33	34	2.58123e-05
CCYV	2	1	3	1	4	1	1	13	14	1.06286e-05
CCYW	12	20	27	8	19	6	9	101	102	7.74369e-05
CCYY	2	1	1	1	1	0	0	6	7	5.3143e-06
CDAA	9	14	12	14	11	7	5	72	73	5.54205e-05
CDAC	44	10	56	18	27	13	39	207	208	0.000157911
CDAD	6	4	1	3	6	1	3	24	25	1.89796e-05
CDAE	2	0	11	0	5	3	1	22	23	1.74613e-05
CDAF	30	23	73	16	25	28	49	244	245	0.000186
CDAG	2	9	2	0	5	0	1	19	20	1.51837e-05
CDAH	8	3	7	7	8	4	3	40	41	3.11266e-05
CDAI	42	26	57	21	35	27	24	232	233	0.00017689
CDAK	7	3	7	1	5	1	3	27	28	2.12572e-05
CDAL	13	6	19	16	19	12	6	91	92	6.98451e-05
CDAM	40	23	106	52	39	36	63	359	360	0.000273307
CDAN	2	9	8	7	8	1	4	39	40	3.03674e-05
CDAP	10	8	5	8	10	2	5	48	49	3.72001e-05
CDAQ	53	47	104	39	41	52	81	417	418	0.00031734
CDAR	6	2	1	1	8	5	3	26	27	2.0498e-05
CDAS	60	42	129	36	59	51	62	439	440	0.000334042
CDAT	15	18	18	10	15	2	6	84	85	6.45308e-05
CDAV	41	28	50	20	31	28	50	248	249	0.000189037
CDAW	16	22	17	10	25	14	14	118	119	9.03431e-05
CDAY	75	46	129	36	50	68	71	475	476	0.000361372
CDCA	1	5	1	2	2	2	1	14	15	1.13878e-05
CDCC	2	5	0	2	0	2	0	11	12	9.11023e-06
CDCD	9	4	4	3	13	4	5	42	43	3.2645e-05
CDCE	11	8	0	7	8	2	0	36	37	2.80899e-05
CDCF	0	0	0	2	2	0	0	4	5	3.79593e-06
CDCG	17	12	12	11	14	4	18	88	89	6.75675e-05
CDCH	17	10	44	9	20	17	18	135	136	0.000103249
CDCI	18	10	6	7	12	8	2	63	64	4.85879e-05
CDCK	4	6	2	3	3	2	3	23	24	1.82205e-05
CDCL	20	22	31	7	16	11	14	121	122	9.26206e-05
CDCM	4	7	5	4	10	6	8	44	45	3.41634e-05
CDCN	28	16	85	20	25	29	33	236	237	0.000179927
CDCP	1	4	6	6	8	1	1	27	28	2.12572e-05
CDCQ	7	3	2	2	2	0	1	17	18	1.36653e-05
CDCR	6	7	0	3	7	1	1	25	26	1.97388e-05
CDCS	6	4	16	7	5	14	3	55	56	4.25144e-05
CDCT	65	32	89	43	40	31	73	373	374	0.000283935
CDCV	29	12	14	18	11	8	18	110	111	8.42696e-05
CDCW	14	14	7	4	11	6	7	63	64	4.85879e-05
CDCY	33	20	93	29	33	29	50	287	288	0.000218645
CDDA	10	3	4	1	5	0	0	23	24	1.82205e-05
CDDC	6	4	13	4	6	0	3	36	37	2.80899e-05
CDDD	1	2	5	6	2	0	2	18	19	1.44245e-05
CDDE	1	2	0	6	6	0	4	19	20	1.51837e-05
CDDF	12	8	3	9	0	4	5	41	42	3.18858e-05
CDDG	2	5	5	1	8	0	0	21	22	1.67021e-05
CDDH	2	2	2	5	6	2	3	22	23	1.74613e-05
CDDI	9	6	3	2	15	0	5	40	41	3.11266e-05
CDDK	2	10	4	3	5	0	4	28	29	2.20164e-05
CDDL	4	4	2	4	6	0	1	21	22	1.67021e-05
CDDM	14	13	7	8	6	1	1	50	51	3.87185e-05
CDDN	1	1	0	1	4	0	1	8	9	6.83267e-06
CDDP	3	3	3	5	10	2	1	27	28	2.12572e-05
CDDQ	6	9	6	9	13	2	2	47	48	3.64409e-05
CDDR	3	4	0	5	1	1	2	16	17	1.29062e-05
CDDS	4	5	6	5	4	1	0	25	26	1.97388e-05
CDDT	7	4	4	6	2	2	3	28	29	2.20164e-05
CDDV	2	11	0	1	5	2	3	24	25	1.89796e-05
CDDW	1	2	2	2	3	1	0	11	12	9.11023e-06
CDDY	10	6	1	8	6	0	5	36	37	2.80899e-05
CDEA	3	2	2	7	3	0	2	19	20	1.51837e-05
CDEC	7	6	0	4	4	3	1	25	26	1.97388e-05
CDED	3	0	1	0	7	0	0	11	12	9.11023e-06
CDEE	2	1	2	6	1	0	3	15	16	1.2147e-05
CDEF	6	1	1	7	7	1	2	25	26	1.97388e-05
CDEG	2	1	1	1	3	0	0	8	9	6.83267e-06
CDEH	5	6	2	3	8	0	2	26	27	2.0498e-05
CDEI	3	5	4	0	8	2	5	27	28	2.12572e-05
CDEK	1	3	1	3	2	0	2	12	13	9.86941e-06
CDEL	7	3	0	4	5	3	3	25	26	1.97388e-05
CDEM	3	5	10	9	6	1	2	36	37	2.80899e-05
CDEN	2	9	4	2	5	0	0	22	23	1.74613e-05
CDEP	6	5	2	3	3	2	2	23	24	1.82205e-05
CDEQ	18	11	10	3	13	6	20	81	82	6.22532e-05
CDER	7	10	3	2	2	0	5	29	30	2.27756e-05
CDES	1	1	3	3	0	0	1	9	10	7.59186e-06
CDET	6	9	5	10	6	3	4	43	44	3.34042e-05
CDEV	6	4	1	4	6	0	2	23	24	1.82205e-05
CDEW	7	5	2	5	5	2	0	26	27	2.0498e-05
CDEY	1	2	2	2	2	1	1	11	12	9.11023e-06
CDFA	16	12	39	11	15	17	16	126	127	9.64166e-05
CDFC	1	0	0	1	2	0	0	4	5	3.79593e-06
CDFD	10	10	11	5	6	5	3	50	51	3.87185e-05
CDFE	1	0	2	1	4	1	2	11	12	9.11023e-06
CDFF	36	27	86	38	25	39	52	303	304	0.000230792
CDFG	22	15	43	19	13	17	40	169	170	0.000129062
CDFH	5	13	27	5	19	14	13	96	97	7.3641e-05
CDFI	80	38	143	61	68	51	78	519	520	0.000394776
CDFK	9	6	2	6	9	6	0	38	39	2.96082e-05
CDFL	22	16	48	19	13	15	21	154	155	0.000117674
CDFM	10	6	2	3	9	1	4	35	36	2.73307e-05
CDFN	43	27	68	33	18	26	51	266	267	0.000202703
CDFP	2	8	7	3	2	0	5	27	28	2.12572e-05
CDFQ	31	31	49	30	34	19	20	214	215	0.000163225
CDFR	7	1	3	3	7	0	4	25	26	1.97388e-05
CDFS	37	40	98	34	42	48	64	363	364	0.000276344
CDFT	114	76	282	60	74	98	161	865	866	0.000657455
CDFV	93	56	121	57	73	56	72	528	529	0.000401609
CDFW	18	10	28	10	7	6	10	89	90	6.83267e-05
CDFY	8	10	10	5	12	8	8	61	62	4.70695e-05
CDGA	3	3	3	5	4	0	2	20	21	1.59429e-05
CDGC	3	6	12	10	10	4	5	50	51	3.87185e-05
CDGD	4	3	0	2	0	0	0	9	10	7.59186e-06
CDGE	3	3	3	2	4	0	0	15	16	1.2147e-05
CDGF	42	26	63	26	30	31	74	292	293	0.000222441
CDGG	3	5	0	2	3	0	5	18	19	1.44245e-05
CDGH	5	2	1	1	5	1	1	16	17	1.29062e-05
CDGI	4	6	4	4	6	0	2	26	27	2.0498e-05
CDGK	4	2	0	3	4	0	0	13	14	1.06286e-05
CDGL	2	3	1	0	3	0	3	12	13	9.86941e-06
CDGM	9	12	8	13	11	6	3	62	63	4.78287e-05
CDGN	5	3	3	3	3	0	0	17	18	1.36653e-05
CDGP	6	2	1	4	0	0	2	15	16	1.2147e-05
CDGQ	49	45	74	29	52	26	46	321	322	0.000244458
CDGR	3	3	5	6	4	0	4	25	26	1.97388e-05
CDGS	4	5	3	0	1	0	2	15	16	1.2147e-05
CDGT	5	6	2	4	7	0	2	26	27	2.0498e-05
CDGV	10	6	5	5	4	4	4	38	39	2.96082e-05
CDGW	13	10	15	2	10	3	14	67	68	5.16246e-05
CDGY	3	8	2	3	5	1	2	24	25	1.89796e-05
CDHA	31	20	45	18	17	28	36	195	196	0.0001488
CDHC	64	55	114	45	43	37	57	415	416	0.000315821
CDHD	2	5	0	6	4	0	1	18	19	1.44245e-05
CDHE	2	3	1	5	4	2	1	18	19	1.44245e-05
CDHF	10	4	7	9	13	1	2	46	47	3.56817e-05
CDHG	7	7	3	7	7	1	7	39	40	3.03674e-05
CDHH	3	4	3	3	5	0	2	20	21	1.59429e-05
CDHI	4	3	10	2	8	3	4	34	35	2.65715e-05
CDHK	7	4	2	4	3	1	0	21	22	1.67021e-05
CDHL	10	8	1	5	13	3	3	43	44	3.34042e-05
CDHM	94	63	230	60	75	66	112	700	701	0.000532189
CDHN	1	5	2	3	4	1	1	17	18	1.36653e-05
CDHP	2	3	1	6	2	2	0	16	17	1.29062e-05
CDHQ	85	37	132	53	49	72	73	501	502	0.000381111
CDHR	5	4	2	0	6	1	1	19	20	1.51837e-05
CDHS	7	7	10	2	8	7	9	50	51	3.87185e-05
CDHT	17	7	7	9	9	1	3	53	54	4.0996e-05
CDHV	18	21	57	20	25	32	22	195	196	0.0001488
CDHW	3	5	2	9	3	0	1	23	24	1.82205e-05
CDHY	7	9	7	4	4	2	1	34	35	2.65715e-05
CDIA	18	10	14	7	11	5	9	74	75	5.69389e-05
CDIC	13	8	10	8	12	8	7	66	67	5.08654e-05
CDID	65	47	129	49	49	64	69	472	473	0.000359095
CDIE	73	50	168	64	50	59	86	550	551	0.000418311
CDIF	2	6	5	2	5	3	3	26	27	2.0498e-05
CDIG	18	17	33	10	38	17	28	161	162	0.000122988
CDIH	58	32	56	26	39	25	34	270	271	0.000205739
CDII	23	23	24	17	25	10	22	144	145	0.000110082
CDIK	48	24	106	30	18	59	46	331	332	0.00025205
CDIL	24	28	41	21	42	17	31	204	205	0.000155633
CDIM	8	8	5	11	10	7	3	52	53	4.02368e-05
CDIN	23	34	37	18	28	26	20	186	187	0.000141968
CDIP	7	8	1	3	7	1	1	28	29	2.20164e-05
CDIQ	40	18	50	34	29	14	25	210	211	0.000160188
CDIR	11	16	11	11	11	7	6	73	74	5.61797e-05
CDIS	28	14	16	21	14	11	13	117	118	8.95839e-05
CDIT	49	25	57	28	29	24	18	230	231	0.000175372
CDIV	11	15	19	5	27	5	7	89	90	6.83267e-05
CDIW	60	49	87	59	44	35	62	396	397	0.000301397
CDIY	23	16	23	16	16	3	16	113	114	8.65472e-05
CDKA	2	0	2	4	0	2	3	13	14	1.06286e-05
CDKC	7	4	0	1	6	3	2	23	24	1.82205e-05
CDKD	5	3	1	3	2	2	1	17	18	1.36653e-05
CDKE	5	2	1	3	4	0	1	16	17	1.29062e-05
CDKF	4	4	5	6	5	1	1	26	27	2.0498e-05
CDKG	4	1	4	1	5	1	2	18	19	1.44245e-05
CDKH	8	6	3	5	3	1	2	28	29	2.20164e-05
CDKI	4	2	1	4	4	0	0	15	16	1.2147e-05
CDKK	1	1	1	0	2	0	0	5	6	4.55511e-06
CDKL	5	3	2	0	4	1	3	18	19	1.44245e-05
CDKM	6	4	5	5	4	7	0	31	32	2.42939e-05
CDKN	3	3	1	1	7	0	0	15	16	1.2147e-05
CDKP	0	8	0	1	1	1	3	14	15	1.13878e-05
CDKQ	7	3	3	5	6	1	0	25	26	1.97388e-05
CDKR	3	1	4	2	0	1	3	14	15	1.13878e-05
CDKS	8	2	1	3	1	2	1	18	19	1.44245e-05
CDKT	2	1	0	5	6	0	0	14	15	1.13878e-05
CDKV	8	2	0	2	4	1	3	20	21	1.59429e-05
CDKW	6	9	1	1	11	0	0	28	29	2.20164e-05
CDKY	8	8	5	6	9	0	6	42	43	3.2645e-05
CDLA	25	15	65	27	24	29	26	211	212	0.000160947
CDLC	12	6	16	8	13	4	9	68	69	5.23838e-05
CDLD	48	24	74	32	28	25	34	265	266	0.000201943
CDLE	11	17	26	18	9	9	18	108	109	8.27512e-05
CDLF	41	29	86	28	50	44	41	319	320	0.000242939
CDLG	55	33	105	38	39	40	33	343	344	0.00026116
CDLH	63	25	95	42	48	30	76	379	380	0.000288491
CDLI	30	19	46	14	15	21	32	177	178	0.000135135
CDLK	4	0	1	0	3	1	1	10	11	8.35104e-06
CDLL	66	41	66	39	43	46	55	356	357	0.000271029
CDLM	9	6	5	7	14	7	12	60	61	4.63103e-05
CDLN	16	10	40	14	25	32	30	167	168	0.000127543
CDLP	10	12	9	16	16	1	6	70	71	5.39022e-05
CDLQ	44	30	67	23	27	23	27	241	242	0.000183723
CDLR	5	6	1	7	8	1	6	34	35	2.65715e-05
CDLS	29	26	61	31	31	33	32	243	244	0.000185241
CDLT	65	38	143	36	37	83	68	470	471	0.000357576
CDLV	39	34	69	21	42	14	36	255	256	0.000194352
CDLW	40	29	52	22	20	28	23	214	215	0.000163225
CDLY	64	36	143	43	46	56	89	477	478	0.000362891
CDMA	54	40	115	43	38	42	53	385	386	0.000293046
CDMC	24	9	30	19	21	16	18	137	138	0.000104768
CDMD	17	16	40	12	25	11	14	135	136	0.000103249
CDME	11	6	14	7	12	3	7	60	61	4.63103e-05
CDMF	22	19	27	12	15	11	16	122	123	9.33798e-05
CDMG	50	25	71	28	31	28	70	303	304	0.000230792
CDMH	81	35	117	36	26	41	67	403	404	0.000306711
CDMI	98	38	99	67	50	44	55	451	452	0.000343152
CDMK	2	6	1	8	5	2	0	24	25	1.89796e-05
CDML	58	36	101	42	38	29	77	381	382	0.000290009
CDMM	18	16	19	12	19	5	12	101	102	7.74369e-05
CDMN	22	31	71	14	17	29	42	226	227	0.000172335
CDMP	19	3	3	4	5	1	0	35	36	2.73307e-05
CDMQ	81	57	81	36	44	33	52	384	385	0.000292286
CDMR	7	6	9	7	5	0	2	36	37	2.80899e-05
CDMS	90	56	180	48	55	54	91	574	575	0.000436532
CDMT	69	57	113	39	55	52	102	487	488	0.000370483
CDMV	82	61	129	40	71	60	86	529	530	0.000402368
CDMW	73	43	164	50	40	54	51	475	476	0.000361372
CDMY	102	75	181	74	65	59	99	655	656	0.000498026
CDNA	7	4	2	4	8	0	2	27	28	2.12572e-05
CDNC	9	10	18	7	8	4	6	62	63	4.78287e-05
CDND	14	4	3	3	5	0	1	30	31	2.35348e-05
CDNE	2	1	2	1	3	5	2	16	17	1.29062e-05
CDNF	2	3	5	7	10	2	0	29	30	2.27756e-05
CDNG	6	1	1	2	1	0	0	11	12	9.11023e-06
CDNH	9	1	5	2	0	0	0	17	18	1.36653e-05
CDNI	4	6	3	0	10	3	0	26	27	2.0498e-05
CDNK	0	0	2	1	1	4	2	10	11	8.35104e-06
CDNL	4	5	3	4	2	2	0	20	21	1.59429e-05
CDNM	50	23	109	38	31	45	43	339	340	0.000258123
CDNN	8	1	5	4	4	0	1	23	24	1.82205e-05
CDNP	5	0	2	5	1	4	0	17	18	1.36653e-05
CDNQ	58	33	86	44	45	32	82	380	381	0.00028925
CDNR	2	0	3	0	2	0	2	9	10	7.59186e-06
CDNS	11	7	6	5	11	0	7	47	48	3.64409e-05
CDNT	1	5	2	3	5	1	0	17	18	1.36653e-05
CDNV	6	7	2	8	6	0	1	30	31	2.35348e-05
CDNW	5	2	4	4	7	1	0	23	24	1.82205e-05
CDNY	4	6	5	1	5	1	0	22	23	1.74613e-05
CDPA	32	19	61	14	21	26	40	213	214	0.000162466
CDPC	62	44	139	43	39	61	71	459	460	0.000349225
CDPD	15	11	10	7	15	11	2	71	72	5.46614e-05
CDPE	11	3	5	3	3	2	4	31	32	2.42939e-05
CDPF	63	42	96	34	50	38	68	391	392	0.000297601
CDPG	10	22	38	6	10	7	16	109	110	8.35104e-05
CDPH	8	8	8	2	5	3	3	37	38	2.88491e-05
CDPI	12	12	25	15	14	5	12	95	96	7.28818e-05
CDPK	6	3	4	4	6	0	1	24	25	1.89796e-05
CDPL	9	8	12	6	5	4	8	52	53	4.02368e-05
CDPM	107	59	220	65	77	65	98	691	692	0.000525356
CDPN	9	10	18	7	9	5	7	65	66	5.01062e-05
CDPP	8	6	5	5	12	4	3	43	44	3.34042e-05
CDPQ	103	75	166	67	64	85	109	669	670	0.000508654
CDPR	7	1	2	2	9	3	8	32	33	2.50531e-05
CDPS	90	44	169	47	69	70	112	601	602	0.00045703
CDPT	25	26	34	13	25	18	23	164	165	0.000125266
CDPV	66	49	111	30	60	59	88	463	464	0.000352262
CDPW	13	9	13	3	12	7	4	61	62	4.70695e-05
CDPY	38	35	76	14	32	27	32	254	255	0.000193592
CDQA	33	29	49	21	30	21	35	218	219	0.000166262
CDQC	110	53	174	58	58	92	91	636	637	0.000483601
CDQD	4	8	0	7	7	1	5	32	33	2.50531e-05
CDQE	21	8	2	5	13	2	2	53	54	4.0996e-05
CDQF	75	60	209	53	75	77	86	635	636	0.000482842
CDQG	10	13	4	3	12	3	4	49	50	3.79593e-05
CDQH	15	5	12	7	6	5	7	57	58	4.40328e-05
CDQI	25	22	12	14	17	5	6	101	102	7.74369e-05
CDQK	2	3	0	5	2	3	4	19	20	1.51837e-05
CDQL	8	18	8	5	7	1	1	48	49	3.72001e-05
CDQM	94	72	146	57	54	67	113	603	604	0.000458548
CDQN	9	3	9	4	2	4	3	34	35	2.65715e-05
CDQP	16	12	10	13	15	1	5	72	73	5.54205e-05
CDQQ	180	92	259	99	133	104	202	1069	1070	0.000812329
CDQR	12	9	4	9	8	3	2	47	48	3.64409e-05
CDQS	78	47	156	51	51	69	110	562	563	0.000427421
CDQT	22	12	10	11	14	8	9	86	87	6.60491e-05
CDQV	40	29	75	37	45	23	40	289	290	0.000220164
CDQW	13	16	4	4	10	2	1	50	51	3.87185e-05
CDQY	23	17	15	15	25	5	8	108	109	8.27512e-05
CDRA	2	6	7	3	7	4	3	32	33	2.50531e-05
CDRC	5	5	5	1	6	1	1	24	25	1.89796e-05
CDRD	7	2	5	2	3	0	2	21	22	1.67021e-05
CDRE	9	5	2	9	5	0	4	34	35	2.65715e-05
CDRF	9	9	1	7	7	5	3	41	42	3.18858e-05
CDRG	0	6	3	1	1	2	0	13	14	1.06286e-05
CDRH	0	3	1	4	6	1	3	18	19	1.44245e-05
CDRI	5	5	1	6	4	1	2	24	25	1.89796e-05
CDRK	2	1	1	1	6	1	4	16	17	1.29062e-05
CDRL	13	3	7	1	11	2	1	38	39	2.96082e-05
CDRM	15	15	7	5	9	3	6	60	61	4.63103e-05
CDRN	5	1	1	1	2	3	4	17	18	1.36653e-05
CDRP	8	7	4	4	9	1	7	40	41	3.11266e-05
CDRQ	8	9	2	1	10	0	7	37	38	2.88491e-05
CDRR	5	2	0	2	6	0	1	16	17	1.29062e-05
CDRS	6	2	2	4	5	0	1	20	21	1.59429e-05
CDRT	10	3	1	6	1	1	11	33	34	2.58123e-05
CDRV	9	8	4	7	4	1	6	39	40	3.03674e-05
CDRW	6	6	7	2	4	1	1	27	28	2.12572e-05
CDRY	10	5	2	5	3	1	1	27	28	2.12572e-05
CDSA	7	4	2	4	6	0	0	23	24	1.82205e-05
CDSC	23	12	24	8	16	9	16	108	109	8.27512e-05
CDSD	6	6	4	10	7	1	3	37	38	2.88491e-05
CDSE	6	5	1	2	6	1	1	22	23	1.74613e-05
CDSF	112	57	193	77	65	105	100	709	710	0.000539022
CDSG	2	5	0	4	6	0	2	19	20	1.51837e-05
CDSH	59	54	113	32	32	37	54	381	382	0.000290009
CDSI	7	8	3	7	8	3	3	39	40	3.03674e-05
CDSK	8	2	1	3	1	0	0	15	16	1.2147e-05
CDSL	14	10	4	6	6	1	1	42	43	3.2645e-05
CDSM	60	47	144	34	47	35	83	450	451	0.000342393
CDSN	2	2	3	1	3	2	0	13	14	1.06286e-05
CDSP	10	8	3	6	7	0	1	35	36	2.73307e-05
CDSQ	100	60	166	64	71	73	145	679	680	0.000516246
CDSR	6	3	6	5	7	2	1	30	31	2.35348e-05
CDSS	8	9	6	5	11	2	4	45	46	3.49225e-05
CDST	4	10	13	8	10	2	4	51	52	3.94776e-05
CDSV	11	12	6	4	6	1	4	44	45	3.41634e-05
CDSW	1	7	11	5	8	4	3	39	40	3.03674e-05
CDSY	2	14	13	8	7	6	6	56	57	4.32736e-05
CDTA	43	16	35	21	31	24	33	203	204	0.000154874
CDTC	66	37	140	42	49	70	92	496	497	0.000377315
CDTD	4	8	1	7	6	1	5	32	33	2.50531e-05
CDTE	8	6	5	2	8	1	3	33	34	2.58123e-05
CDTF	80	49	156	45	45	41	109	525	526	0.000399332
CDTG	9	12	10	3	10	5	7	56	57	4.32736e-05
CDTH	95	62	156	67	81	76	120	657	658	0.000499544
CDTI	28	31	48	25	28	19	24	203	204	0.000154874
CDTK	8	3	1	7	3	1	3	26	27	2.0498e-05
CDTL	10	9	9	8	14	4	10	64	65	4.93471e-05
CDTM	84	42	95	48	46	48	69	432	433	0.000328727
CDTN	34	17	36	18	14	13	25	157	158	0.000119951
CDTP	8	5	5	7	7	0	0	32	33	2.50531e-05
CDTQ	76	70	118	58	61	48	63	494	495	0.000375797
CDTR	4	3	5	3	6	2	3	26	27	2.0498e-05
CDTS	76	50	172	43	56	57	110	564	565	0.00042894
CDTT	28	16	55	18	26	28	28	199	200	0.000151837
CDTV	88	65	176	64	48	68	116	625	626	0.00047525
CDTW	10	12	9	7	14	2	3	57	58	4.40328e-05
CDTY	52	38	73	19	31	19	43	275	276	0.000209535
CDVA	26	22	37	18	28	26	28	185	186	0.000141209
CDVC	20	11	10	6	16	7	6	76	77	5.84573e-05
CDVD	112	43	165	36	42	74	105	577	578	0.000438809
CDVE	61	34	112	44	44	47	60	402	403	0.000305952
CDVF	28	20	42	23	16	15	11	155	156	0.000118433
CDVG	91	53	188	49	46	48	110	585	586	0.000444883
CDVH	104	58	179	46	56	70	104	617	618	0.000469177
CDVI	74	69	154	50	55	69	92	563	564	0.000428181
CDVK	13	6	1	9	13	2	8	52	53	4.02368e-05
CDVL	43	37	101	45	43	33	73	375	376	0.000285454
CDVM	9	33	16	13	20	9	14	114	115	8.73063e-05
CDVN	86	53	102	51	53	45	60	450	451	0.000342393
CDVP	7	5	1	4	8	2	2	29	30	2.27756e-05
CDVQ	63	35	93	36	37	26	50	340	341	0.000258882
CDVR	9	9	3	1	7	1	2	32	33	2.50531e-05
CDVS	46	26	53	29	43	17	35	249	250	0.000189796
CDVT	78	59	135	44	61	62	91	530	531	0.000403128
CDVV	51	36	69	26	43	17	42	284	285	0.000216368
CDVW	69	34	149	44	49	35	86	466	467	0.00035454
CDVY	117	67	182	83	70	88	179	786	787	0.000597479
CDWA	29	22	63	28	31	30	55	258	259	0.000196629
CDWC	8	5	2	5	9	2	2	33	34	2.58123e-05
CDWD	4	4	4	6	5	1	1	25	26	1.97388e-05
CDWE	8	5	1	11	9	1	1	36	37	2.80899e-05
CDWF	13	13	22	2	17	8	4	79	80	6.07348e-05
CDWG	12	11	19	14	14	5	8	83	84	6.37716e-05
CDWH	7	7	2	6	2	1	2	27	28	2.12572e-05
CDWI	9	8	7	4	12	2	15	57	58	4.40328e-05
CDWK	2	2	4	4	4	3	0	19	20	1.51837e-05
CDWL	5	5	14	9	12	3	11	59	60	4.55511e-05
CDWM	31	17	30	18	18	13	16	143	144	0.000109323
CDWN	15	9	12	11	12	7	9	75	76	5.76981e-05
CDWP	13	7	7	4	9	5	5	50	51	3.87185e-05
CDWQ	33	36	46	23	36	10	31	215	216	0.000163984
CDWR	6	2	4	4	5	0	0	21	22	1.67021e-05
CDWS	16	20	37	16	33	7	23	152	153	0.000116155
CDWT	17	12	25	13	18	17	7	109	110	8.35104e-05
CDWV	54	23	66	36	26	22	54	281	282	0.00021409
CDWW	15	15	26	8	17	8	9	98	99	7.51594e-05
CDWY	5	4	6	5	6	1	5	32	33	2.50531e-05
CDYA	55	38	162	55	50	62	110	532	533	0.000404646
CDYC	36	36	56	29	36	26	53	272	273	0.000207258
CDYD	3	5	4	3	4	0	2	21	22	1.67021e-05
CDYE	9	7	3	8	8	3	5	43	44	3.34042e-05
CDYF	58	28	126	22	36	52	54	376	377	0.000286213
CDYG	17	6	14	9	9	11	5	71	72	5.46614e-05
CDYH	7	3	5	9	8	1	5	38	39	2.96082e-05
CDYI	53	40	73	31	36	35	50	318	319	0.00024218
CDYK	5	1	2	2	8	2	1	21	22	1.67021e-05
CDYL	14	7	19	7	11	6	9	73	74	5.61797e-05
CDYM	45	18	41	20	27	18	34	203	204	0.000154874
CDYN	13	6	21	7	10	8	7	72	73	5.54205e-05
CDYP	9	3	2	4	7	0	1	26	27	2.0498e-05
CDYQ	46	41	80	44	40	34	34	319	320	0.000242939
CDYR	3	6	4	0	3	0	0	16	17	1.29062e-05
CDYS	43	15	65	26	23	20	22	214	215	0.000163225
CDYT	17	23	31	10	22	8	13	124	125	9.48982e-05
CDYV	26	9	47	16	20	16	25	159	160	0.00012147
CDYW	14	6	12	4	9	5	6	56	57	4.32736e-05
CDYY	53	48	108	35	30	48	85	407	408	0.000309748
CEAA	30	20	82	21	38	43	37	271	272	0.000206498
CEAC	38	28	46	32	23	17	29	213	214	0.000162466
CEAD	9	2	5	7	10	5	3	41	42	3.18858e-05
CEAE	2	10	1	3	8	1	1	26	27	2.0498e-05
CEAF	16	11	15	14	13	2	8	79	80	6.07348e-05
CEAG	15	11	42	17	13	11	22	131	132	0.000100212
CEAH	49	21	86	35	37	32	49	309	310	0.000235348
CEAI	38	35	110	33	26	36	43	321	322	0.000244458
CEAK	3	2	3	2	11	0	2	23	24	1.82205e-05
CEAL	53	25	77	34	34	29	55	307	308	0.000233829
CEAM	24	14	16	21	17	16	15	123	124	9.4139e-05
CEAN	33	19	60	24	17	36	49	238	239	0.000181445
CEAP	3	1	2	6	2	1	1	16	17	1.29062e-05
CEAQ	37	26	101	27	54	31	36	312	313	0.000237625
CEAR	7	2	1	3	3	2	0	18	19	1.44245e-05
CEAS	45	30	92	43	37	34	57	338	339	0.000257364
CEAT	60	51	168	49	50	89	96	563	564	0.000428181
CEAV	33	19	68	18	32	34	56	260	261	0.000198147
CEAW	42	33	71	23	23	22	43	257	258	0.00019587
CEAY	45	21	82	20	37	31	62	298	299	0.000226996
CECA	0	0	0	0	0	0	0	0	1	7.59186e-07
CECC	2	3	1	1	2	0	1	10	11	8.35104e-06
CECD	31	19	35	17	16	7	18	143	144	0.000109323
CECE	38	26	44	18	24	19	30	199	200	0.000151837
CECF	0	3	0	0	1	0	3	7	8	6.07348e-06
CECG	12	7	32	15	16	10	16	108	109	8.27512e-05
CECH	2	5	11	2	3	1	5	29	30	2.27756e-05
CECI	22	10	51	21	24	20	24	172	173	0.000131339
CECK	59	22	135	46	41	53	76	432	433	0.000328727
CECL	60	40	88	32	36	44	68	368	369	0.000280139
CECM	6	2	3	0	0	2	2	15	16	1.2147e-05
CECN	7	10	10	5	0	4	4	40	41	3.11266e-05
CECP	3	2	2	5	6	1	5	24	25	1.89796e-05
CECQ	3	1	3	3	4	2	1	17	18	1.36653e-05
CECR	20	8	13	10	10	5	10	76	77	5.84573e-05
CECS	2	1	0	1	1	0	0	5	6	4.55511e-06
CECT	2	3	5	3	1	0	2	16	17	1.29062e-05
CECV	2	4	5	6	3	2	2	24	25	1.89796e-05
CECW	13	9	19	10	19	8	7	85	86	6.529e-05
CECY	2	1	1	0	1	0	1	6	7	5.3143e-06
CEDA	6	6	0	1	11	0	0	24	25	1.89796e-05
CEDC	3	3	1	0	7	1	5	20	21	1.59429e-05
CEDD	2	4	3	6	3	6	2	26	27	2.0498e-05
CEDE	6	2	2	1	8	2	2	23	24	1.82205e-05
CEDF	13	4	4	3	8	4	1	37	38	2.88491e-05
CEDG	2	1	1	4	5	1	0	14	15	1.13878e-05
CEDH	8	6	1	4	9	1	7	36	37	2.80899e-05
CEDI	1	5	2	8	3	3	1	23	24	1.82205e-05
CEDK	0	2	1	1	3	0	3	10	11	8.35104e-06
CEDL	3	6	1	4	1	0	1	16	17	1.29062e-05
CEDM	30	18	12	13	16	7	2	98	99	7.51594e-05
CEDN	5	4	3	0	3	1	1	17	18	1.36653e-05
CEDP	9	1	4	3	4	2	2	25	26	1.97388e-05
CEDQ	16	14	22	13	14	11	6	96	97	7.3641e-05
CEDR	8	6	1	2	5	0	1	23	24	1.82205e-05
CEDS	9	1	5	3	7	3	0	28	29	2.20164e-05
CEDT	3	3	3	3	3	2	0	17	18	1.36653e-05
CEDV	12	5	3	9	5	0	1	35	36	2.73307e-05
CEDW	7	0	5	2	4	1	1	20	21	1.59429e-05
CEDY	3	4	6	3	8	0	0	24	25	1.89796e-05
CEEA	11	3	4	11	6	3	2	40	41	3.11266e-05
CEEC	22	16	18	7	8	8	9	88	89	6.75675e-05
CEED	1	3	2	3	5	0	1	15	16	1.2147e-05
CEEE	4	0	0	5	3	0	0	12	13	9.86941e-06
CEEF	9	5	16	6	12	8	7	63	64	4.85879e-05
CEEG	2	1	2	3	2	0	0	10	11	8.35104e-06
CEEH	1	0	1	1	5	2	4	14	15	1.13878e-05
CEEI	11	9	3	5	5	2	1	36	37	2.80899e-05
CEEK	0	3	1	1	2	0	0	7	8	6.07348e-06
CEEL	2	2	7	3	6	1	1	22	23	1.74613e-05
CEEM	80	36	131	40	50	42	82	461	462	0.000350744
CEEN	4	9	4	2	2	1	0	22	23	1.74613e-05
CEEP	4	5	0	3	7	0	0	19	20	1.51837e-05
CEEQ	49	24	147	38	40	77	73	448	449	0.000340874
CEER	8	3	5	2	4	2	1	25	26	1.97388e-05
CEES	12	6	6	8	6	3	4	45	46	3.49225e-05
CEET	10	4	1	2	3	1	1	22	23	1.74613e-05
CEEV	3	5	7	2	9	1	4	31	32	2.42939e-05
CEEW	3	4	3	2	2	0	0	14	15	1.13878e-05
CEEY	2	2	3	3	11	1	3	25	26	1.97388e-05
CEFA	0	3	4	2	0	0	0	9	10	7.59186e-06
CEFC	0	0	1	0	0	0	0	1	2	1.51837e-06
CEFD	30	23	84	25	25	29	52	268	269	0.000204221
CEFE	41	11	57	24	27	9	28	197	198	0.000150319
CEFF	11	11	11	6	4	4	5	52	53	4.02368e-05
CEFG	19	13	26	7	8	11	19	103	104	7.89553e-05
CEFH	27	15	25	13	10	17	21	128	129	9.79349e-05
CEFI	7	1	5	3	1	0	5	22	23	1.74613e-05
CEFK	39	13	38	19	22	14	37	182	183	0.000138931
CEFL	33	32	61	21	42	24	16	229	230	0.000174613
CEFM	3	0	0	1	3	0	0	7	8	6.07348e-06
CEFN	17	11	13	8	6	8	11	74	75	5.69389e-05
CEFP	8	7	1	5	7	2	4	34	35	2.65715e-05
CEFQ	25	10	8	6	10	2	6	67	68	5.16246e-05
CEFR	45	19	69	20	29	14	46	242	243	0.000184482
CEFS	4	7	9	1	6	9	7	43	44	3.34042e-05
CEFT	23	13	17	10	11	10	13	97	98	7.44002e-05
CEFV	5	4	3	6	6	1	3	28	29	2.20164e-05
CEFW	25	20	36	13	13	14	14	135	136	0.000103249
CEFY	46	36	67	23	34	25	25	256	257	0.000195111
CEGA	21	2	7	6	10	7	7	60	61	4.63103e-05
CEGC	33	15	67	22	29	28	38	232	233	0.00017689
CEGD	3	3	2	2	1	0	3	14	15	1.13878e-05
CEGE	4	2	1	2	1	1	0	11	12	9.11023e-06
CEGF	36	24	74	29	37	22	31	253	254	0.000192833
CEGG	3	1	1	1	1	0	1	8	9	6.83267e-06
CEGH	19	17	32	21	17	19	43	168	169	0.000128302
CEGI	9	9	25	5	16	5	14	83	84	6.37716e-05
CEGK	8	0	6	2	9	2	0	27	28	2.12572e-05
CEGL	15	3	5	9	2	2	9	45	46	3.49225e-05
CEGM	73	41	100	43	42	54	78	431	432	0.000327968
CEGN	0	0	1	1	0	0	0	2	3	2.27756e-06
CEGP	13	5	4	3	5	0	2	32	33	2.50531e-05
CEGQ	93	24	169	54	52	80	111	583	584	0.000443364
CEGR	0	1	0	1	5	3	1	11	12	9.11023e-06
CEGS	14	7	34	12	12	7	19	105	106	8.04737e-05
CEGT	11	25	24	7	14	13	15	109	110	8.35104e-05
CEGV	38	30	80	33	32	35	51	299	300	0.000227756
CEGW	40	24	68	24	30	28	52	266	267	0.000202703
CEGY	58	38	97	38	39	36	44	350	351	0.000266474
CEHA	49	33	66	26	34	23	50	281	282	0.00021409
CEHC	45	33	76	25	36	22	46	283	284	0.000215609
CEHD	11	12	0	3	10	1	2	39	40	3.03674e-05
CEHE	15	12	15	11	13	6	6	78	79	5.99757e-05
CEHF	34	34	104	30	40	53	70	365	366	0.000277862
CEHG	44	28	124	31	28	53	73	381	382	0.000290009
CEHH	25	17	64	27	26	18	46	223	224	0.000170058
CEHI	73	40	107	29	46	36	59	390	391	0.000296842
CEHK	3	1	4	1	3	0	0	12	13	9.86941e-06
CEHL	56	30	160	45	41	59	73	464	465	0.000353021
CEHM	31	24	37	25	31	22	33	203	204	0.000154874
CEHN	38	23	80	16	21	34	50	262	263	0.000199666
CEHP	3	6	2	8	6	0	3	28	29	2.20164e-05
CEHQ	42	48	90	27	32	26	71	336	337	0.000255846
CEHR	1	7	4	2	7	1	2	24	25	1.89796e-05
CEHS	70	39	147	54	54	52	73	489	490	0.000372001
CEHT	56	33	110	42	34	40	93	408	409	0.000310507
CEHV	57	68	143	54	66	64	83	535	536	0.000406923
CEHW	7	0	13	3	7	7	7	44	45	3.41634e-05
CEHY	65	49	119	42	37	38	67	417	418	0.00031734
CEIA	7	16	4	3	5	0	1	36	37	2.80899e-05
CEIC	10	5	5	4	5	2	10	41	42	3.18858e-05
CEID	19	8	24	16	20	13	8	108	109	8.27512e-05
CEIE	15	10	41	9	17	14	20	126	127	9.64166e-05
CEIF	3	0	1	0	1	0	0	5	6	4.55511e-06
CEIG	3	1	3	4	6	1	7	25	26	1.97388e-05
CEIH	0	3	5	2	3	0	2	15	16	1.2147e-05
CEII	6	5	2	5	4	0	1	23	24	1.82205e-05
CEIK	15	7	8	2	9	1	5	47	48	3.64409e-05
CEIL	12	6	14	8	3	3	3	49	50	3.79593e-05
CEIM	7	12	6	6	10	2	1	44	45	3.41634e-05
CEIN	11	4	8	6	7	4	6	46	47	3.56817e-05
CEIP	8	3	3	3	6	1	2	26	27	2.0498e-05
CEIQ	38	19	51	33	24	32	38	235	236	0.000179168
CEIR	42	21	101	33	38	30	63	328	329	0.000249772
CEIS	10	12	6	7	8	1	10	54	55	4.17552e-05
CEIT	9	11	10	5	14	6	11	66	67	5.08654e-05
CEIV	3	9	3	3	4	2	4	28	29	2.20164e-05
CEIW	2	5	1	1	4	1	0	14	15	1.13878e-05
CEIY	1	2	1	1	5	0	0	10	11	8.35104e-06
CEKA	6	2	0	7	3	0	0	18	19	1.44245e-05
CEKC	3	7	2	1	3	1	0	17	18	1.36653e-05
CEKD	0	0	1	0	2	0	0	3	4	3.03674e-06
CEKE	5	3	4	2	7	1	2	24	25	1.89796e-05
CEKF	4	4	1	2	7	0	0	18	19	1.44245e-05
CEKG	4	0	3	1	2	3	1	14	15	1.13878e-05
CEKH	2	3	0	2	3	0	0	10	11	8.35104e-06
CEKI	7	4	2	5	2	1	1	22	23	1.74613e-05
CEKK	2	0	0	0	2	1	4	9	10	7.59186e-06
CEKL	0	1	1	1	3	2	1	9	10	7.59186e-06
CEKM	16	3	7	12	18	1	5	62	63	4.78287e-05
CEKN	3	1	2	1	4	0	2	13	14	1.06286e-05
CEKP	4	0	1	4	1	1	2	13	14	1.06286e-05
CEKQ	20	7	27	16	9	7	10	96	97	7.3641e-05
CEKR	1	1	3	1	2	2	0	10	11	8.35104e-06
CEKS	3	7	0	5	4	1	4	24	25	1.89796e-05
CEKT	5	6	3	7	6	1	2	30	31	2.35348e-05
CEKV	5	4	1	1	4	1	0	16	17	1.29062e-05
CEKW	0	5	1	0	2	1	4	13	14	1.06286e-05
CEKY	2	0	1	1	2	1	1	8	9	6.83267e-06
CELA	7	5	5	1	9	3	8	38	39	2.96082e-05
CELC	7	5	6	9	6	2	3	38	39	2.96082e-05
CELD	52	30	81	28	37	33	56	317	318	0.000241421
CELE	36	19	72	19	34	10	31	221	222	0.000168539
CELF	0	6	2	3	1	1	2	15	16	1.2147e-05
CELG	18	11	28	14	15	7	18	111	112	8.50288e-05
CELH	12	12	14	9	6	3	15	71	72	5.46614e-05
CELI	2	7	5	1	14	3	8	40	41	3.11266e-05
CELK	55	34	116	38	23	55	45	366	367	0.000278621
CELL	48	23	61	25	29	15	23	224	225	0.000170817
CELM	6	7	5	4	5	2	5	34	35	2.65715e-05
CELN	5	5	8	4	3	1	2	28	29	2.20164e-05
CELP	4	4	5	7	10	2	2	34	35	2.65715e-05
CELQ	14	20	25	12	8	15	10	104	105	7.97145e-05
CELR	12	12	32	2	11	8	8	85	86	6.529e-05
CELS	10	3	9	5	8	6	8	49	50	3.79593e-05
CELT	21	18	16	16	17	6	14	108	109	8.27512e-05
CELV	22	13	10	12	9	11	7	84	85	6.45308e-05
CELW	47	33	78	35	38	52	56	339	340	0.000258123
CELY	12	16	13	5	14	5	8	73	74	5.61797e-05
CEMA	15	10	15	7	6	6	18	77	78	5.92165e-05
CEMC	3	4	4	3	4	3	2	23	24	1.82205e-05
CEMD	94	60	192	66	45	66	100	623	624	0.000473732
CEME	71	40	145	50	51	61	75	493	494	0.000375038
CEMF	7	5	1	3	6	2	5	29	30	2.27756e-05
CEMG	30	19	33	17	18	19	10	146	147	0.0001116
CEMH	26	16	36	16	14	15	15	138	139	0.000105527
CEMI	15	15	7	5	9	1	12	64	65	4.93471e-05
CEMK	40	25	76	25	34	28	46	274	275	0.000208776
CEML	13	14	21	9	11	6	9	83	84	6.37716e-05
CEMM	8	10	11	8	6	4	2	49	50	3.79593e-05
CEMN	5	1	11	8	8	2	11	46	47	3.56817e-05
CEMP	2	5	5	5	6	2	1	26	27	2.0498e-05
CEMQ	25	28	53	20	31	13	34	204	205	0.000155633
CEMR	42	20	60	20	35	24	38	239	240	0.000182205
CEMS	14	15	15	11	12	6	11	84	85	6.45308e-05
CEMT	16	18	22	23	21	12	19	131	132	0.000100212
CEMV	12	6	7	4	6	5	7	47	48	3.64409e-05
CEMW	41	22	37	22	30	16	42	210	211	0.000160188
CEMY	7	7	4	3	2	2	7	32	33	2.50531e-05
CENA	14	12	22	12	10	10	12	92	93	7.06043e-05
CENC	54	29	114	34	45	34	69	379	380	0.000288491
CEND	6	3	5	4	6	3	0	27	28	2.12572e-05
CENE	6	1	3	1	1	2	6	20	21	1.59429e-05
CENF	41	13	62	25	22	31	51	245	246	0.00018676
CENG	3	6	4	3	8	5	7	36	37	2.80899e-05
CENH	10	23	46	22	24	30	17	172	173	0.000131339
CENI	28	27	38	19	24	16	28	180	181	0.000137413
CENK	4	0	0	0	3	0	0	7	8	6.07348e-06
CENL	9	5	10	1	5	2	3	35	36	2.73307e-05
CENM	35	30	66	21	27	25	41	245	246	0.00018676
CENN	9	2	9	6	15	6	19	66	67	5.08654e-05
CENP	2	2	2	4	7	1	0	18	19	1.44245e-05
CENQ	33	31	50	15	26	19	38	212	213	0.000161707
CENR	3	1	2	0	3	1	0	10	11	8.35104e-06
CENS	45	20	65	24	21	17	36	228	229	0.000173853
CENT	31	13	29	10	10	23	34	150	151	0.000114637
CENV	35	26	54	8	25	27	25	200	201	0.000152596
CENW	10	7	17	3	17	7	7	68	69	5.23838e-05
CENY	51	11	54	20	28	10	39	213	214	0.000162466
CEPA	52	25	114	28	41	49	85	394	395	0.000299878
CEPC	44	41	124	34	43	51	45	382	383	0.000290768
CEPD	19	6	8	8	9	2	4	56	57	4.32736e-05
CEPE	6	6	4	8	8	2	5	39	40	3.03674e-05
CEPF	33	14	13	13	17	3	12	105	106	8.04737e-05
CEPG	18	14	54	20	11	11	27	155	156	0.000118433
CEPH	18	6	25	10	12	9	10	90	91	6.90859e-05
CEPI	64	32	98	31	47	30	62	364	365	0.000277103
CEPK	0	3	3	1	5	0	0	12	13	9.86941e-06
CEPL	31	11	39	22	25	11	11	150	151	0.000114637
CEPM	79	34	72	40	39	31	54	349	350	0.000265715
CEPN	35	20	66	25	34	33	51	264	265	0.000201184
CEPP	9	11	19	6	5	7	7	64	65	4.93471e-05
CEPQ	42	50	104	49	49	36	61	391	392	0.000297601
CEPR	9	9	6	10	7	2	4	47	48	3.64409e-05
CEPS	43	22	88	17	31	43	39	283	284	0.000215609
CEPT	45	28	102	28	30	23	57	313	314	0.000238384
CEPV	75	33	133	37	57	50	90	475	476	0.000361372
CEPW	39	25	93	35	30	37	39	298	299	0.000226996
CEPY	59	41	114	40	43	56	72	425	426	0.000323413
CEQA	75	41	175	42	50	62	93	538	539	0.000409201
CEQC	33	47	86	34	35	37	39	311	312	0.000236866
CEQD	11	4	7	9	10	2	4	47	48	3.64409e-05
CEQE	15	9	14	12	10	4	4	68	69	5.23838e-05
CEQF	89	59	141	39	59	56	93	536	537	0.000407683
CEQG	42	18	78	21	28	29	44	260	261	0.000198147
CEQH	31	31	76	21	35	20	31	245	246	0.00018676
CEQI	47	33	112	25	62	35	75	389	390	0.000296082
CEQK	7	6	0	2	7	0	4	26	27	2.0498e-05
CEQL	48	42	157	36	57	48	71	459	460	0.000349225
CEQM	38	37	63	24	41	28	25	256	257	0.000195111
CEQN	38	14	72	42	18	28	42	254	255	0.000193592
CEQP	12	4	1	2	8	1	4	32	33	2.50531e-05
CEQQ	100	70	176	52	70	62	111	641	642	0.000487397
CEQR	16	9	7	12	6	0	5	55	56	4.25144e-05
CEQS	126	56	204	78	66	90	108	728	729	0.000553446
CEQT	74	50	146	63	65	69	94	561	562	0.000426662
CEQV	117	74	217	74	80	89	172	823	824	0.000625569
CEQW	53	25	148	32	45	44	57	404	405	0.00030747
CEQY	99	55	171	65	55	85	112	642	643	0.000488156
CERA	1	0	4	3	0	1	0	9	10	7.59186e-06
CERC	7	11	2	6	4	3	4	37	38	2.88491e-05
CERD	1	1	1	0	2	1	0	6	7	5.3143e-06
CERE	5	2	2	2	3	0	2	16	17	1.29062e-05
CERF	7	2	6	4	8	1	1	29	30	2.27756e-05
CERG	1	0	4	5	5	1	0	16	17	1.29062e-05
CERH	2	2	3	4	2	0	2	15	16	1.2147e-05
CERI	5	4	8	9	5	4	1	36	37	2.80899e-05
CERK	3	8	8	1	4	2	3	29	30	2.27756e-05
CERL	5	7	3	4	5	0	1	25	26	1.97388e-05
CERM	17	24	35	18	22	14	25	155	156	0.000118433
CERN	4	0	2	1	1	0	1	9	10	7.59186e-06
CERP	1	1	0	4	4	0	0	10	11	8.35104e-06
CERQ	33	26	69	20	44	32	39	263	264	0.000200425
CERR	2	4	0	2	3	4	9	24	25	1.89796e-05
CERS	7	3	8	5	9	1	2	35	36	2.73307e-05
CERT	6	4	1	2	1	0	0	14	15	1.13878e-05
CERV	10	1	3	6	7	2	4	33	34	2.58123e-05
CERW	5	6	1	3	8	0	0	23	24	1.82205e-05
CERY	10	7	3	2	5	0	0	27	28	2.12572e-05
CESA	31	19	109	19	21	36	52	287	288	0.000218645
CESC	60	42	87	45	45	37	71	387	388	0.000294564
CESD	10	4	11	3	15	0	4	47	48	3.64409e-05
CESE	4	2	0	2	3	0	1	12	13	9.86941e-06
CESF	37	21	41	29	25	12	21	186	187	0.000141968
CESG	9	7	8	10	8	7	4	53	54	4.0996e-05
CESH	37	23	62	22	20	23	44	231	232	0.000176131
CESI	49	32	98	50	43	35	85	392	393	0.00029836
CESK	5	1	0	3	0	2	1	12	13	9.86941e-06
CESL	40	31	70	30	31	32	63	297	298	0.000226237
CESM	54	34	74	32	35	27	39	295	296	0.000224719
CESN	20	25	54	18	27	22	36	202	203	0.000154115
CESP	4	5	9	2	10	1	0	31	32	2.42939e-05
CESQ	72	44	112	51	67	37	76	459	460	0.000349225
CESR	6	5	0	4	7	0	1	23	24	1.82205e-05
CESS	38	29	126	47	28	36	72	376	377	0.000286213
CEST	75	33	136	43	54	60	73	474	475	0.000360613
CESV	56	37	114	36	28	71	66	408	409	0.000310507
CESW	54	38	123	36	32	34	54	371	372	0.000282417
CESY	81	55	181	47	62	48	102	576	577	0.00043805
CETA	53	29	73	35	52	25	59	326	327	0.000248254
CETC	27	22	60	29	27	24	28	217	218	0.000165502
CETD	27	18	20	10	17	5	20	117	118	8.95839e-05
CETE	19	15	18	7	19	7	10	95	96	7.28818e-05
CETF	20	11	20	21	12	1	17	102	103	7.81961e-05
CETG	76	42	179	50	27	58	80	512	513	0.000389462
CETH	34	36	43	25	30	23	23	214	215	0.000163225
CETI	72	45	149	44	49	40	97	496	497	0.000377315
CETK	5	12	15	3	9	6	9	59	60	4.55511e-05
CETL	38	26	78	30	41	32	56	301	302	0.000229274
CETM	44	35	42	34	28	21	46	250	251	0.000190556
CETN	51	25	64	28	29	20	38	255	256	0.000194352
CETP	6	9	1	3	5	0	2	26	27	2.0498e-05
CETQ	45	46	86	41	40	22	38	318	319	0.00024218
CETR	5	8	5	4	5	0	2	29	30	2.27756e-05
CETS	37	29	84	25	43	30	60	308	309	0.000234588
CETT	69	52	132	41	44	57	90	485	486	0.000368964
CETV	77	31	146	39	62	53	93	501	502	0.000381111
CETW	25	18	69	19	35	24	59	249	250	0.000189796
CETY	51	44	66	18	36	26	59	300	301	0.000228515
CEVA	8	6	9	8	6	3	5	45	46	3.49225e-05
CEVC	8	5	5	8	5	1	3	35	36	2.73307e-05
CEVD	51	36	87	27	43	28	42	314	315	0.000239143
CEVE	37	21	79	24	24	24	36	245	246	0.00018676
CEVF	13	4	5	8	4	1	7	42	43	3.2645e-05
CEVG	19	10	15	15	13	5	11	88	89	6.75675e-05
CEVH	24	10	13	17	5	9	16	94	95	7.21226e-05
CEVI	3	8	5	3	18	3	0	40	41	3.11266e-05
CEVK	51	29	75	26	25	29	40	275	276	0.000209535
CEVL	13	9	28	6	11	8	8	83	84	6.37716e-05
CEVM	7	4	13	4	5	0	2	35	36	2.73307e-05
CEVN	10	9	12	21	6	4	13	75	76	5.76981e-05
CEVP	8	8	3	3	8	3	0	33	34	2.58123e-05
CEVQ	49	24	79	34	43	28	36	293	294	0.000223201
CEVR	48	39	93	34	32	32	55	333	334	0.000253568
CEVS	11	10	10	6	14	5	11	67	68	5.16246e-05
CEVT	19	17	21	21	16	11	21	126	127	9.64166e-05
CEVV	8	7	6	9	7	7	3	47	48	3.64409e-05
CEVW	23	23	60	17	23	18	34	198	199	0.000151078
CEVY	11	11	13	18	14	4	7	78	79	5.99757e-05
CEWA	8	3	2	6	1	3	2	25	26	1.97388e-05
CEWC	2	0	2	0	0	0	0	4	5	3.79593e-06
CEWD	37	21	52	24	28	34	36	232	233	0.00017689
CEWE	45	16	64	21	29	26	44	245	246	0.00018676
CEWF	19	18	32	17	11	13	22	132	133	0.000100972
CEWG	27	18	53	19	17	25	28	187	188	0.000142727
CEWH	29	34	81	26	34	29	48	281	282	0.00021409
CEWI	28	21	39	15	20	15	23	161	162	0.000122988
CEWK	7	3	7	3	5	3	4	32	33	2.50531e-05
CEWL	33	15	34	27	11	13	22	155	156	0.000118433
CEWM	1	1	1	2	3	0	0	8	9	6.83267e-06
CEWN	10	2	23	6	6	9	11	67	68	5.16246e-05
CEWP	5	0	5	5	6	4	1	26	27	2.0498e-05
CEWQ	13	7	11	7	8	3	4	53	54	4.0996e-05
CEWR	2	3	0	6	4	3	6	24	25	1.89796e-05
CEWS	6	11	24	15	15	9	8	88	89	6.75675e-05
CEWT	24	23	31	13	17	9	30	147	148	0.000112359
CEWV	7	9	9	3	3	0	3	34	35	2.65715e-05
CEWW	45	21	85	27	31	41	52	302	303	0.000230033
CEWY	99	54	130	47	58	55	71	514	515	0.000390981
CEYA	4	8	14	7	7	9	9	58	59	4.47919e-05
CEYC	24	25	21	8	18	10	5	111	112	8.50288e-05
CEYD	13	15	18	16	13	6	11	92	93	7.06043e-05
CEYE	42	13	96	21	25	36	44	277	278	0.000211054
CEYF	47	26	52	26	32	33	21	237	238	0.000180686
CEYG	56	32	102	32	34	41	67	364	365	0.000277103
CEYH	65	40	120	37	54	43	63	422	423	0.000321135
CEYI	57	51	91	44	64	35	58	400	401	0.000304433
CEYK	5	6	7	4	6	3	6	37	38	2.88491e-05
CEYL	60	43	92	36	35	43	70	379	380	0.000288491
CEYM	7	11	4	6	9	2	1	40	41	3.11266e-05
CEYN	27	13	35	20	19	21	40	175	176	0.000133617
CEYP	5	6	5	6	9	2	2	35	36	2.73307e-05
CEYQ	26	33	25	25	32	13	25	179	180	0.000136653
CEYR	5	8	3	0	4	0	0	20	21	1.59429e-05
CEYS	38	26	57	23	35	25	37	241	242	0.000183723
CEYT	71	61	211	53	71	64	90	621	622	0.000472213
CEYV	38	22	34	25	30	24	27	200	201	0.000152596
CEYW	34	17	64	25	30	27	37	234	235	0.000178409
CEYY	67	44	124	41	41	47	57	421	422	0.000320376
CFAA	18	14	40	19	19	9	17	136	137	0.000104008
CFAC	10	11	14	10	9	7	9	70	71	5.39022e-05
CFAD	12	10	22	7	6	4	14	75	76	5.76981e-05
CFAE	15	8	15	3	8	7	2	58	59	4.47919e-05
CFAF	0	0	1	1	0	4	0	6	7	5.3143e-06
CFAG	38	46	77	18	40	21	46	286	287	0.000217886
CFAH	49	26	117	28	27	33	46	326	327	0.000248254
CFAI	20	11	21	21	24	7	11	115	116	8.80655e-05
CFAK	2	2	3	3	2	0	1	13	14	1.06286e-05
CFAL	37	12	89	28	20	27	56	269	270	0.00020498
CFAM	1	1	1	2	5	0	0	10	11	8.35104e-06
CFAN	33	18	41	14	20	12	25	163	164	0.000124506
CFAP	23	26	42	27	17	22	26	183	184	0.00013969
CFAQ	15	4	9	2	10	3	9	52	53	4.02368e-05
CFAR	0	8	5	1	4	2	0	20	21	1.59429e-05
CFAS	5	5	21	2	6	6	3	48	49	3.72001e-05
CFAT	25	23	48	31	55	20	47	249	250	0.000189796
CFAV	14	8	18	5	10	2	5	62	63	4.78287e-05
CFAW	23	7	6	7	15	5	0	63	64	4.85879e-05
CFAY	64	36	95	59	40	49	47	390	391	0.000296842
CFCA	2	1	1	3	1	3	1	12	13	9.86941e-06
CFCC	1	1	0	0	3	0	0	5	6	4.55511e-06
CFCD	15	14	16	4	16	5	12	82	83	6.30124e-05
CFCE	12	9	22	14	21	14	15	107	108	8.1992e-05
CFCF	0	1	0	0	0	0	0	1	2	1.51837e-06
CFCG	5	1	0	1	3	0	3	13	14	1.06286e-05
CFCH	4	1	1	0	2	0	0	8	9	6.83267e-06
CFCI	0	3	0	0	0	0	1	4	5	3.79593e-06
CFCK	7	3	0	1	4	1	2	18	19	1.44245e-05
CFCL	3	1	0	1	1	0	1	7	8	6.07348e-06
CFCM	1	0	0	0	0	1	0	2	3	2.27756e-06
CFCN	7	3	3	6	7	3	9	38	39	2.96082e-05
CFCP	26	22	36	23	18	20	14	159	160	0.00012147
CFCQ	3	11	0	1	5	1	2	23	24	1.82205e-05
CFCR	6	5	3	3	3	1	2	23	24	1.82205e-05
CFCS	0	1	0	1	2	0	2	6	7	5.3143e-06
CFCT	1	4	1	0	5	0	0	11	12	9.11023e-06
CFCV	2	2	1	0	2	0	0	7	8	6.07348e-06
CFCW	26	18	19	24	21	1	11	120	121	9.18615e-05
CFCY	0	2	1	1	7	2	0	13	14	1.06286e-05
CFDA	2	1	5	4	6	3	0	21	22	1.67021e-05
CFDC	13	9	9	3	9	2	8	53	54	4.0996e-05
CFDD	5	1	1	8	3	0	2	20	21	1.59429e-05
CFDE	2	1	0	2	3	0	4	12	13	9.86941e-06
CFDF	27	26	37	16	19	15	46	186	187	0.000141968
CFDG	7	8	17	4	5	7	5	53	54	4.0996e-05
CFDH	6	7	10	4	6	5	1	39	40	3.03674e-05
CFDI	27	12	26	16	18	7	14	120	121	9.18615e-05
CFDK	1	2	0	1	3	1	0	8	9	6.83267e-06
CFDL	9	5	7	1	3	2	7	34	35	2.65715e-05
CFDM	19	12	12	10	12	12	12	89	90	6.83267e-05
CFDN	4	2	4	2	9	1	5	27	28	2.12572e-05
CFDP	15	3	9	2	7	6	5	47	48	3.64409e-05
CFDQ	23	12	25	13	15	10	15	113	114	8.65472e-05
CFDR	6	5	4	0	9	3	2	29	30	2.27756e-05
CFDS	2	7	4	5	5	1	0	24	25	1.89796e-05
CFDT	8	16	18	10	18	11	14	95	96	7.28818e-05
CFDV	11	13	17	8	18	3	7	77	78	5.92165e-05
CFDW	11	6	19	0	3	5	8	52	53	4.02368e-05
CFDY	8	3	10	1	6	2	4	34	35	2.65715e-05
CFEA	11	8	10	5	3	7	12	56	57	4.32736e-05
CFEC	37	24	41	23	34	18	53	230	231	0.000175372
CFED	3	4	3	1	5	1	2	19	20	1.51837e-05
CFEE	4	6	2	1	6	3	2	24	25	1.89796e-05
CFEF	27	10	39	14	13	6	31	140	141	0.000107045
CFEG	16	7	17	11	14	13	13	91	92	6.98451e-05
CFEH	3	5	1	3	5	1	0	18	19	1.44245e-05
CFEI	64	36	117	35	45	53	71	421	422	0.000320376
CFEK	1	3	0	2	5	0	0	11	12	9.11023e-06
CFEL	20	15	28	5	11	14	18	111	112	8.50288e-05
CFEM	22	10	43	20	10	21	33	159	160	0.00012147
CFEN	19	11	34	12	10	11	24	121	122	9.26206e-05
CFEP	65	32	111	27	46	42	58	381	382	0.000290009
CFEQ	82	92	174	63	86	88	124	709	710	0.000539022
CFER	4	4	1	1	3	2	1	16	17	1.29062e-05
CFES	32	24	74	29	28	30	28	245	246	0.00018676
CFET	70	30	93	36	23	31	69	352	353	0.000267993
CFEV	48	24	58	17	36	22	50	255	256	0.000194352
CFEW	5	6	11	3	6	1	5	37	38	2.88491e-05
CFEY	4	9	1	3	11	3	1	32	33	2.50531e-05
CFFA	3	0	1	0	1	0	0	5	6	4.55511e-06
CFFC	3	0	3	2	2	1	0	11	12	9.11023e-06
CFFD	31	11	41	18	18	9	26	154	155	0.000117674
CFFE	22	19	39	23	20	19	25	167	168	0.000127543
CFFF	41	29	79	27	22	37	68	303	304	0.000230792
CFFG	8	6	1	6	9	6	7	43	44	3.34042e-05
CFFH	68	32	114	46	29	47	74	410	411	0.000312025
CFFI	81	65	184	49	72	117	127	695	696	0.000528393
CFFK	3	12	8	5	8	2	1	39	40	3.03674e-05
CFFL	50	36	112	32	45	48	75	398	399	0.000302915
CFFM	0	0	0	0	1	0	0	1	2	1.51837e-06
CFFN	3	10	7	1	10	2	5	38	39	2.96082e-05
CFFP	50	36	110	38	35	46	54	369	370	0.000280899
CFFQ	0	0	0	2	1	0	0	3	4	3.03674e-06
CFFR	11	8	4	2	4	4	4	37	38	2.88491e-05
CFFS	17	13	8	16	6	1	16	77	78	5.92165e-05
CFFT	64	37	140	36	44	52	98	471	472	0.000358336
CFFV	75	39	148	44	45	52	84	487	488	0.000370483
CFFW	28	13	74	30	21	26	69	261	262	0.000198907
CFFY	46	33	86	38	36	28	55	322	323	0.000245217
CFGA	18	8	35	15	9	5	34	124	125	9.48982e-05
CFGC	7	8	1	2	2	1	4	25	26	1.97388e-05
CFGD	2	4	2	5	3	1	4	21	22	1.67021e-05
CFGE	3	5	2	5	3	4	5	27	28	2.12572e-05
CFGF	34	20	59	10	26	19	30	198	199	0.000151078
CFGG	9	4	10	1	9	5	4	42	43	3.2645e-05
CFGH	48	29	95	43	26	42	56	339	340	0.000258123
CFGI	30	19	51	14	15	21	29	179	180	0.000136653
CFGK	6	5	2	5	3	0	1	22	23	1.74613e-05
CFGL	21	13	28	18	17	15	20	132	133	0.000100972
CFGM	57	14	79	28	27	33	50	288	289	0.000219405
CFGN	15	10	18	4	12	3	3	65	66	5.01062e-05
CFGP	14	14	28	9	10	11	17	103	104	7.89553e-05
CFGQ	46	37	88	29	31	40	62	333	334	0.000253568
CFGR	7	3	2	3	4	0	0	19	20	1.51837e-05
CFGS	32	28	66	19	26	32	30	233	234	0.000177649
CFGT	43	23	53	28	20	23	42	232	233	0.00017689
CFGV	35	23	57	33	30	21	45	244	245	0.000186
CFGW	1	6	3	3	1	2	2	18	19	1.44245e-05
CFGY	39	28	81	29	34	34	74	319	320	0.000242939
CFHA	36	27	39	20	14	29	24	189	190	0.000144245
CFHC	44	22	51	31	32	25	29	234	235	0.000178409
CFHD	8	8	5	3	9	3	8	44	45	3.41634e-05
CFHE	15	13	10	4	15	2	4	63	64	4.85879e-05
CFHF	46	23	80	40	28	27	78	322	323	0.000245217
CFHG	15	13	55	13	19	17	18	150	151	0.000114637
CFHH	52	32	90	27	34	31	67	333	334	0.000253568
CFHI	65	39	117	33	42	58	75	429	430	0.00032645
CFHK	6	4	5	6	4	1	2	28	29	2.20164e-05
CFHL	17	15	24	7	12	4	7	86	87	6.60491e-05
CFHM	6	1	3	3	5	2	1	21	22	1.67021e-05
CFHN	30	26	64	30	27	41	43	261	262	0.000198907
CFHP	31	27	62	18	24	24	30	216	217	0.000164743
CFHQ	15	16	26	12	26	7	12	114	115	8.73063e-05
CFHR	3	1	1	1	4	4	1	15	16	1.2147e-05
CFHS	49	30	108	38	41	39	74	379	380	0.000288491
CFHT	83	44	116	55	43	34	92	467	468	0.000355299
CFHV	63	31	110	25	50	32	63	374	375	0.000284695
CFHW	11	7	14	8	10	7	12	69	70	5.3143e-05
CFHY	16	19	49	13	23	14	25	159	160	0.00012147
CFIA	0	4	0	1	0	0	1	6	7	5.3143e-06
CFIC	1	1	2	0	1	0	0	5	6	4.55511e-06
CFID	18	4	16	9	8	5	15	75	76	5.76981e-05
CFIE	9	3	9	7	9	2	4	43	44	3.34042e-05
CFIF	1	4	0	0	0	0	0	5	6	4.55511e-06
CFIG	2	1	0	0	0	0	0	3	4	3.03674e-06
CFIH	1	4	0	2	2	0	0	9	10	7.59186e-06
CFII	0	0	0	0	1	0	0	1	2	1.51837e-06
CFIK	39	25	91	15	21	48	55	294	295	0.00022396
CFIL	0	0	1	0	0	0	1	2	3	2.27756e-06
CFIM	7	1	4	1	2	1	0	16	17	1.29062e-05
CFIN	0	1	4	0	3	0	2	10	11	8.35104e-06
CFIP	7	3	0	1	6	0	2	19	20	1.51837e-05
CFIQ	3	2	4	0	0	1	2	12	13	9.86941e-06
CFIR	20	5	14	10	7	6	12	74	75	5.69389e-05
CFIS	3	2	1	3	1	0	1	11	12	9.11023e-06
CFIT	0	3	0	1	1	1	0	6	7	5.3143e-06
CFIV	0	0	1	0	1	0	0	2	3	2.27756e-06
CFIW	3	2	2	0	0	0	1	8	9	6.83267e-06
CFIY	1	0	0	0	0	0	1	2	3	2.27756e-06
CFKA	31	17	41	22	28	15	35	189	190	0.000144245
CFKC	27	16	26	12	12	10	14	117	118	8.95839e-05
CFKD	3	6	1	1	6	2	1	20	21	1.59429e-05
CFKE	3	0	0	2	4	1	0	10	11	8.35104e-06
CFKF	12	5	12	7	16	7	8	67	68	5.16246e-05
CFKG	14	11	24	13	10	7	17	96	97	7.3641e-05
CFKH	9	6	8	3	9	5	3	43	44	3.34042e-05
CFKI	33	26	69	20	33	26	46	253	254	0.000192833
CFKK	7	1	2	1	1	2	1	15	16	1.2147e-05
CFKL	9	1	11	7	3	1	3	35	36	2.73307e-05
CFKM	34	42	51	15	34	18	24	218	219	0.000166262
CFKN	22	19	53	18	20	17	46	195	196	0.0001488
CFKP	59	31	84	30	31	36	63	334	335	0.000254327
CFKQ	19	11	22	13	16	9	16	106	107	8.12329e-05
CFKR	3	3	4	3	4	2	0	19	20	1.51837e-05
CFKS	32	25	44	9	32	26	22	190	191	0.000145004
CFKT	39	58	129	46	40	51	64	427	428	0.000324931
CFKV	54	31	98	45	36	38	67	369	370	0.000280899
CFKW	4	5	3	6	4	3	2	27	28	2.12572e-05
CFKY	7	8	8	3	9	2	3	40	41	3.11266e-05
CFLA	2	0	2	0	0	0	0	4	5	3.79593e-06
CFLC	2	1	1	2	1	1	0	8	9	6.83267e-06
CFLD	43	22	82	40	29	32	47	295	296	0.000224719
CFLE	36	19	73	27	38	34	37	264	265	0.000201184
CFLF	0	1	2	1	0	1	0	5	6	4.55511e-06
CFLG	5	4	1	2	5	0	2	19	20	1.51837e-05
CFLH	6	5	7	10	5	0	1	34	35	2.65715e-05
CFLI	1	0	3	1	1	0	0	6	7	5.3143e-06
CFLK	21	11	23	11	17	10	13	106	107	8.12329e-05
CFLL	25	18	55	14	25	28	38	203	204	0.000154874
CFLM	3	0	0	0	3	0	0	6	7	5.3143e-06
CFLN	1	0	0	3	1	0	0	5	6	4.55511e-06
CFLP	25	16	23	12	25	6	20	127	128	9.71758e-05
CFLQ	4	5	6	4	4	3	0	26	27	2.0498e-05
CFLR	4	7	8	3	8	4	1	35	36	2.73307e-05
CFLS	2	3	0	0	3	0	0	8	9	6.83267e-06
CFLT	5	1	0	0	0	0	0	6	7	5.3143e-06
CFLV	2	1	2	0	2	1	0	8	9	6.83267e-06
CFLW	25	18	82	23	33	28	55	264	265	0.000201184
CFLY	17	20	22	14	18	6	12	109	110	8.35104e-05
CFMA	1	1	0	0	2	1	1	6	7	5.3143e-06
CFMC	10	3	3	1	3	1	0	21	22	1.67021e-05
CFMD	68	38	108	48	39	46	69	416	417	0.00031658
CFME	49	40	82	21	25	50	65	332	333	0.000252809
CFMF	0	0	2	4	2	0	1	9	10	7.59186e-06
CFMG	6	7	6	4	1	4	8	36	37	2.80899e-05
CFMH	10	7	7	5	4	1	6	40	41	3.11266e-05
CFMI	16	19	37	16	14	16	38	156	157	0.000119192
CFMK	10	2	9	9	4	4	3	41	42	3.18858e-05
CFML	11	6	17	6	6	4	14	64	65	4.93471e-05
CFMM	5	0	0	0	0	0	1	6	7	5.3143e-06
CFMN	5	4	1	3	4	0	1	18	19	1.44245e-05
CFMP	115	63	206	61	74	62	104	685	686	0.000520801
CFMQ	6	3	6	9	3	2	2	31	32	2.42939e-05
CFMR	6	5	9	12	2	4	2	40	41	3.11266e-05
CFMS	1	4	4	0	1	1	1	12	13	9.86941e-06
CFMT	1	2	3	3	2	0	1	12	13	9.86941e-06
CFMV	1	3	4	0	1	0	1	10	11	8.35104e-06
CFMW	45	34	77	16	49	39	49	309	310	0.000235348
CFMY	4	2	1	3	1	1	1	13	14	1.06286e-05
CFNA	37	24	73	29	22	35	40	260	261	0.000198147
CFNC	5	7	2	1	9	0	4	28	29	2.20164e-05
CFND	4	7	10	3	4	4	7	39	40	3.03674e-05
CFNE	2	0	3	0	3	0	0	8	9	6.83267e-06
CFNF	34	35	57	21	32	32	52	263	264	0.000200425
CFNG	32	20	66	13	20	19	18	188	189	0.000143486
CFNH	17	11	57	8	12	27	39	171	172	0.00013058
CFNI	55	27	67	33	26	21	56	285	286	0.000217127
CFNK	4	3	3	3	6	1	2	22	23	1.74613e-05
CFNL	42	24	81	33	31	35	37	283	284	0.000215609
CFNM	2	7	8	3	7	1	4	32	33	2.50531e-05
CFNN	57	34	73	41	32	34	66	337	338	0.000256605
CFNP	63	43	119	39	37	50	93	444	445	0.000337838
CFNQ	20	28	35	16	17	11	24	151	152	0.000115396
CFNR	4	1	0	2	3	0	0	10	11	8.35104e-06
CFNS	11	17	22	7	16	5	15	93	94	7.13634e-05
CFNT	56	22	144	46	48	52	75	443	444	0.000337078
CFNV	80	50	129	58	64	53	72	506	507	0.000384907
CFNW	60	30	72	26	39	38	40	305	306	0.000232311
CFNY	20	9	27	9	18	13	14	110	111	8.42696e-05
CFPA	23	22	36	17	21	22	27	168	169	0.000128302
CFPC	3	8	3	4	4	2	1	25	26	1.97388e-05
CFPD	39	16	76	18	39	30	44	262	263	0.000199666
CFPE	12	5	3	4	9	3	1	37	38	2.88491e-05
CFPF	3	8	2	6	3	0	1	23	24	1.82205e-05
CFPG	23	19	29	17	24	10	14	136	137	0.000104008
CFPH	38	23	68	35	36	38	55	293	294	0.000223201
CFPI	39	18	45	17	44	35	30	228	229	0.000173853
CFPK	2	3	4	5	4	2	3	23	24	1.82205e-05
CFPL	53	46	126	34	40	44	49	392	393	0.00029836
CFPM	4	8	4	6	8	2	2	34	35	2.65715e-05
CFPN	41	24	109	29	33	24	49	309	310	0.000235348
CFPP	43	29	93	21	43	42	57	328	329	0.000249772
CFPQ	19	17	14	18	17	12	15	112	113	8.5788e-05
CFPR	7	5	5	4	4	1	0	26	27	2.0498e-05
CFPS	26	14	12	12	27	7	15	113	114	8.65472e-05
CFPT	92	60	148	50	76	91	80	597	598	0.000453993
CFPV	58	45	69	28	58	17	27	302	303	0.000230033
CFPW	48	29	102	24	45	38	78	364	365	0.000277103
CFPY	71	36	125	37	58	50	61	438	439	0.000333282
CFQA	43	29	57	22	37	13	28	229	230	0.000174613
CFQC	23	34	6	9	15	15	8	110	111	8.42696e-05
CFQD	26	25	32	12	19	12	21	147	148	0.000112359
CFQE	27	23	30	16	16	10	8	130	131	9.94533e-05
CFQF	9	11	35	10	10	6	13	94	95	7.21226e-05
CFQG	74	54	104	41	50	33	86	442	443	0.000336319
CFQH	59	25	141	48	56	59	72	460	461	0.000349985
CFQI	73	47	147	55	58	69	88	537	538	0.000408442
CFQK	6	7	3	5	5	0	1	27	28	2.12572e-05
CFQL	35	12	45	21	35	26	27	201	202	0.000153355
CFQM	3	0	1	2	5	1	2	14	15	1.13878e-05
CFQN	40	29	67	15	20	45	58	274	275	0.000208776
CFQP	103	83	176	62	93	70	137	724	725	0.00055041
CFQQ	56	25	47	16	33	19	30	226	227	0.000172335
CFQR	9	3	3	4	3	1	1	24	25	1.89796e-05
CFQS	39	25	33	31	24	16	31	199	200	0.000151837
CFQT	87	43	143	51	54	41	73	492	493	0.000374278
CFQV	40	35	73	39	30	28	23	268	269	0.000204221
CFQW	39	21	68	27	26	26	38	245	246	0.00018676
CFQY	58	50	133	53	47	48	107	496	497	0.000377315
CFRA	44	31	92	34	29	27	49	306	307	0.00023307
CFRC	17	15	28	12	10	6	8	96	97	7.3641e-05
CFRD	10	6	4	13	8	5	6	52	53	4.02368e-05
CFRE	7	3	2	4	7	0	0	23	24	1.82205e-05
CFRF	19	17	38	10	24	25	20	153	154	0.000116915
CFRG	35	20	31	11	12	25	20	154	155	0.000117674
CFRH	38	19	28	21	18	14	24	162	163	0.000123747
CFRI	30	15	57	19	33	28	30	212	213	0.000161707
CFRK	5	6	0	2	3	1	0	17	18	1.36653e-05
CFRL	14	12	20	6	10	8	13	83	84	6.37716e-05
CFRM	21	29	23	10	10	13	10	116	117	8.88247e-05
CFRN	37	24	68	32	34	36	51	282	283	0.00021485
CFRP	70	48	119	47	40	50	62	436	437	0.000331764
CFRQ	29	24	19	12	27	12	17	140	141	0.000107045
CFRR	1	3	3	0	3	1	0	11	12	9.11023e-06
CFRS	56	15	79	41	43	33	57	324	325	0.000246735
CFRT	30	33	72	25	33	27	44	264	265	0.000201184
CFRV	74	48	116	38	44	27	34	381	382	0.000290009
CFRW	8	7	15	8	7	2	7	54	55	4.17552e-05
CFRY	21	18	30	11	16	10	20	126	127	9.64166e-05
CFSA	46	25	78	28	29	53	36	295	296	0.000224719
CFSC	18	23	10	16	9	5	6	87	88	6.68083e-05
CFSD	4	1	4	6	7	2	0	24	25	1.89796e-05
CFSE	7	8	5	7	4	1	2	34	35	2.65715e-05
CFSF	9	15	13	15	11	4	9	76	77	5.84573e-05
CFSG	34	20	43	18	14	21	36	186	187	0.000141968
CFSH	11	16	23	11	19	9	22	111	112	8.50288e-05
CFSI	92	38	140	54	51	60	87	522	523	0.000397054
CFSK	3	1	0	2	3	1	1	11	12	9.11023e-06
CFSL	14	14	42	16	12	6	21	125	126	9.56574e-05
CFSM	3	2	3	0	3	1	3	15	16	1.2147e-05
CFSN	33	19	71	15	25	30	57	250	251	0.000190556
CFSP	79	29	159	55	38	73	62	495	496	0.000376556
CFSQ	23	17	25	15	14	8	20	122	123	9.33798e-05
CFSR	6	10	2	10	5	1	1	35	36	2.73307e-05
CFSS	80	30	151	46	58	70	85	520	521	0.000395536
CFST	75	38	138	46	41	58	72	468	469	0.000356058
CFSV	45	32	70	37	27	29	46	286	287	0.000217886
CFSW	21	26	64	14	24	21	41	211	212	0.000160947
CFSY	54	36	130	45	47	47	105	464	465	0.000353021
CFTA	17	16	17	13	19	9	8	99	100	7.59186e-05
CFTC	11	10	9	5	3	4	7	49	50	3.79593e-05
CFTD	56	38	81	36	43	29	66	349	350	0.000265715
CFTE	15	10	19	8	17	13	20	102	103	7.81961e-05
CFTF	3	2	3	1	6	3	0	18	19	1.44245e-05
CFTG	34	34	47	15	27	19	43	219	220	0.000167021
CFTH	17	8	9	5	6	2	5	52	53	4.02368e-05
CFTI	20	9	21	11	20	6	13	100	101	7.66777e-05
CFTK	5	7	6	4	7	2	3	34	35	2.65715e-05
CFTL	70	33	115	32	45	52	86	433	434	0.000329487
CFTM	0	2	0	1	1	0	0	4	5	3.79593e-06
CFTN	10	17	32	10	14	10	24	117	118	8.95839e-05
CFTP	78	47	94	48	38	28	65	398	399	0.000302915
CFTQ	12	11	23	7	11	4	6	74	75	5.69389e-05
CFTR	6	4	2	3	6	3	2	26	27	2.0498e-05
CFTS	23	3	16	9	5	4	5	65	66	5.01062e-05
CFTT	30	16	50	20	33	20	34	203	204	0.000154874
CFTV	1	0	2	1	1	2	1	8	9	6.83267e-06
CFTW	48	32	107	31	31	45	47	341	342	0.000259641
CFTY	51	54	54	33	45	27	39	303	304	0.000230792
CFVA	1	1	0	0	1	0	0	3	4	3.03674e-06
CFVC	1	0	0	0	1	0	0	2	3	2.27756e-06
CFVD	19	25	36	39	21	9	16	165	166	0.000126025
CFVE	21	22	28	16	31	26	9	153	154	0.000116915
CFVF	1	3	0	1	2	0	0	7	8	6.07348e-06
CFVG	0	1	0	0	0	0	0	1	2	1.51837e-06
CFVH	3	2	0	0	2	1	0	8	9	6.83267e-06
CFVI	1	0	1	0	1	1	0	4	5	3.79593e-06
CFVK	42	23	111	36	32	36	37	317	318	0.000241421
CFVL	1	3	0	0	4	0	0	8	9	6.83267e-06
CFVM	3	0	0	1	1	0	0	5	6	4.55511e-06
CFVN	1	3	5	1	3	2	1	16	17	1.29062e-05
CFVP	29	36	44	28	42	24	22	225	226	0.000171576
CFVQ	9	5	4	0	0	0	0	18	19	1.44245e-05
CFVR	7	14	4	6	8	0	5	44	45	3.41634e-05
CFVS	1	0	0	2	0	0	1	4	5	3.79593e-06
CFVT	2	1	2	0	1	0	0	6	7	5.3143e-06
CFVV	2	1	0	1	1	1	0	6	7	5.3143e-06
CFVW	17	24	38	17	29	15	15	155	156	0.000118433
CFVY	7	2	3	2	0	4	3	21	22	1.67021e-05
CFWA	0	3	5	2	4	0	0	14	15	1.13878e-05
CFWC	0	2	0	2	1	0	0	5	6	4.55511e-06
CFWD	4	5	22	6	4	6	14	61	62	4.70695e-05
CFWE	19	8	39	13	16	9	24	128	129	9.79349e-05
CFWF	29	26	72	19	17	34	27	224	225	0.000170817
CFWG	30	9	20	13	15	13	19	119	120	9.11023e-05
CFWH	30	22	52	17	22	20	33	196	197	0.00014956
CFWI	28	14	54	18	25	19	51	209	210	0.000159429
CFWK	8	1	3	5	5	1	5	28	29	2.20164e-05
CFWL	50	36	131	31	40	39	97	424	425	0.000322654
CFWM	1	1	1	2	2	0	0	7	8	6.07348e-06
CFWN	30	21	65	11	15	20	36	198	199	0.000151078
CFWP	34	16	76	29	26	32	44	257	258	0.00019587
CFWQ	4	3	1	3	1	0	1	13	14	1.06286e-05
CFWR	8	11	15	3	11	4	0	52	53	4.02368e-05
CFWS	52	34	94	43	43	39	63	368	369	0.000280139
CFWT	29	22	82	17	23	44	57	274	275	0.000208776
CFWV	36	34	67	28	33	27	44	269	270	0.00020498
CFWW	9	21	60	14	15	23	31	173	174	0.000132098
CFWY	30	23	62	20	19	36	33	223	224	0.000170058
CFYA	27	12	19	5	10	6	17	96	97	7.3641e-05
CFYC	22	27	45	14	30	15	22	175	176	0.000133617
CFYD	18	6	14	5	11	7	16	77	78	5.92165e-05
CFYE	8	8	29	6	9	5	18	83	84	6.37716e-05
CFYF	30	23	42	21	31	13	19	179	180	0.000136653
CFYG	30	19	28	22	29	15	16	159	160	0.00012147
CFYH	24	17	45	25	20	9	30	170	171	0.000129821
CFYI	54	35	108	36	30	22	75	360	361	0.000274066
CFYK	6	4	7	3	2	2	1	25	26	1.97388e-05
CFYL	31	8	46	25	18	23	36	187	188	0.000142727
CFYM	0	1	0	0	2	0	0	3	4	3.03674e-06
CFYN	21	15	65	14	18	24	40	197	198	0.000150319
CFYP	55	32	98	28	32	37	75	357	358	0.000271788
CFYQ	4	4	2	5	0	0	1	16	17	1.29062e-05
CFYR	2	7	0	1	9	2	0	21	22	1.67021e-05
CFYS	69	50	110	43	42	51	77	442	443	0.000336319
CFYT	81	50	117	40	60	60	88	496	497	0.000377315
CFYV	24	21	39	26	22	21	37	190	191	0.000145004
[truncated: 6,003 more rows]
