# Supplementary material for: A comprehensive in vivo screen of yeast farnesyltransferase activity reveals broad reactivity across a majority of CXXX sequences
Source: G3 (Bethesda). 2023 Apr 29;13(7):jkad094. doi: 10.1093/g3journal/jkad094 (PMC10320760; doi:10.1093/g3journal/jkad094)
Supplement: jkad094_Supplementary_Data [file jkad094_supplementary_data.zip › File_S3_G3-2023-404101.xlsx]

## Sheet: CKQX UNIPROT ENTRIES
Protein ID	Protein	Sequence
A6H767	NP1L1	CKQq
A6ZXR1	PEX19	CKQq
B8AW64	NAP1B	CKQq
B8B2R4	NAP1A	CKQq
D4AE59	STK11	CKQq
H1ZZI2	SCX13	CKQi
P0DJB2	O163B	CKQt
P25293	NAP1	CKQs
P28656	NP1L1	CKQq
P55209	NP1L1	CKQq
P69928	NA13	CKQg
Q07418	PEX19	CKQq
Q0GGW5	STK11	CKQq
Q15831	STK11	CKQq
Q28EB4	NP1L1	CKQq
Q2TA40	NP1L4	CKQq
Q4P4U7	BTN1	CKQt
Q4U0Y4	NPL1A	CKQq
Q53WK4	NAP1B	CKQq
Q54BX3	HSL63	CKQp
Q55ED1	NAP1	CKQq
Q5AAI8	NAP1	CKQq
Q5R4D4	NP1L1	CKQq
Q5U2Z3	NP1L4	CKQq
Q5VND6	NAP1A	CKQq
Q70Z17	NAP1C	CKQq
Q70Z18	NAP1B	CKQq
Q70Z19	NAP1A	CKQq
Q7ZY81	NPL1B	CKQq
Q8CGN8	SPRR4	CKQk
Q91604	STK11	CKQq
Q94K07	NAP1C	CKQq
Q9SZI2	NAP1A	CKQq
Q9WTK7	STK11	CKQq
Q9Z2G8	NP1L1	CKQq
Q9ZUP3	NAP1B	CKQq
A0A010RMB5	A0A010RMB5	CKQs
A0A015M928	A0A015M928	CKQh
A0A016RU03	A0A016RU03	CKQv
A0A016SNB2	A0A016SNB2	CKQw
A0A016SP95	A0A016SP95	CKQe
A0A016VV83	A0A016VV83	CKQq
A0A017SRF8	A0A017SRF8	CKQs
A0A022Q2H9	A0A022Q2H9	CKQq
A0A022QLB0	A0A022QLB0	CKQq
A0A022QPH9	A0A022QPH9	CKQq
A0A023AZV4	A0A023AZV4	CKQh
A0A023B5W1	A0A023B5W1	CKQa
A0A024U5Y6	A0A024U5Y6	CKQs
A0A024U892	A0A024U892	CKQq
A0A024U8X0	A0A024U8X0	CKQq
A0A024VMX9	A0A024VMX9	CKQc
A0A024W2U0	A0A024W2U0	CKQc
A0A024WKY0	A0A024WKY0	CKQc
A0A024X271	A0A024X271	CKQc
A0A026VS29	A0A026VS29	CKQn
A0A026W6H5	A0A026W6H5	CKQs
A0A059AIT1	A0A059AIT1	CKQq
A0A059AJJ3	A0A059AJJ3	CKQq
A0A059CUP4	A0A059CUP4	CKQq
A0A059CV93	A0A059CV93	CKQq
A0A059ERH8	A0A059ERH8	CKQi
A0A059JAJ6	A0A059JAJ6	CKQs
A0A059JB09	A0A059JB09	CKQq
A0A059JBL2	A0A059JBL2	CKQs
A0A059LD49	A0A059LD49	CKQs
A0A060SC33	A0A060SC33	CKQq
A0A060ST60	A0A060ST60	CKQg
A0A060VRS4	A0A060VRS4	CKQq
A0A060VTR6	A0A060VTR6	CKQq
A0A060XI67	A0A060XI67	CKQq
A0A060XUE0	A0A060XUE0	CKQq
A0A061D9N4	A0A061D9N4	CKQq
A0A061DDU7	A0A061DDU7	CKQk
A0A061DDY3	A0A061DDY3	CKQr
A0A061E1Z2	A0A061E1Z2	CKQs
A0A061GJ29	A0A061GJ29	CKQg
A0A061GJT1	A0A061GJT1	CKQg
A0A061GLK0	A0A061GLK0	CKQq
A0A061GMN9	A0A061GMN9	CKQq
A0A061H694	A0A061H694	CKQv
A0A061H9S1	A0A061H9S1	CKQq
A0A061HJQ2	A0A061HJQ2	CKQs
A0A061IWD9	A0A061IWD9	CKQq
A0A061J7R5	A0A061J7R5	CKQq
A0A066XTG3	A0A066XTG3	CKQs
A0A067CIJ5	A0A067CIJ5	CKQq
A0A067CUR7	A0A067CUR7	CKQs
A0A067DIW7	A0A067DIW7	CKQd
A0A067DZ16	A0A067DZ16	CKQq
A0A067DZG9	A0A067DZG9	CKQq
A0A067E2Z7	A0A067E2Z7	CKQq
A0A067EAH4	A0A067EAH4	CKQq
A0A067EBC6	A0A067EBC6	CKQq
A0A067G5U1	A0A067G5U1	CKQv
A0A067H1N0	A0A067H1N0	CKQq
A0A067H3G2	A0A067H3G2	CKQy
A0A067KFU5	A0A067KFU5	CKQq
A0A067L0N1	A0A067L0N1	CKQq
A0A067LY06	A0A067LY06	CKQl
A0A067MNX7	A0A067MNX7	CKQq
A0A067PLN5	A0A067PLN5	CKQq
A0A067R0B3	A0A067R0B3	CKQs
A0A067RD97	A0A067RD97	CKQc
A0A067RI94	A0A067RI94	CKQq
A0A067RSE1	A0A067RSE1	CKQq
A0A067ST17	A0A067ST17	CKQq
A0A068SF65	A0A068SF65	CKQs
A0A068TRA8	A0A068TRA8	CKQq
A0A068U4S7	A0A068U4S7	CKQq
A0A072PD95	A0A072PD95	CKQl
A0A072V4M7	A0A072V4M7	CKQh
A0A072VD03	A0A072VD03	CKQc
A0A074WHM7	A0A074WHM7	CKQs
A0A074WI46	A0A074WI46	CKQs
A0A074YCZ6	A0A074YCZ6	CKQs
A0A074YKZ6	A0A074YKZ6	CKQs
A0A075ACL1	A0A075ACL1	CKQq
A0A075AP48	A0A075AP48	CKQq
A0A075ASL7	A0A075ASL7	CKQq
A0A077ZQX4	A0A077ZQX4	CKQq
A0A078A263	A0A078A263	CKQq
A0A078A4Q4	A0A078A4Q4	CKQy
A0A078AXV2	A0A078AXV2	CKQq
A0A080WLA3	A0A080WLA3	CKQs
A0A080WMZ8	A0A080WMZ8	CKQs
A0A081CJD0	A0A081CJD0	CKQa
A0A084FVA3	A0A084FVA3	CKQs
A0A086TA37	A0A086TA37	CKQs
A0A087HDV7	A0A087HDV7	CKQq
A0A087HEM7	A0A087HEM7	CKQi
A0A087HJ94	A0A087HJ94	CKQq
A0A087QLW8	A0A087QLW8	CKQl
A0A087R1E4	A0A087R1E4	CKQq
A0A087R361	A0A087R361	CKQq
A0A087SE06	A0A087SE06	CKQs
A0A087SW62	A0A087SW62	CKQq
A0A087UI65	A0A087UI65	CKQs
A0A087XE04	A0A087XE04	CKQq
A0A087YCM8	A0A087YCM8	CKQq
A0A091CNI5	A0A091CNI5	CKQh
A0A091D850	A0A091D850	CKQq
A0A091E1F4	A0A091E1F4	CKQq
A0A091F9I1	A0A091F9I1	CKQq
A0A091G5W6	A0A091G5W6	CKQq
A0A091GYU3	A0A091GYU3	CKQq
A0A091H5N3	A0A091H5N3	CKQq
A0A091HAL0	A0A091HAL0	CKQk
A0A091HJ15	A0A091HJ15	CKQq
A0A091I8T8	A0A091I8T8	CKQq
A0A091IJP3	A0A091IJP3	CKQq
A0A091JNA5	A0A091JNA5	CKQq
A0A091KP79	A0A091KP79	CKQp
A0A091KUR8	A0A091KUR8	CKQq
A0A091L1G2	A0A091L1G2	CKQl
A0A091M290	A0A091M290	CKQq
A0A091MMQ9	A0A091MMQ9	CKQq
A0A091MX25	A0A091MX25	CKQv
A0A091NB35	A0A091NB35	CKQq
A0A091NNN9	A0A091NNN9	CKQq
A0A091QGM3	A0A091QGM3	CKQq
A0A091RFM3	A0A091RFM3	CKQq
A0A091TNX9	A0A091TNX9	CKQq
A0A091VUV9	A0A091VUV9	CKQq
A0A091WIR3	A0A091WIR3	CKQq
A0A093EY08	A0A093EY08	CKQq
A0A093G4D6	A0A093G4D6	CKQq
A0A093GK41	A0A093GK41	CKQq
A0A093HHU8	A0A093HHU8	CKQq
A0A093IUM0	A0A093IUM0	CKQq
A0A093JBK5	A0A093JBK5	CKQq
A0A093JFM6	A0A093JFM6	CKQq
A0A093PBF4	A0A093PBF4	CKQq
A0A093Q0W6	A0A093Q0W6	CKQq
A0A093Q6K3	A0A093Q6K3	CKQq
A0A093QSA1	A0A093QSA1	CKQq
A0A093RMR8	A0A093RMR8	CKQq
A0A093XQ03	A0A093XQ03	CKQa
A0A093XU36	A0A093XU36	CKQs
A0A093Y1N2	A0A093Y1N2	CKQa
A0A093YA69	A0A093YA69	CKQl
A0A093YJ14	A0A093YJ14	CKQs
A0A093ZL31	A0A093ZL31	CKQs
A0A093ZXT2	A0A093ZXT2	CKQl
A0A094AP75	A0A094AP75	CKQl
A0A094AQQ1	A0A094AQQ1	CKQs
A0A094B2G0	A0A094B2G0	CKQs
A0A094BRC7	A0A094BRC7	CKQs
A0A094D8D3	A0A094D8D3	CKQl
A0A094DBZ7	A0A094DBZ7	CKQl
A0A094DIL3	A0A094DIL3	CKQa
A0A094DJW4	A0A094DJW4	CKQs
A0A094DK47	A0A094DK47	CKQs
A0A094FQC9	A0A094FQC9	CKQs
A0A094H3H7	A0A094H3H7	CKQl
A0A094H4W3	A0A094H4W3	CKQv
A0A094HM02	A0A094HM02	CKQs
A0A094IWM5	A0A094IWM5	CKQs
A0A094KNK7	A0A094KNK7	CKQq
A0A094LDH8	A0A094LDH8	CKQk
A0A094MCS4	A0A094MCS4	CKQc
A0A095CGR7	A0A095CGR7	CKQq
A0A096LXZ9	A0A096LXZ9	CKQq
A0A096M4C0	A0A096M4C0	CKQq
A0A096MFE9	A0A096MFE9	CKQq
A0A096NC44	A0A096NC44	CKQq
A0A096P826	A0A096P826	CKQq
A0A098VMK1	A0A098VMK1	CKQq
A0A098VTI8	A0A098VTI8	CKQd
A0A0A0AHP1	A0A0A0AHP1	CKQq
A0A0A0AWV2	A0A0A0AWV2	CKQq
A0A0A0KS33	A0A0A0KS33	CKQe
A0A0A0LKM9	A0A0A0LKM9	CKQq
A0A0A2IBW9	A0A0A2IBW9	CKQn
A0A0A2KZ76	A0A0A2KZ76	CKQn
A0A0A2V3L8	A0A0A2V3L8	CKQs
A0A0A2VYJ8	A0A0A2VYJ8	CKQs
A0A0B0MGQ0	A0A0B0MGQ0	CKQq
A0A0B1PAI3	A0A0B1PAI3	CKQs
A0A0B1PBD2	A0A0B1PBD2	CKQs
A0A0B1S857	A0A0B1S857	CKQq
A0A0B1SMZ1	A0A0B1SMZ1	CKQq
A0A0B1TG55	A0A0B1TG55	CKQq
A0A0B2RAX5	A0A0B2RAX5	CKQq
A0A0B2V3G1	A0A0B2V3G1	CKQv
A0A0B2WPM2	A0A0B2WPM2	CKQs
A0A0B7JWK5	A0A0B7JWK5	CKQs
A0A0B7NCD1	A0A0B7NCD1	CKQs
A0A0B7NNK3	A0A0B7NNK3	CKQs
A0A0C2FPL3	A0A0C2FPL3	CKQr
A0A0C2G1L9	A0A0C2G1L9	CKQq
A0A0C2SB37	A0A0C2SB37	CKQq
A0A0C2TEK6	A0A0C2TEK6	CKQq
A0A0C2ZQ25	A0A0C2ZQ25	CKQs
A0A0C3AFH6	A0A0C3AFH6	CKQq
A0A0C3BLV2	A0A0C3BLV2	CKQq
A0A0C3C7U4	A0A0C3C7U4	CKQs
A0A0C3HUM9	A0A0C3HUM9	CKQy
A0A0C3JHG7	A0A0C3JHG7	CKQm
A0A0C3NDM6	A0A0C3NDM6	CKQs
A0A0C3RPP9	A0A0C3RPP9	CKQq
A0A0C4DVE9	A0A0C4DVE9	CKQs
A0A0C7MVP4	A0A0C7MVP4	CKQq
A0A0C7N9F1	A0A0C7N9F1	CKQa
A0A0C9MFE5	A0A0C9MFE5	CKQs
A0A0C9N7J7	A0A0C9N7J7	CKQs
A0A0C9SQK9	A0A0C9SQK9	CKQq
A0A0C9TY81	A0A0C9TY81	CKQr
A0A0C9VD87	A0A0C9VD87	CKQl
A0A0C9VET5	A0A0C9VET5	CKQv
A0A0C9WQY1	A0A0C9WQY1	CKQq
A0A0C9WZX8	A0A0C9WZX8	CKQl
A0A0C9YGR5	A0A0C9YGR5	CKQc
A0A0D0AH22	A0A0D0AH22	CKQq
A0A0D0VFD9	A0A0D0VFD9	CKQq
A0A0D1CUH3	A0A0D1CUH3	CKQq
A0A0D2ANW2	A0A0D2ANW2	CKQs
A0A0D2BD55	A0A0D2BD55	CKQs
A0A0D2G9J8	A0A0D2G9J8	CKQs
A0A0D2JLM7	A0A0D2JLM7	CKQs
A0A0D2LT83	A0A0D2LT83	CKQq
A0A0D2PT86	A0A0D2PT86	CKQq
A0A0D2QG97	A0A0D2QG97	CKQq
A0A0D2R453	A0A0D2R453	CKQq
A0A0D2R463	A0A0D2R463	CKQq
A0A0D2RHE6	A0A0D2RHE6	CKQq
A0A0D2RT53	A0A0D2RT53	CKQq
A0A0D2SFK5	A0A0D2SFK5	CKQt
A0A0D2TIE4	A0A0D2TIE4	CKQq
A0A0D2TIF0	A0A0D2TIF0	CKQq
A0A0D2WXN2	A0A0D2WXN2	CKQq
A0A0D2X0H7	A0A0D2X0H7	CKQk
A0A0D2XC03	A0A0D2XC03	CKQs
A0A0D2XP73	A0A0D2XP73	CKQq
A0A0D3A5K6	A0A0D3A5K6	CKQi
A0A0D3A6I4	A0A0D3A6I4	CKQq
A0A0D3AKS8	A0A0D3AKS8	CKQr
A0A0D3D2M9	A0A0D3D2M9	CKQq
A0A0D3DMZ8	A0A0D3DMZ8	CKQq
A0A0D3E3H1	A0A0D3E3H1	CKQq
A0A0D3EBX2	A0A0D3EBX2	CKQq
A0A0D3G6F8	A0A0D3G6F8	CKQg
A0A0D3GCV5	A0A0D3GCV5	CKQq
A0A0D3GIR1	A0A0D3GIR1	CKQs
A0A0D7ABW1	A0A0D7ABW1	CKQl
A0A0D7ANK7	A0A0D7ANK7	CKQq
A0A0D9NVE1	A0A0D9NVE1	CKQs
A0A0D9RIP5	A0A0D9RIP5	CKQq
A0A0D9S646	A0A0D9S646	CKQq
A0A0D9WLX4	A0A0D9WLX4	CKQq
A0A0E0A523	A0A0E0A523	CKQq
A0A0E0ABT9	A0A0E0ABT9	CKQq
A0A0E0C932	A0A0E0C932	CKQs
A0A0E0DX06	A0A0E0DX06	CKQq
A0A0E0HTM2	A0A0E0HTM2	CKQs
A0A0E0IPQ8	A0A0E0IPQ8	CKQq
A0A0E0L542	A0A0E0L542	CKQq
A0A0E0L7W2	A0A0E0L7W2	CKQq
A0A0E0LDL2	A0A0E0LDL2	CKQs
A0A0E0NXS0	A0A0E0NXS0	CKQi
A0A0E0PTK4	A0A0E0PTK4	CKQq
A0A0E0Q098	A0A0E0Q098	CKQs
A0A0E0QJT7	A0A0E0QJT7	CKQk
A0A0F0I331	A0A0F0I331	CKQs
A0A0F4GSR8	A0A0F4GSR8	CKQs
A0A0F4YUT3	A0A0F4YUT3	CKQs
A0A0F4Z797	A0A0F4Z797	CKQs
A0A0F7TGU8	A0A0F7TGU8	CKQn
A0A0F8A5K9	A0A0F8A5K9	CKQs
A0A0F8B133	A0A0F8B133	CKQs
A0A0F9XNZ9	A0A0F9XNZ9	CKQs
A0A0F9Z6L2	A0A0F9Z6L2	CKQk
A0A0G2F386	A0A0G2F386	CKQs
A0A0G2GUV3	A0A0G2GUV3	CKQs
A0A0G2HCU6	A0A0G2HCU6	CKQs
A0A0G4E9J7	A0A0G4E9J7	CKQq
A0A0G4EFE6	A0A0G4EFE6	CKQt
A0A0G4IH55	A0A0G4IH55	CKQq
A0A0G4MQU5	A0A0G4MQU5	CKQe
A0A0H1BGI7	A0A0H1BGI7	CKQs
A0A0J7LA52	A0A0J7LA52	CKQq
A0A0J8E5Y2	A0A0J8E5Y2	CKQd
A0A0J8QKY1	A0A0J8QKY1	CKQs
A0A0K0IWQ8	A0A0K0IWQ8	CKQk
A0A0K3AMK7	A0A0K3AMK7	CKQq
A0A0K3CGQ9	A0A0K3CGQ9	CKQq
A0A0K3CNQ1	A0A0K3CNQ1	CKQl
A0A0K6FU11	A0A0K6FU11	CKQw
A0A0K9RH63	A0A0K9RH63	CKQq
A0A0L0GBV3	A0A0L0GBV3	CKQq
A0A0L0NHM7	A0A0L0NHM7	CKQs
A0A0L0V109	A0A0L0V109	CKQa
A0A0L0VAF7	A0A0L0VAF7	CKQq
A0A0L0VC33	A0A0L0VC33	CKQi
A0A0L1ICP2	A0A0L1ICP2	CKQc
A0A0L1IRS0	A0A0L1IRS0	CKQs
A0A0L1KKF8	A0A0L1KKF8	CKQe
A0A0L6UC79	A0A0L6UC79	CKQq
A0A0L6UE08	A0A0L6UE08	CKQr
A0A0L6V4Y2	A0A0L6V4Y2	CKQr
A0A0L6VAX2	A0A0L6VAX2	CKQg
A0A0L6VGW8	A0A0L6VGW8	CKQq
A0A0L6VPK2	A0A0L6VPK2	CKQr
A0A0L7K758	A0A0L7K758	CKQc
A0A0L7KML4	A0A0L7KML4	CKQe
A0A0L7LN37	A0A0L7LN37	CKQq
A0A0L7LP29	A0A0L7LP29	CKQq
A0A0L8GFH1	A0A0L8GFH1	CKQf
A0A0L8GLP4	A0A0L8GLP4	CKQq
A0A0L8GXK7	A0A0L8GXK7	CKQl
A0A0L8RGM9	A0A0L8RGM9	CKQs
A0A0L8RLT5	A0A0L8RLT5	CKQq
A0A0L9TGA4	A0A0L9TGA4	CKQq
A0A0L9UBJ7	A0A0L9UBJ7	CKQq
A0A0M0JHS3	A0A0M0JHS3	CKQd
A0A0M0JSF2	A0A0M0JSF2	CKQq
A0A0M4EPN8	A0A0M4EPN8	CKQr
A0A0M8MRG4	A0A0M8MRG4	CKQq
A0A0M8NYD3	A0A0M8NYD3	CKQn
A0A0M8ZP12	A0A0M8ZP12	CKQs
A0A0M9A1W0	A0A0M9A1W0	CKQq
A0A0M9G9F9	A0A0M9G9F9	CKQn
A0A0N0DZF7	A0A0N0DZF7	CKQq
A0A0N0NR91	A0A0N0NR91	CKQg
A0A0N0RT34	A0A0N0RT34	CKQs
A0A0N0U6S9	A0A0N0U6S9	CKQq
A0A0N0VET3	A0A0N0VET3	CKQq
A0A0N4VPT2	A0A0N4VPT2	CKQf
A0A0N5D1S5	A0A0N5D1S5	CKQv
A0A0N5DAK0	A0A0N5DAK0	CKQk
A0A0N8K0N4	A0A0N8K0N4	CKQq
A0A0P0XBC8	A0A0P0XBC8	CKQp
A0A0P1BJD1	A0A0P1BJD1	CKQq
A0A0P5EX38	A0A0P5EX38	CKQq
A0A0P7B5I0	A0A0P7B5I0	CKQs
A0A0P7UCE4	A0A0P7UCE4	CKQs
A0A0P7UD79	A0A0P7UD79	CKQq
A0A0P7WIA1	A0A0P7WIA1	CKQh
A0A0P7WTG5	A0A0P7WTG5	CKQq
A0A0Q3PJP0	A0A0Q3PJP0	CKQd
A0A0Q3USX9	A0A0Q3USX9	CKQq
A0A0R0I535	A0A0R0I535	CKQd
A0A0R0LXB4	A0A0R0LXB4	CKQk
A0A0R3SP00	A0A0R3SP00	CKQi
A0A0R3UL12	A0A0R3UL12	CKQa
A0A0R3UQ01	A0A0R3UQ01	CKQs
A0A0S3R8H1	A0A0S3R8H1	CKQq
A0A0S3RHG6	A0A0S3RHG6	CKQq
A0A0S4J1L1	A0A0S4J1L1	CKQq
A0A0S4J940	A0A0S4J940	CKQq
A0A0S4J9I2	A0A0S4J9I2	CKQq
A0A0S4JDW7	A0A0S4JDW7	CKQr
A0A0S4JHH2	A0A0S4JHH2	CKQq
A0A0S4JM42	A0A0S4JM42	CKQw
A0A0U5FXQ2	A0A0U5FXQ2	CKQs
A0A0V0QGH9	A0A0V0QGH9	CKQe
A0A0V0QXD1	A0A0V0QXD1	CKQk
A0A0V0R6V4	A0A0V0R6V4	CKQq
A0A0V0ZUJ3	A0A0V0ZUJ3	CKQh
A0A0V1B720	A0A0V1B720	CKQq
A0A0V1B734	A0A0V1B734	CKQq
A0A0V1B738	A0A0V1B738	CKQq
A0A0W0EY73	A0A0W0EY73	CKQq
A0A0W8AXR7	A0A0W8AXR7	CKQs
A0A0W8AY80	A0A0W8AY80	CKQs
A0A0W8CIM5	A0A0W8CIM5	CKQk
A0A0W8DM68	A0A0W8DM68	CKQq
A0A101MLP6	A0A101MLP6	CKQn
A0A103XLE0	A0A103XLE0	CKQq
A0A118JH25	A0A118JH25	CKQk
A0A118JYT1	A0A118JYT1	CKQq
A0A132A323	A0A132A323	CKQe
A0A135LTP4	A0A135LTP4	CKQn
A0A135UBR8	A0A135UBR8	CKQs
A0A136J7Q2	A0A136J7Q2	CKQs
A0A137P7Z5	A0A137P7Z5	CKQq
A0A139AHE0	A0A139AHE0	CKQq
A0A139H2M9	A0A139H2M9	CKQs
A0A139HJI0	A0A139HJI0	CKQt
A0A139IGJ8	A0A139IGJ8	CKQs
A0A139WJ25	A0A139WJ25	CKQq
A0A146G146	A0A146G146	CKQs
A0A150G6A1	A0A150G6A1	CKQq
A0A150GR98	A0A150GR98	CKQq
A0A150GWL3	A0A150GWL3	CKQd
A0A150V3Q0	A0A150V3Q0	CKQf
A0A150VD81	A0A150VD81	CKQs
A0A151GN52	A0A151GN52	CKQs
A0A151LZ76	A0A151LZ76	CKQh
A0A151N178	A0A151N178	CKQs
A0A151NAS4	A0A151NAS4	CKQd
A0A151NKU8	A0A151NKU8	CKQt
A0A151P101	A0A151P101	CKQi
A0A151PFH8	A0A151PFH8	CKQq
A0A151PFT0	A0A151PFT0	CKQq
A0A151SRW1	A0A151SRW1	CKQq
A0A151XIS7	A0A151XIS7	CKQq
A0A151ZJ84	A0A151ZJ84	CKQq
A0A151ZJL2	A0A151ZJL2	CKQq
A0A154PBN5	A0A154PBN5	CKQq
A0A158PFU6	A0A158PFU6	CKQn
A0A158Q4C8	A0A158Q4C8	CKQs
A0A161ZP53	A0A161ZP53	CKQq
A0A162D0L9	A0A162D0L9	CKQg
A0A162K3J8	A0A162K3J8	CKQs
A0A162MZ73	A0A162MZ73	CKQk
A0A162N3D0	A0A162N3D0	CKQd
A0A162W9N7	A0A162W9N7	CKQr
A0A162XDH8	A0A162XDH8	CKQs
A0A163JEW6	A0A163JEW6	CKQs
A0A163MBA3	A0A163MBA3	CKQs
A0A164UXK8	A0A164UXK8	CKQs
A0A164W1B9	A0A164W1B9	CKQs
A0A164Z2K6	A0A164Z2K6	CKQg
A0A165BEV4	A0A165BEV4	CKQq
A0A165DX01	A0A165DX01	CKQs
A0A165E098	A0A165E098	CKQs
A0A165FP86	A0A165FP86	CKQq
A0A165GLP1	A0A165GLP1	CKQq
A0A165GT05	A0A165GT05	CKQf
A0A165GVE7	A0A165GVE7	CKQs
A0A165KWZ4	A0A165KWZ4	CKQs
A0A165PSN5	A0A165PSN5	CKQs
A0A165RW54	A0A165RW54	CKQq
A0A165SJK2	A0A165SJK2	CKQq
A0A166NWG9	A0A166NWG9	CKQs
A0A166RJS4	A0A166RJS4	CKQp
A0A166UTE5	A0A166UTE5	CKQq
A0A167CKR8	A0A167CKR8	CKQs
A0A167E2W0	A0A167E2W0	CKQq
A0A167JLV2	A0A167JLV2	CKQs
A0A167JN74	A0A167JN74	CKQy
A0A167KRH3	A0A167KRH3	CKQs
A0A167NZ44	A0A167NZ44	CKQi
A0A167X7C2	A0A167X7C2	CKQs
A0A167XCF1	A0A167XCF1	CKQs
A0A167YE21	A0A167YE21	CKQs
A0A168LTT4	A0A168LTT4	CKQs
A0A168S626	A0A168S626	CKQs
A0A175WFQ0	A0A175WFQ0	CKQs
A0A175YC24	A0A175YC24	CKQk
A0A177CDI8	A0A177CDI8	CKQs
A0A177DIN2	A0A177DIN2	CKQs
A0A177V6L1	A0A177V6L1	CKQq
A0A177VX95	A0A177VX95	CKQq
A0A178AHG4	A0A178AHG4	CKQa
A0A178AY95	A0A178AY95	CKQs
A0A178E6Q5	A0A178E6Q5	CKQs
A0A178F3T7	A0A178F3T7	CKQs
A0A179FE25	A0A179FE25	CKQs
A0A179GJJ2	A0A179GJJ2	CKQs
A0A179IFZ0	A0A179IFZ0	CKQs
A0A179UTA5	A0A179UTA5	CKQa
A0A179UYK8	A0A179UYK8	CKQs
A0A182GDA7	A0A182GDA7	CKQl
A0A183KPV0	A0A183KPV0	CKQv
A0A183P036	A0A183P036	CKQq
A0A194V4K6	A0A194V4K6	CKQs
A0A194XJ99	A0A194XJ99	CKQs
A0A197K9C7	A0A197K9C7	CKQq
A0A197KBS6	A0A197KBS6	CKQq
A0A199UH21	A0A199UH21	CKQl
A0A1A0H7N1	A0A1A0H7N1	CKQt
A0A1A0HHY4	A0A1A0HHY4	CKQq
A0A1A6A0C1	A0A1A6A0C1	CKQq
A0A1A6GMX8	A0A1A6GMX8	CKQe
A0A1A6GR78	A0A1A6GR78	CKQv
A0A1A6HAZ8	A0A1A6HAZ8	CKQq
A0A1A6HMC4	A0A1A6HMC4	CKQl
A0A1A7ZPN3	A0A1A7ZPN3	CKQn
A0A1A8TZ15	A0A1A8TZ15	CKQq
A0A1A8U4R8	A0A1A8U4R8	CKQq
A0A1A8U9C0	A0A1A8U9C0	CKQq
A0A1A8ZDG4	A0A1A8ZDG4	CKQc
A0A1A9A344	A0A1A9A344	CKQd
A0A1B0GXK7	A0A1B0GXK7	CKQe
A0A1B6P9U7	A0A1B6P9U7	CKQq
A0A1B6P9Z6	A0A1B6P9Z6	CKQq
A0A1B6PTR0	A0A1B6PTR0	CKQh
A0A1B7MUY7	A0A1B7MUY7	CKQp
A0A1B7N3H0	A0A1B7N3H0	CKQq
A0A1B7N9A2	A0A1B7N9A2	CKQr
A0A1B7T7C8	A0A1B7T7C8	CKQs
A0A1B7TBI6	A0A1B7TBI6	CKQi
A0A1B7TFE5	A0A1B7TFE5	CKQl
A0A1B8AE25	A0A1B8AE25	CKQs
A0A1B8BYK8	A0A1B8BYK8	CKQs
A0A1B8CRM5	A0A1B8CRM5	CKQl
A0A1B8D9N6	A0A1B8D9N6	CKQs
A0A1B8DI63	A0A1B8DI63	CKQl
A0A1B8E3Q2	A0A1B8E3Q2	CKQs
A0A1B8ESF2	A0A1B8ESF2	CKQl
A0A1B8F4F1	A0A1B8F4F1	CKQs
A0A1B8GI78	A0A1B8GI78	CKQs
A0A1B8GMB3	A0A1B8GMB3	CKQl
A0A1B9FXK0	A0A1B9FXK0	CKQq
A0A1B9H3G2	A0A1B9H3G2	CKQq
A0A1B9I3P2	A0A1B9I3P2	CKQq
A0A1B9IPB2	A0A1B9IPB2	CKQq
A0A1C1CU04	A0A1C1CU04	CKQc
A0A1C7LKR3	A0A1C7LKR3	CKQt
A0A1C7MPB9	A0A1C7MPB9	CKQq
A0A1C7N0N0	A0A1C7N0N0	CKQs
A0A1C7NGI3	A0A1C7NGI3	CKQd
A0A1C7NGQ1	A0A1C7NGQ1	CKQs
A0A1D2MA96	A0A1D2MA96	CKQl
A0A1D2MGZ3	A0A1D2MGZ3	CKQn
A0A1D2MU54	A0A1D2MU54	CKQc
A0A1D2MWT0	A0A1D2MWT0	CKQk
A0A1D2NB21	A0A1D2NB21	CKQt
A0A1D2ND12	A0A1D2ND12	CKQq
A0A1D2NID3	A0A1D2NID3	CKQs
A0A1D2VNA0	A0A1D2VNA0	CKQt
A0A1D3CYI5	A0A1D3CYI5	CKQq
A0A1D3TKN9	A0A1D3TKN9	CKQc
A0A1D5PUF3	A0A1D5PUF3	CKQd
A0A1D5Q8B6	A0A1D5Q8B6	CKQq
A0A1D5QG66	A0A1D5QG66	CKQq
A0A1D5R076	A0A1D5R076	CKQq
A0A1D5RU47	A0A1D5RU47	CKQq
A0A1E1L6K2	A0A1E1L6K2	CKQs
A0A1E3BRJ4	A0A1E3BRJ4	CKQs
A0A1E3HRC2	A0A1E3HRC2	CKQq
A0A1E3HRE9	A0A1E3HRE9	CKQq
A0A1E3NPX8	A0A1E3NPX8	CKQq
A0A1E3PC40	A0A1E3PC40	CKQs
A0A1E3PI36	A0A1E3PI36	CKQs
A0A1E3Q936	A0A1E3Q936	CKQs
A0A1E3QN60	A0A1E3QN60	CKQs
A0A1E4RCK7	A0A1E4RCK7	CKQt
A0A1E4RP31	A0A1E4RP31	CKQq
A0A1E4S5L1	A0A1E4S5L1	CKQt
A0A1E4SCM7	A0A1E4SCM7	CKQq
A0A1E4SLA9	A0A1E4SLA9	CKQq
A0A1E4SWL5	A0A1E4SWL5	CKQt
A0A1E4TUM9	A0A1E4TUM9	CKQs
A0A1E4TWK8	A0A1E4TWK8	CKQv
A0A1E5R5A9	A0A1E5R5A9	CKQs
A0A1E5RPK2	A0A1E5RPK2	CKQe
A0A1E5W6S0	A0A1E5W6S0	CKQq
A0A1E5WAD7	A0A1E5WAD7	CKQq
A0A1F5L7N2	A0A1F5L7N2	CKQn
A0A1F7ZSP1	A0A1F7ZSP1	CKQs
A0A1G4AUZ3	A0A1G4AUZ3	CKQk
A0A1G4AW60	A0A1G4AW60	CKQs
A0A1G4JC76	A0A1G4JC76	CKQa
A0A1G4KC73	A0A1G4KC73	CKQs
A0A1G4MD17	A0A1G4MD17	CKQq
A0A1G4MH43	A0A1G4MH43	CKQs
A0A1J6JY83	A0A1J6JY83	CKQq
A0A1J6K5B1	A0A1J6K5B1	CKQq
A0A1J6KLI3	A0A1J6KLI3	CKQq
A0A1J6L0C2	A0A1J6L0C2	CKQq
A0A1J7I2S8	A0A1J7I2S8	CKQq
A0A1J7IGX4	A0A1J7IGX4	CKQd
A0A1J7IXT2	A0A1J7IXT2	CKQq
A0A1J7JJ75	A0A1J7JJ75	CKQs
A0A1J8PQD3	A0A1J8PQD3	CKQq
A0A1J9P831	A0A1J9P831	CKQs
A0A1J9QA58	A0A1J9QA58	CKQr
A0A1J9QFI1	A0A1J9QFI1	CKQs
A0A1J9QG04	A0A1J9QG04	CKQv
A0A1J9QSX9	A0A1J9QSX9	CKQn
A0A1J9SHI6	A0A1J9SHI6	CKQs
A0A1L0BT22	A0A1L0BT22	CKQt
A0A1L0GFG4	A0A1L0GFG4	CKQq
A0A1L7X1M0	A0A1L7X1M0	CKQs
A0A1L8FMH0	A0A1L8FMH0	CKQq
A0A1L9PZF3	A0A1L9PZF3	CKQs
A0A1L9RJA1	A0A1L9RJA1	CKQi
A0A1L9S2A8	A0A1L9S2A8	CKQs
A0A1L9SNS4	A0A1L9SNS4	CKQs
A0A1L9SP89	A0A1L9SP89	CKQq
A0A1L9T7C9	A0A1L9T7C9	CKQs
A0A1L9WKL9	A0A1L9WKL9	CKQs
A0A1M2W716	A0A1M2W716	CKQq
A0A1M8A2Q2	A0A1M8A2Q2	CKQq
A0A1Q2YCL5	A0A1Q2YCL5	CKQq
A0A1Q3BS38	A0A1Q3BS38	CKQe
A0A1Q3CDJ9	A0A1Q3CDJ9	CKQt
A0A1Q5SPA7	A0A1Q5SPA7	CKQn
A0A1Q5UFC3	A0A1Q5UFC3	CKQl
A0A1Q8S1Z2	A0A1Q8S1Z2	CKQs
A0A1Q9D3J4	A0A1Q9D3J4	CKQq
A0A1Q9DDE4	A0A1Q9DDE4	CKQq
A0A1R0H098	A0A1R0H098	CKQq
A0A1R1PHW4	A0A1R1PHW4	CKQq
A0A1R1YCB3	A0A1R1YCB3	CKQq
A0A1R3GI01	A0A1R3GI01	CKQs
A0A1R3HAF2	A0A1R3HAF2	CKQq
A0A1R3IM65	A0A1R3IM65	CKQv
A0A1R3JA11	A0A1R3JA11	CKQq
A0A1R3KYU4	A0A1R3KYU4	CKQe
A0A1S2XE54	A0A1S2XE54	CKQq
A0A1S2XED7	A0A1S2XED7	CKQq
A0A1S2XED9	A0A1S2XED9	CKQq
A0A1S2XEE2	A0A1S2XEE2	CKQq
A0A1S2XEE5	A0A1S2XEE5	CKQq
A0A1S2XGL0	A0A1S2XGL0	CKQq
A0A1S2XHC3	A0A1S2XHC3	CKQq
A0A1S2ZYI3	A0A1S2ZYI3	CKQq
A0A1S2ZYI4	A0A1S2ZYI4	CKQq
A0A1S2ZYI5	A0A1S2ZYI5	CKQq
A0A1S2ZYM2	A0A1S2ZYM2	CKQq
A0A1S3AJ00	A0A1S3AJ00	CKQq
A0A1S3B6X5	A0A1S3B6X5	CKQq
A0A1S3BE86	A0A1S3BE86	CKQe
A0A1S3CA94	A0A1S3CA94	CKQq
A0A1S3DU44	A0A1S3DU44	CKQs
A0A1S3E7R6	A0A1S3E7R6	CKQq
A0A1S3F3V7	A0A1S3F3V7	CKQk
A0A1S3FJS9	A0A1S3FJS9	CKQq
A0A1S3FKG6	A0A1S3FKG6	CKQq
A0A1S3FNY7	A0A1S3FNY7	CKQq
A0A1S3HFH7	A0A1S3HFH7	CKQk
A0A1S3HGL9	A0A1S3HGL9	CKQh
A0A1S3HIF6	A0A1S3HIF6	CKQk
A0A1S3HKV5	A0A1S3HKV5	CKQg
A0A1S3II13	A0A1S3II13	CKQq
A0A1S3IJ17	A0A1S3IJ17	CKQq
A0A1S3IK34	A0A1S3IK34	CKQq
A0A1S3INT4	A0A1S3INT4	CKQq
A0A1S3JWD7	A0A1S3JWD7	CKQq
A0A1S3JWG3	A0A1S3JWG3	CKQq
A0A1S3KES8	A0A1S3KES8	CKQc
A0A1S3KKZ4	A0A1S3KKZ4	CKQq
A0A1S3KL37	A0A1S3KL37	CKQq
A0A1S3KL41	A0A1S3KL41	CKQq
A0A1S3KLV7	A0A1S3KLV7	CKQq
A0A1S3LLF6	A0A1S3LLF6	CKQq
A0A1S3LMR1	A0A1S3LMR1	CKQq
A0A1S3M0C9	A0A1S3M0C9	CKQq
A0A1S3MFJ8	A0A1S3MFJ8	CKQq
A0A1S3MFK9	A0A1S3MFK9	CKQq
A0A1S3MFW2	A0A1S3MFW2	CKQq
A0A1S3MFY5	A0A1S3MFY5	CKQq
A0A1S3MM65	A0A1S3MM65	CKQq
A0A1S3MN79	A0A1S3MN79	CKQq
A0A1S3NJT0	A0A1S3NJT0	CKQq
A0A1S3NJT7	A0A1S3NJT7	CKQq
A0A1S3QSG7	A0A1S3QSG7	CKQq
A0A1S3R4W6	A0A1S3R4W6	CKQq
A0A1S3RDA4	A0A1S3RDA4	CKQp
A0A1S3SIT2	A0A1S3SIT2	CKQq
A0A1S3T5C8	A0A1S3T5C8	CKQq
A0A1S3T5D4	A0A1S3T5D4	CKQq
A0A1S3TXB1	A0A1S3TXB1	CKQq
A0A1S3UX70	A0A1S3UX70	CKQq
A0A1S3X387	A0A1S3X387	CKQq
A0A1S3X3T3	A0A1S3X3T3	CKQq
A0A1S4AV66	A0A1S4AV66	CKQq
A0A1S4AVG6	A0A1S4AVG6	CKQq
A0A1S4B650	A0A1S4B650	CKQl
A0A1S4B7Q9	A0A1S4B7Q9	CKQq
A0A1S4BBV9	A0A1S4BBV9	CKQq
A0A1S4BBW7	A0A1S4BBW7	CKQq
A0A1S4CH29	A0A1S4CH29	CKQq
A0A1S4CRU8	A0A1S4CRU8	CKQq
A0A1S4DC80	A0A1S4DC80	CKQq
A0A1S4DCW5	A0A1S4DCW5	CKQq
A0A1S4DDU7	A0A1S4DDU7	CKQq
A0A1S4DGJ6	A0A1S4DGJ6	CKQq
A0A1S4DGY5	A0A1S4DGY5	CKQq
A0A1S8VAI6	A0A1S8VAI6	CKQp
A0A1S8VG02	A0A1S8VG02	CKQp
A0A1S8VUI5	A0A1S8VUI5	CKQq
A0A1S8W999	A0A1S8W999	CKQq
A0A1S8W9E5	A0A1S8W9E5	CKQq
A0A1U7LHX5	A0A1U7LHX5	CKQs
A0A1U7QBL4	A0A1U7QBL4	CKQq
A0A1U7R3M7	A0A1U7R3M7	CKQk
A0A1U7RR66	A0A1U7RR66	CKQq
A0A1U7RWX5	A0A1U7RWX5	CKQd
A0A1U7T5M2	A0A1U7T5M2	CKQq
A0A1U7TMT1	A0A1U7TMT1	CKQq
A0A1U7TZ26	A0A1U7TZ26	CKQk
A0A1U7U616	A0A1U7U616	CKQq
A0A1U7U7U4	A0A1U7U7U4	CKQq
A0A1U7UNM0	A0A1U7UNM0	CKQq
A0A1U7VCN7	A0A1U7VCN7	CKQl
A0A1U7VTM6	A0A1U7VTM6	CKQq
A0A1U7WZQ3	A0A1U7WZQ3	CKQq
A0A1U7X3F2	A0A1U7X3F2	CKQq
A0A1U7XJB9	A0A1U7XJB9	CKQq
A0A1U7XKL6	A0A1U7XKL6	CKQq
A0A1U7YEA5	A0A1U7YEA5	CKQq
A0A1U7YQ99	A0A1U7YQ99	CKQq
A0A1U7YWB6	A0A1U7YWB6	CKQq
A0A1U7ZNG5	A0A1U7ZNG5	CKQr
A0A1U8A6E6	A0A1U8A6E6	CKQq
A0A1U8AI08	A0A1U8AI08	CKQq
A0A1U8BME4	A0A1U8BME4	CKQq
A0A1U8BVN7	A0A1U8BVN7	CKQq
A0A1U8CSD6	A0A1U8CSD6	CKQq
A0A1U8D314	A0A1U8D314	CKQq
A0A1U8DNE6	A0A1U8DNE6	CKQq
A0A1U8F9L7	A0A1U8F9L7	CKQq
A0A1U8IKW4	A0A1U8IKW4	CKQq
A0A1U8IWJ4	A0A1U8IWJ4	CKQq
A0A1U8JHU1	A0A1U8JHU1	CKQq
A0A1U8JMF0	A0A1U8JMF0	CKQq
A0A1U8M223	A0A1U8M223	CKQq
A0A1U8MH88	A0A1U8MH88	CKQq
A0A1U8NPX4	A0A1U8NPX4	CKQq
A0A1U8NPX6	A0A1U8NPX6	CKQq
A0A1U8NSI6	A0A1U8NSI6	CKQq
A0A1U8NSU3	A0A1U8NSU3	CKQq
A0A1V1SVM7	A0A1V1SVM7	CKQs
A0A1V2L4L1	A0A1V2L4L1	CKQf
A0A1V4JW68	A0A1V4JW68	CKQi
A0A1V4K3X5	A0A1V4K3X5	CKQd
A0A1V4K7B3	A0A1V4K7B3	CKQq
A0A1V4KI20	A0A1V4KI20	CKQk
A0A1V6NTJ7	A0A1V6NTJ7	CKQn
A0A1V6P1H7	A0A1V6P1H7	CKQn
A0A1V6PUL6	A0A1V6PUL6	CKQn
A0A1V6R3A8	A0A1V6R3A8	CKQn
A0A1V6S3X6	A0A1V6S3X6	CKQn
A0A1V6SXW7	A0A1V6SXW7	CKQl
A0A1V6U1A3	A0A1V6U1A3	CKQn
A0A1V6UCK9	A0A1V6UCK9	CKQn
A0A1V6YNI6	A0A1V6YNI6	CKQn
A0A1V8SXL1	A0A1V8SXL1	CKQs
A0A1V8SZR3	A0A1V8SZR3	CKQs
A0A1V8UA91	A0A1V8UA91	CKQs
A0A1V8UC27	A0A1V8UC27	CKQs
A0A1V9XRM5	A0A1V9XRM5	CKQq
A0A1V9ZN96	A0A1V9ZN96	CKQs
A0A1V9ZPY0	A0A1V9ZPY0	CKQy
A0A1W0A0B9	A0A1W0A0B9	CKQq
A0A1W0A115	A0A1W0A115	CKQs
A0A1W0VRB9	A0A1W0VRB9	CKQq
A0A1W2THQ2	A0A1W2THQ2	CKQs
A0A1W4W8E1	A0A1W4W8E1	CKQl
A0A1W4W8E5	A0A1W4W8E5	CKQl
A0A1W4WAY1	A0A1W4WAY1	CKQs
A0A1W4WHB9	A0A1W4WHB9	CKQs
A0A1W4WJN5	A0A1W4WJN5	CKQl
A0A1W4WJY4	A0A1W4WJY4	CKQl
A0A1W4WL10	A0A1W4WL10	CKQs
A0A1W4WL71	A0A1W4WL71	CKQq
A0A1X0NTY9	A0A1X0NTY9	CKQq
A0A1X0P6J1	A0A1X0P6J1	CKQq
A0A1X0QAE4	A0A1X0QAE4	CKQk
A0A1X0RTZ3	A0A1X0RTZ3	CKQs
A0A1X0RV59	A0A1X0RV59	CKQl
A0A1X0RWK6	A0A1X0RWK6	CKQe
A0A1X0SDN0	A0A1X0SDN0	CKQs
A0A1X1BH49	A0A1X1BH49	CKQq
A0A1X2GBU3	A0A1X2GBU3	CKQs
A0A1X2GKS1	A0A1X2GKS1	CKQs
A0A1X2HED4	A0A1X2HED4	CKQs
A0A1X2ICX5	A0A1X2ICX5	CKQn
A0A1X2IE57	A0A1X2IE57	CKQs
A0A1X2IS38	A0A1X2IS38	CKQy
A0A1X2IYF9	A0A1X2IYF9	CKQs
A0A1X2J2F1	A0A1X2J2F1	CKQs
A0A1X6NHS0	A0A1X6NHS0	CKQq
A0A1X7R1B9	A0A1X7R1B9	CKQs
A0A1X7S196	A0A1X7S196	CKQs
A0A1X7SPG0	A0A1X7SPG0	CKQq
A0A1X7V4C2	A0A1X7V4C2	CKQq
A0A1Y1JGB4	A0A1Y1JGB4	CKQg
A0A1Y1JIJ2	A0A1Y1JIJ2	CKQc
A0A1Y1K0R7	A0A1Y1K0R7	CKQs
A0A1Y1KFE7	A0A1Y1KFE7	CKQq
A0A1Y1UTX5	A0A1Y1UTX5	CKQm
A0A1Y1UUK6	A0A1Y1UUK6	CKQq
A0A1Y1UX33	A0A1Y1UX33	CKQm
A0A1Y1V2G0	A0A1Y1V2G0	CKQm
A0A1Y1V773	A0A1Y1V773	CKQm
A0A1Y1VML4	A0A1Y1VML4	CKQq
A0A1Y1WSP5	A0A1Y1WSP5	CKQq
A0A1Y1XTQ7	A0A1Y1XTQ7	CKQq
A0A1Y1Y5Z7	A0A1Y1Y5Z7	CKQs
A0A1Y1YIZ6	A0A1Y1YIZ6	CKQq
A0A1Y1YMV2	A0A1Y1YMV2	CKQq
A0A1Y1YY07	A0A1Y1YY07	CKQq
A0A1Y1Z383	A0A1Y1Z383	CKQq
A0A1Y1Z8C2	A0A1Y1Z8C2	CKQq
A0A1Y2BMN7	A0A1Y2BMN7	CKQq
A0A1Y2CZE7	A0A1Y2CZE7	CKQq
A0A1Y2E7A1	A0A1Y2E7A1	CKQq
A0A1Y2EL70	A0A1Y2EL70	CKQs
A0A1Y2G561	A0A1Y2G561	CKQq
A0A1Y2GZS4	A0A1Y2GZS4	CKQq
A0A1Y2H777	A0A1Y2H777	CKQe
A0A1Y2I797	A0A1Y2I797	CKQg
A0A1Y2IWP9	A0A1Y2IWP9	CKQq
A0A1Y2LMY1	A0A1Y2LMY1	CKQs
A0A1Y2W7M2	A0A1Y2W7M2	CKQs
A0A1Y2X4N8	A0A1Y2X4N8	CKQs
A0A1Y3MPJ4	A0A1Y3MPJ4	CKQg
A0A1Y3NQW1	A0A1Y3NQW1	CKQq
A0A1Z5K2Y3	A0A1Z5K2Y3	CKQs
A0A1Z5RAZ5	A0A1Z5RAZ5	CKQn
A0A1Z5RJP2	A0A1Z5RJP2	CKQy
A0A1Z5TEN6	A0A1Z5TEN6	CKQs
A0A200QD64	A0A200QD64	CKQq
A0A200R7Y0	A0A200R7Y0	CKQs
A0A210PNN0	A0A210PNN0	CKQq
A0A210QEW7	A0A210QEW7	CKQs
A0A210QUG5	A0A210QUG5	CKQq
A0A210R050	A0A210R050	CKQt
A0A210R0D9	A0A210R0D9	CKQq
A0A212CPQ0	A0A212CPQ0	CKQv
A0A212D2J5	A0A212D2J5	CKQp
A0A212DHI4	A0A212DHI4	CKQq
A0A218URE5	A0A218URE5	CKQq
A0A218USL4	A0A218USL4	CKQq
A0A218V313	A0A218V313	CKQr
A0A218V444	A0A218V444	CKQi
A0A218V947	A0A218V947	CKQd
A0A218V9H4	A0A218V9H4	CKQk
A0A218YVT0	A0A218YVT0	CKQs
A0A225B936	A0A225B936	CKQm
A0A225VSB4	A0A225VSB4	CKQk
A0A225WH98	A0A225WH98	CKQn
A0A225WKT8	A0A225WKT8	CKQf
A0A226EZX8	A0A226EZX8	CKQq
A0A226F177	A0A226F177	CKQt
A0A226F3T5	A0A226F3T5	CKQs
A0A226N2Q6	A0A226N2Q6	CKQq
A0A226NBZ6	A0A226NBZ6	CKQd
A0A226NMQ3	A0A226NMQ3	CKQq
A0A226P446	A0A226P446	CKQh
A0A226PTW7	A0A226PTW7	CKQd
A0A226PVP1	A0A226PVP1	CKQq
A0A232EDY3	A0A232EDY3	CKQd
A0A232EU00	A0A232EU00	CKQq
A0A232F7Y3	A0A232F7Y3	CKQl
A0A232M5Q8	A0A232M5Q8	CKQt
A0A238BNS4	A0A238BNS4	CKQf
A0A238FCF8	A0A238FCF8	CKQs
A0A250X1Q3	A0A250X1Q3	CKQq
A0A250XQL9	A0A250XQL9	CKQq
A0A250XTK2	A0A250XTK2	CKQq
A0A250XZW9	A0A250XZW9	CKQq
A0A251L5A5	A0A251L5A5	CKQq
A0A251T0T4	A0A251T0T4	CKQq
A0A251TPA3	A0A251TPA3	CKQq
A0A251TQ93	A0A251TQ93	CKQq
A0A251UNA2	A0A251UNA2	CKQg
A0A251UNW4	A0A251UNW4	CKQq
A0A261AN65	A0A261AN65	CKQs
A0A261BFX7	A0A261BFX7	CKQk
A0A267FRM6	A0A267FRM6	CKQq
A0A267G0X8	A0A267G0X8	CKQq
A0A267GWN6	A0A267GWN6	CKQq
A0A284RUK4	A0A284RUK4	CKQq
A0A286UDA5	A0A286UDA5	CKQq
A0A287AFP4	A0A287AFP4	CKQq
A0A287B8W3	A0A287B8W3	CKQq
A0A287DAM4	A0A287DAM4	CKQq
A0A2A2LHK9	A0A2A2LHK9	CKQn
A0A2A2LPA6	A0A2A2LPA6	CKQi
A0A2A3E4D1	A0A2A3E4D1	CKQk
A0A2A3E4W0	A0A2A3E4W0	CKQy
A0A2A3E985	A0A2A3E985	CKQr
A0A2A3EFT0	A0A2A3EFT0	CKQq
A0A2A3EKN8	A0A2A3EKN8	CKQq
A0A2A4ITA2	A0A2A4ITA2	CKQq
A0A2A9MBT5	A0A2A9MBT5	CKQq
A0A2A9MHB3	A0A2A9MHB3	CKQg
A0A2A9NKE6	A0A2A9NKE6	CKQq
A0A2A9P2J6	A0A2A9P2J6	CKQs
A0A2B4SDX0	A0A2B4SDX0	CKQq
A0A2B4SQ50	A0A2B4SQ50	CKQa
A0A2B4SYK6	A0A2B4SYK6	CKQn
A0A2B7WT79	A0A2B7WT79	CKQs
A0A2B7X2V3	A0A2B7X2V3	CKQe
A0A2B7XAR1	A0A2B7XAR1	CKQs
A0A2B7XV15	A0A2B7XV15	CKQl
A0A2B7Y793	A0A2B7Y793	CKQs
A0A2B7Z8P2	A0A2B7Z8P2	CKQs
A0A2C5WZS1	A0A2C5WZS1	CKQs
A0A2C5XIR1	A0A2C5XIR1	CKQs
A0A2C5Y843	A0A2C5Y843	CKQs
A0A2C5YMP4	A0A2C5YMP4	CKQs
A0A2C6KQ70	A0A2C6KQ70	CKQq
A0A2C9UBD6	A0A2C9UBD6	CKQq
A0A2C9UV29	A0A2C9UV29	CKQm
A0A2C9UXT5	A0A2C9UXT5	CKQq
A0A2C9W498	A0A2C9W498	CKQq
A0A2D3VKQ5	A0A2D3VKQ5	CKQs
A0A2F0B436	A0A2F0B436	CKQq
A0A2G2V8R3	A0A2G2V8R3	CKQq
A0A2G2X3W2	A0A2G2X3W2	CKQq
A0A2G2YUP5	A0A2G2YUP5	CKQh
A0A2G2YV08	A0A2G2YV08	CKQq
A0A2G2ZVW0	A0A2G2ZVW0	CKQq
A0A2G3BNX7	A0A2G3BNX7	CKQq
A0A2G3D0J3	A0A2G3D0J3	CKQq
A0A2G3D9A5	A0A2G3D9A5	CKQq
A0A2G4SL76	A0A2G4SL76	CKQt
A0A2G4SUV7	A0A2G4SUV7	CKQs
A0A2G5D969	A0A2G5D969	CKQh
A0A2G5EQ57	A0A2G5EQ57	CKQv
A0A2G5F8G7	A0A2G5F8G7	CKQq
A0A2G5F8K9	A0A2G5F8K9	CKQq
A0A2G5SJ76	A0A2G5SJ76	CKQk
A0A2G5SJY7	A0A2G5SJY7	CKQk
A0A2G5SXL0	A0A2G5SXL0	CKQs
A0A2G5TVZ3	A0A2G5TVZ3	CKQn
A0A2G8JHU1	A0A2G8JHU1	CKQs
A0A2G8JXB6	A0A2G8JXB6	CKQt
A0A2G8K7T5	A0A2G8K7T5	CKQq
A0A2G8KBE0	A0A2G8KBE0	CKQe
A0A2G8KKH3	A0A2G8KKH3	CKQa
A0A2G8RPK0	A0A2G8RPK0	CKQy
A0A2G8S8B3	A0A2G8S8B3	CKQq
A0A2G9G221	A0A2G9G221	CKQq
A0A2G9HY76	A0A2G9HY76	CKQq
A0A2G9HZN5	A0A2G9HZN5	CKQq
A0A2G9HZQ6	A0A2G9HZQ6	CKQq
A0A2G9UE81	A0A2G9UE81	CKQs
A0A2H1A2J2	A0A2H1A2J2	CKQq
A0A2H2JMI9	A0A2H2JMI9	CKQi
A0A2H3E9U6	A0A2H3E9U6	CKQl
A0A2H3HUR6	A0A2H3HUR6	CKQq
A0A2H3J5R4	A0A2H3J5R4	CKQq
A0A2H3JGP1	A0A2H3JGP1	CKQl
A0A2H3K7W8	A0A2H3K7W8	CKQc
A0A2H5QDH8	A0A2H5QDH8	CKQq
A0A2H6K701	A0A2H6K701	CKQr
A0A2H6KBM3	A0A2H6KBM3	CKQq
A0A2I0AFJ5	A0A2I0AFJ5	CKQs
A0A2I0IIU9	A0A2I0IIU9	CKQq
A0A2I0JPG9	A0A2I0JPG9	CKQk
A0A2I0LZM0	A0A2I0LZM0	CKQq
A0A2I0LZP7	A0A2I0LZP7	CKQq
A0A2I0MHX2	A0A2I0MHX2	CKQq
A0A2I0MWF8	A0A2I0MWF8	CKQi
A0A2I0T0U4	A0A2I0T0U4	CKQe
A0A2I0UI57	A0A2I0UI57	CKQd
A0A2I0UPM5	A0A2I0UPM5	CKQi
A0A2I0UT10	A0A2I0UT10	CKQq
A0A2I0UUA1	A0A2I0UUA1	CKQq
A0A2I0W7W0	A0A2I0W7W0	CKQl
A0A2I0WPY9	A0A2I0WPY9	CKQq
A0A2I0X396	A0A2I0X396	CKQq
A0A2I1CGM8	A0A2I1CGM8	CKQs
A0A2I1GGK9	A0A2I1GGK9	CKQh
A0A2I1GQ25	A0A2I1GQ25	CKQl
A0A2I1GVF1	A0A2I1GVF1	CKQc
A0A2I2EYR6	A0A2I2EYR6	CKQs
A0A2I2GFX7	A0A2I2GFX7	CKQs
A0A2I2UEV7	A0A2I2UEV7	CKQv
A0A2I2Y2P7	A0A2I2Y2P7	CKQq
A0A2I2YBN5	A0A2I2YBN5	CKQq
A0A2I2YGV8	A0A2I2YGV8	CKQq
A0A2I2YQT5	A0A2I2YQT5	CKQq
A0A2I2YV04	A0A2I2YV04	CKQq
A0A2I2Z4P7	A0A2I2Z4P7	CKQq
A0A2I3FVK9	A0A2I3FVK9	CKQq
A0A2I3GG05	A0A2I3GG05	CKQq
A0A2I3GGG4	A0A2I3GGG4	CKQq
A0A2I3GLU5	A0A2I3GLU5	CKQq
A0A2I3GRN6	A0A2I3GRN6	CKQl
A0A2I3GXN3	A0A2I3GXN3	CKQq
A0A2I3H9V7	A0A2I3H9V7	CKQq
A0A2I3HRD0	A0A2I3HRD0	CKQc
A0A2I3LDM6	A0A2I3LDM6	CKQq
A0A2I3LTG0	A0A2I3LTG0	CKQq
A0A2I3MRS3	A0A2I3MRS3	CKQq
A0A2I3RCR7	A0A2I3RCR7	CKQq
A0A2I3RP77	A0A2I3RP77	CKQq
A0A2I3TIE2	A0A2I3TIE2	CKQq
A0A2I4AVA9	A0A2I4AVA9	CKQe
A0A2I4AZY1	A0A2I4AZY1	CKQq
A0A2I4BF70	A0A2I4BF70	CKQq
A0A2I4BF84	A0A2I4BF84	CKQq
A0A2I4C9V1	A0A2I4C9V1	CKQq
A0A2I4EQ84	A0A2I4EQ84	CKQq
A0A2I4GNM5	A0A2I4GNM5	CKQq
A0A2I4GNP5	A0A2I4GNP5	CKQq
A0A2J6JZW1	A0A2J6JZW1	CKQq
A0A2J6KLM9	A0A2J6KLM9	CKQq
A0A2J6L8R8	A0A2J6L8R8	CKQg
A0A2J6PWM9	A0A2J6PWM9	CKQy
A0A2J6QAB6	A0A2J6QAB6	CKQr
A0A2J6QPV9	A0A2J6QPV9	CKQs
A0A2J6RY08	A0A2J6RY08	CKQs
A0A2J6S5V5	A0A2J6S5V5	CKQd
A0A2J6TQ30	A0A2J6TQ30	CKQs
A0A2J7PYL5	A0A2J7PYL5	CKQq
A0A2J7QVW7	A0A2J7QVW7	CKQs
A0A2J7RJ73	A0A2J7RJ73	CKQq
A0A2J7ZXY4	A0A2J7ZXY4	CKQq
A0A2J8S6E8	A0A2J8S6E8	CKQq
A0A2J8W1G6	A0A2J8W1G6	CKQq
A0A2J8W1H2	A0A2J8W1H2	CKQq
A0A2K0USW6	A0A2K0USW6	CKQs
A0A2K0WRT1	A0A2K0WRT1	CKQs
A0A2K0WUV5	A0A2K0WUV5	CKQq
A0A2K1KTH6	A0A2K1KTH6	CKQq
A0A2K1QKV4	A0A2K1QKV4	CKQs
A0A2K1X5N8	A0A2K1X5N8	CKQl
A0A2K2B123	A0A2K2B123	CKQq
A0A2K2B131	A0A2K2B131	CKQq
A0A2K2B1A0	A0A2K2B1A0	CKQq
A0A2K2B1A4	A0A2K2B1A4	CKQq
A0A2K3E5V5	A0A2K3E5V5	CKQd
A0A2K3L1P2	A0A2K3L1P2	CKQq
A0A2K3N039	A0A2K3N039	CKQq
A0A2K3NJW1	A0A2K3NJW1	CKQq
A0A2K3PSR0	A0A2K3PSR0	CKQs
A0A2K5C1H8	A0A2K5C1H8	CKQq
A0A2K5DRC9	A0A2K5DRC9	CKQq
A0A2K5DRF1	A0A2K5DRF1	CKQq
A0A2K5F9E3	A0A2K5F9E3	CKQq
A0A2K5F9F1	A0A2K5F9F1	CKQq
A0A2K5F9G4	A0A2K5F9G4	CKQq
A0A2K5F9M1	A0A2K5F9M1	CKQq
A0A2K5H6U9	A0A2K5H6U9	CKQv
A0A2K5J395	A0A2K5J395	CKQq
A0A2K5J4S8	A0A2K5J4S8	CKQq
A0A2K5J4U0	A0A2K5J4U0	CKQq
A0A2K5J4Z1	A0A2K5J4Z1	CKQq
A0A2K5JDT7	A0A2K5JDT7	CKQq
A0A2K5KPR1	A0A2K5KPR1	CKQq
A0A2K5LWB1	A0A2K5LWB1	CKQq
A0A2K5LWC2	A0A2K5LWC2	CKQq
A0A2K5LWE3	A0A2K5LWE3	CKQq
A0A2K5MFK9	A0A2K5MFK9	CKQq
A0A2K5NHJ4	A0A2K5NHJ4	CKQq
A0A2K5PFX0	A0A2K5PFX0	CKQq
A0A2K5QNP0	A0A2K5QNP0	CKQq
A0A2K5QQR4	A0A2K5QQR4	CKQq
A0A2K5QVV7	A0A2K5QVV7	CKQq
A0A2K5RCZ3	A0A2K5RCZ3	CKQq
A0A2K5RD08	A0A2K5RD08	CKQq
A0A2K5RD19	A0A2K5RD19	CKQq
A0A2K5RWY9	A0A2K5RWY9	CKQq
A0A2K5S1B2	A0A2K5S1B2	CKQh
A0A2K5TUU8	A0A2K5TUU8	CKQq
A0A2K5TUV1	A0A2K5TUV1	CKQq
A0A2K5TUW0	A0A2K5TUW0	CKQq
A0A2K5TUX2	A0A2K5TUX2	CKQq
A0A2K5VHS2	A0A2K5VHS2	CKQq
A0A2K5WPQ5	A0A2K5WPQ5	CKQk
A0A2K5XYH8	A0A2K5XYH8	CKQq
A0A2K5ZHZ2	A0A2K5ZHZ2	CKQq
A0A2K6AL74	A0A2K6AL74	CKQq
A0A2K6AL79	A0A2K6AL79	CKQq
A0A2K6AL90	A0A2K6AL90	CKQq
A0A2K6BFK3	A0A2K6BFK3	CKQq
A0A2K6CGG1	A0A2K6CGG1	CKQq
A0A2K6CLV7	A0A2K6CLV7	CKQq
A0A2K6CLW3	A0A2K6CLW3	CKQq
A0A2K6CLW7	A0A2K6CLW7	CKQq
A0A2K6D8P8	A0A2K6D8P8	CKQq
A0A2K6EPR4	A0A2K6EPR4	CKQq
A0A2K6EPS9	A0A2K6EPS9	CKQq
A0A2K6F7H8	A0A2K6F7H8	CKQq
A0A2K6FDA1	A0A2K6FDA1	CKQq
A0A2K6FDD0	A0A2K6FDD0	CKQq
A0A2K6K695	A0A2K6K695	CKQq
A0A2K6K6B3	A0A2K6K6B3	CKQq
A0A2K6LC90	A0A2K6LC90	CKQk
A0A2K6MIX0	A0A2K6MIX0	CKQq
A0A2K6MTW2	A0A2K6MTW2	CKQq
A0A2K6N2W3	A0A2K6N2W3	CKQq
A0A2K6N2Y6	A0A2K6N2Y6	CKQq
A0A2K6N342	A0A2K6N342	CKQq
A0A2K6NDF9	A0A2K6NDF9	CKQq
A0A2K6NMW4	A0A2K6NMW4	CKQq
A0A2K6NRU5	A0A2K6NRU5	CKQq
A0A2K6NRV6	A0A2K6NRV6	CKQq
A0A2K6NRV8	A0A2K6NRV8	CKQq
A0A2K6PVN2	A0A2K6PVN2	CKQq
A0A2K6R3M5	A0A2K6R3M5	CKQq
A0A2K6SDZ3	A0A2K6SDZ3	CKQq
A0A2K6T4Q0	A0A2K6T4Q0	CKQq
A0A2K6T935	A0A2K6T935	CKQq
A0A2K6T939	A0A2K6T939	CKQq
A0A2K6UZ90	A0A2K6UZ90	CKQq
A0A2K6UZG9	A0A2K6UZG9	CKQq
A0A2L2TH05	A0A2L2TH05	CKQs
A0A2N1JAK8	A0A2N1JAK8	CKQq
A0A2N3MYH0	A0A2N3MYH0	CKQs
A0A2N5SN55	A0A2N5SN55	CKQp
A0A2N5TJW0	A0A2N5TJW0	CKQq
A0A2N5U2X2	A0A2N5U2X2	CKQq
A0A2N5V9M4	A0A2N5V9M4	CKQp
A0A2N6NL88	A0A2N6NL88	CKQs
A0A2P4SGM0	A0A2P4SGM0	CKQd
A0A2P4WZF8	A0A2P4WZF8	CKQk
A0A2P4XF70	A0A2P4XF70	CKQl
A0A2P4XRP2	A0A2P4XRP2	CKQk
A0A2P4YLX9	A0A2P4YLX9	CKQq
A0A2P5BAD9	A0A2P5BAD9	CKQt
A0A2P5BDD8	A0A2P5BDD8	CKQq
A0A2P5BRK0	A0A2P5BRK0	CKQt
A0A2P5DU28	A0A2P5DU28	CKQh
A0A2P5DWM5	A0A2P5DWM5	CKQl
A0A2P5EFV6	A0A2P5EFV6	CKQq
A0A2P5HHD0	A0A2P5HHD0	CKQs
A0A2P6MW76	A0A2P6MW76	CKQq
A0A2P6NCL0	A0A2P6NCL0	CKQq
A0A2P6PT29	A0A2P6PT29	CKQm
A0A2P6RKB5	A0A2P6RKB5	CKQq
A0A2P6RY62	A0A2P6RY62	CKQq
A0A2P6TUU3	A0A2P6TUU3	CKQq
A0A2P6V4R8	A0A2P6V4R8	CKQg
A0A2P6VA99	A0A2P6VA99	CKQs
A0A2P7YV92	A0A2P7YV92	CKQq
A0A2P7YVF6	A0A2P7YVF6	CKQq
A0A2P8A7Y1	A0A2P8A7Y1	CKQs
A0A2P8XWH1	A0A2P8XWH1	CKQc
A0A2P8XY03	A0A2P8XY03	CKQq
A0A2P8Y3A2	A0A2P8Y3A2	CKQr
A0A2R2MQJ0	A0A2R2MQJ0	CKQk
A0A2R5GFG0	A0A2R5GFG0	CKQq
A0A2R6PSZ2	A0A2R6PSZ2	CKQq
A0A2R6PUZ6	A0A2R6PUZ6	CKQq
A0A2R6QFL5	A0A2R6QFL5	CKQq
A0A2R6R091	A0A2R6R091	CKQq
A0A2R6RIE4	A0A2R6RIE4	CKQd
A0A2R6RZY6	A0A2R6RZY6	CKQq
A0A2R6VX81	A0A2R6VX81	CKQp
A0A2R8M716	A0A2R8M716	CKQq
A0A2R8MM72	A0A2R8MM72	CKQk
A0A2R9ALN5	A0A2R9ALN5	CKQq
A0A2R9CHS5	A0A2R9CHS5	CKQq
A0A2R9CHV5	A0A2R9CHV5	CKQq
A0A2R9CHW0	A0A2R9CHW0	CKQq
A0A2R9CM47	A0A2R9CM47	CKQq
A0A2R9CP11	A0A2R9CP11	CKQq
A0A2S4KUX3	A0A2S4KUX3	CKQs
A0A2S4PMK7	A0A2S4PMK7	CKQs
A0A2S4WI93	A0A2S4WI93	CKQg
A0A2S5BG23	A0A2S5BG23	CKQq
A0A2S6CI53	A0A2S6CI53	CKQs
A0A2S7PCG5	A0A2S7PCG5	CKQs
A0A2S7PQL0	A0A2S7PQL0	CKQs
A0A2S7Q7I6	A0A2S7Q7I6	CKQc
A0A2S7QQL1	A0A2S7QQL1	CKQc
A0A2S7QW38	A0A2S7QW38	CKQs
A0A2T0FFF6	A0A2T0FFF6	CKQq
A0A2T2N362	A0A2T2N362	CKQs
A0A2T2NUR7	A0A2T2NUR7	CKQi
A0A2T2NV42	A0A2T2NV42	CKQs
A0A2T3A449	A0A2T3A449	CKQa
A0A2T3ALC5	A0A2T3ALC5	CKQs
A0A2T3AT26	A0A2T3AT26	CKQs
A0A2T3YU36	A0A2T3YU36	CKQs
A0A2T3ZJK7	A0A2T3ZJK7	CKQd
A0A2T4A1T2	A0A2T4A1T2	CKQs
A0A2T4AK93	A0A2T4AK93	CKQi
A0A2T4BTD8	A0A2T4BTD8	CKQs
A0A2T4H0D2	A0A2T4H0D2	CKQs
A0A2T7A6I4	A0A2T7A6I4	CKQs
A0A2T7E303	A0A2T7E303	CKQq
A0A2T7EB01	A0A2T7EB01	CKQq
A0A2T7NCE2	A0A2T7NCE2	CKQk
A0A2T7NYE7	A0A2T7NYE7	CKQs
A0A2T7PEU8	A0A2T7PEU8	CKQs
A0A2T7PUK6	A0A2T7PUK6	CKQm
A0A2T7PWQ2	A0A2T7PWQ2	CKQq
A0A2T9YQV8	A0A2T9YQV8	CKQq
A0A2T9Z3I9	A0A2T9Z3I9	CKQi
A0A2U1L0X3	A0A2U1L0X3	CKQs
A0A2U1L6B2	A0A2U1L6B2	CKQq
A0A2U1N4P2	A0A2U1N4P2	CKQc
A0A2U1QA69	A0A2U1QA69	CKQq
A0A2U3VKM4	A0A2U3VKM4	CKQq
A0A2U3W6Q2	A0A2U3W6Q2	CKQq
A0A2U3W9C1	A0A2U3W9C1	CKQq
A0A2U3Y273	A0A2U3Y273	CKQq
A0A2U3Z7B2	A0A2U3Z7B2	CKQq
A0A2U3ZCJ2	A0A2U3ZCJ2	CKQk
A0A2U3ZK38	A0A2U3ZK38	CKQq
A0A2U3ZZ32	A0A2U3ZZ32	CKQq
A0A2U4A020	A0A2U4A020	CKQq
A0A2U9B263	A0A2U9B263	CKQq
A0A2U9BDL9	A0A2U9BDL9	CKQh
A0A2U9BJM8	A0A2U9BJM8	CKQq
A0A2U9C5L7	A0A2U9C5L7	CKQq
A0A2U9CB32	A0A2U9CB32	CKQv
A0A2U9R9S7	A0A2U9R9S7	CKQq
A0A2V0PLC0	A0A2V0PLC0	CKQq
A0A2V1ASU5	A0A2V1ASU5	CKQq
A0A2V1AUT9	A0A2V1AUT9	CKQq
A0A2V1CI74	A0A2V1CI74	CKQs
A0A2V1DJZ9	A0A2V1DJZ9	CKQs
A0A2V3IQQ2	A0A2V3IQQ2	CKQd
A0A2V5HHX4	A0A2V5HHX4	CKQs
A0A2X0KTT9	A0A2X0KTT9	CKQs
A0A2X0MVA8	A0A2X0MVA8	CKQg
A0A2Y9DQ54	A0A2Y9DQ54	CKQq
A0A2Y9E9R2	A0A2Y9E9R2	CKQm
A0A2Y9FTB2	A0A2Y9FTB2	CKQq
A0A2Y9ITL9	A0A2Y9ITL9	CKQq
A0A2Y9JR05	A0A2Y9JR05	CKQq
A0A2Y9K7F0	A0A2Y9K7F0	CKQk
A0A2Y9L6Q0	A0A2Y9L6Q0	CKQq
A0A2Y9L8M8	A0A2Y9L8M8	CKQq
A0A2Y9M1J4	A0A2Y9M1J4	CKQq
A0A2Y9M9F5	A0A2Y9M9F5	CKQe
A0A2Y9ME04	A0A2Y9ME04	CKQq
A0A2Y9MHI5	A0A2Y9MHI5	CKQq
A0A2Y9MW61	A0A2Y9MW61	CKQq
A0A2Y9PIP2	A0A2Y9PIP2	CKQq
A0A2Y9PNG8	A0A2Y9PNG8	CKQq
A0A2Y9PTZ9	A0A2Y9PTZ9	CKQq
A0A2Y9QF17	A0A2Y9QF17	CKQq
A0A2Y9RRX2	A0A2Y9RRX2	CKQq
A0A2Y9RSS0	A0A2Y9RSS0	CKQq
A0A2Y9SM46	A0A2Y9SM46	CKQq
A0A2Y9SS04	A0A2Y9SS04	CKQq
A0A2Y9SS09	A0A2Y9SS09	CKQq
A0A2Y9TD81	A0A2Y9TD81	CKQq
A0A2Z6Q0J3	A0A2Z6Q0J3	CKQn
A0A2Z6QXK2	A0A2Z6QXK2	CKQv
A0A2Z6ZZJ8	A0A2Z6ZZJ8	CKQs
A0A310SBQ4	A0A310SBQ4	CKQq
A0A310SN27	A0A310SN27	CKQq
A0A314UHZ2	A0A314UHZ2	CKQh
A0A314UTH9	A0A314UTH9	CKQn
A0A314YTS2	A0A314YTS2	CKQq
A0A315W0P9	A0A315W0P9	CKQf
A0A316V908	A0A316V908	CKQv
A0A316VL32	A0A316VL32	CKQq
A0A316YSV8	A0A316YSV8	CKQq
A0A316YX88	A0A316YX88	CKQv
A0A316Z8K4	A0A316Z8K4	CKQq
A0A317SUB2	A0A317SUB2	CKQs
A0A317UUF1	A0A317UUF1	CKQs
A0A317WKR1	A0A317WKR1	CKQs
A0A317XUY3	A0A317XUY3	CKQq
A0A318Z7F7	A0A318Z7F7	CKQs
A0A319CUR7	A0A319CUR7	CKQq
A0A319EIE0	A0A319EIE0	CKQs
A0A319ELZ5	A0A319ELZ5	CKQr
A0A319EUQ5	A0A319EUQ5	CKQs
A0A328DZG1	A0A328DZG1	CKQq
A0A329REU7	A0A329REU7	CKQs
A0A329RHN9	A0A329RHN9	CKQs
A0A329S535	A0A329S535	CKQs
A0A329SK29	A0A329SK29	CKQq
A0A329SUA6	A0A329SUA6	CKQk
A0A337SEE9	A0A337SEE9	CKQq
A0A337SMA3	A0A337SMA3	CKQq
A0A340WGT7	A0A340WGT7	CKQq
A0A340WJB7	A0A340WJB7	CKQq
A0A340WP18	A0A340WP18	CKQq
A0A340WP96	A0A340WP96	CKQq
A0A340WPA2	A0A340WPA2	CKQq
A0A340XN58	A0A340XN58	CKQq
A0A340Y0K5	A0A340Y0K5	CKQq
A0A364MUW2	A0A364MUW2	CKQs
A0A367IKI1	A0A367IKI1	CKQs
A0A367IU50	A0A367IU50	CKQs
A0A367IVM0	A0A367IVM0	CKQs
A0A367JBE8	A0A367JBE8	CKQs
A0A367JQ25	A0A367JQ25	CKQs
A0A367JRN5	A0A367JRN5	CKQs
A0A367K4G7	A0A367K4G7	CKQe
A0A367LGT2	A0A367LGT2	CKQs
A0A367Y9M2	A0A367Y9M2	CKQq
A0A367YKR1	A0A367YKR1	CKQq
A0A368H312	A0A368H312	CKQq
A0A369GFB9	A0A369GFB9	CKQs
A0A369H0W6	A0A369H0W6	CKQf
A0A369H6G8	A0A369H6G8	CKQs
A0A369JXR2	A0A369JXR2	CKQe
A0A369S1C1	A0A369S1C1	CKQq
A0A370TIC3	A0A370TIC3	CKQs
A0A372QVK9	A0A372QVK9	CKQi
A0A376B461	A0A376B461	CKQs
A0A376B9K5	A0A376B9K5	CKQq
A0A383UV13	A0A383UV13	CKQs
A0A383W2J0	A0A383W2J0	CKQq
A0A383WFT2	A0A383WFT2	CKQq
A0A383Z7K1	A0A383Z7K1	CKQq
A0A383ZNP4	A0A383ZNP4	CKQq
A0A384B5X4	A0A384B5X4	CKQq
A0A384B5Y2	A0A384B5Y2	CKQq
A0A384BIZ0	A0A384BIZ0	CKQq
A0A384JDI7	A0A384JDI7	CKQs
A0A384JMK4	A0A384JMK4	CKQe
A0A384KTW2	A0A384KTW2	CKQc
A0A388LGJ4	A0A388LGJ4	CKQq
A0A392LZS9	A0A392LZS9	CKQr
A0A392MSW8	A0A392MSW8	CKQd
A0A392N7G3	A0A392N7G3	CKQi
A0A395HDW4	A0A395HDW4	CKQs
A0A395HKC7	A0A395HKC7	CKQs
A0A395IJW5	A0A395IJW5	CKQs
A0A395N3A7	A0A395N3A7	CKQs
A0A395NRM0	A0A395NRM0	CKQs
A0A395RKV1	A0A395RKV1	CKQs
A0A395RY82	A0A395RY82	CKQs
A0A397FY72	A0A397FY72	CKQq
A0A397GE15	A0A397GE15	CKQk
A0A397GFM2	A0A397GFM2	CKQk
A0A397HNP7	A0A397HNP7	CKQp
A0A397JFI8	A0A397JFI8	CKQk
A0A397S9U7	A0A397S9U7	CKQs
A0A397S9W7	A0A397S9W7	CKQq
A0A397UAZ5	A0A397UAZ5	CKQi
A0A397XJS7	A0A397XJS7	CKQq
A0A397XTA3	A0A397XTA3	CKQq
A0A397XUI0	A0A397XUI0	CKQq
A0A397YE97	A0A397YE97	CKQq
A0A397YLQ1	A0A397YLQ1	CKQq
A0A397YRY0	A0A397YRY0	CKQq
A0A398AM67	A0A398AM67	CKQq
A0A399GD77	A0A399GD77	CKQq
A0A3A2ZTL1	A0A3A2ZTL1	CKQn
A0A3B1J2N1	A0A3B1J2N1	CKQq
A0A3B1J6H4	A0A3B1J6H4	CKQq
A0A3B1JBQ6	A0A3B1JBQ6	CKQq
A0A3B1KE54	A0A3B1KE54	CKQq
A0A3B1KIM9	A0A3B1KIM9	CKQq
A0A3B3CPM6	A0A3B3CPM6	CKQq
A0A3B3HKJ2	A0A3B3HKJ2	CKQa
A0A3B3HSW1	A0A3B3HSW1	CKQq
A0A3B5KUV5	A0A3B5KUV5	CKQq
A0A3B5PRN4	A0A3B5PRN4	CKQq
A0A3B5Q0P2	A0A3B5Q0P2	CKQi
A0A3B5QQ71	A0A3B5QQ71	CKQq
A0A3B5R6S9	A0A3B5R6S9	CKQq
A0A3B5RBM5	A0A3B5RBM5	CKQq
A0A3B5Y124	A0A3B5Y124	CKQr
A0A3B5Y5G6	A0A3B5Y5G6	CKQq
A0A3B5Z2L3	A0A3B5Z2L3	CKQq
A0A3B5Z2L5	A0A3B5Z2L5	CKQq
A0A3B6EP11	A0A3B6EP11	CKQv
A0A3B6FLF7	A0A3B6FLF7	CKQa
A0A3B6FW24	A0A3B6FW24	CKQv
A0A3B6H1X3	A0A3B6H1X3	CKQv
A0A3B6I120	A0A3B6I120	CKQq
A0A3B6PGQ0	A0A3B6PGQ0	CKQw
A0A3B6R922	A0A3B6R922	CKQq
A0A3B6RD24	A0A3B6RD24	CKQq
A0A3B6SI36	A0A3B6SI36	CKQk
A0A3B6TJA3	A0A3B6TJA3	CKQq
A0A3B6TKG4	A0A3B6TKG4	CKQq
A0A3D8QKF9	A0A3D8QKF9	CKQs
A0A3D8SSV7	A0A3D8SSV7	CKQs
A0A3F3PI80	A0A3F3PI80	CKQm
A0A3F3Q7Z1	A0A3F3Q7Z1	CKQs
A0A3G2SB12	A0A3G2SB12	CKQq
A0A3L6RCX5	A0A3L6RCX5	CKQq
A0A3L6RDQ2	A0A3L6RDQ2	CKQv
A0A3L6TG71	A0A3L6TG71	CKQr
A0A3L8RRY3	A0A3L8RRY3	CKQq
A0A3L8S9Z6	A0A3L8S9Z6	CKQd
A0A3L8SRD1	A0A3L8SRD1	CKQq
A0A3L8SX00	A0A3L8SX00	CKQk
A0A3M0JIL9	A0A3M0JIL9	CKQq
A0A3M0JJ53	A0A3M0JJ53	CKQk
A0A3M0JMA6	A0A3M0JMA6	CKQq
A0A3M0JN42	A0A3M0JN42	CKQd
A0A3M0KTM1	A0A3M0KTM1	CKQf
A0A3M2RV03	A0A3M2RV03	CKQi
A0A3M2TCZ5	A0A3M2TCZ5	CKQs
A0A3M6T680	A0A3M6T680	CKQn
A0A3M6UIF4	A0A3M6UIF4	CKQc
A0A3M6UKW5	A0A3M6UKW5	CKQq
A0A3M7MFC7	A0A3M7MFC7	CKQs
A0A3M7PAN8	A0A3M7PAN8	CKQn
A0A3M7Q6S3	A0A3M7Q6S3	CKQn
A0A3M7REW5	A0A3M7REW5	CKQn
A0A3M7T4B6	A0A3M7T4B6	CKQn
A0A3M7TAM9	A0A3M7TAM9	CKQn
A0A3N0XG82	A0A3N0XG82	CKQq
A0A3N0Y2C1	A0A3N0Y2C1	CKQq
A0A3N0YLA9	A0A3N0YLA9	CKQq
A0A3N0Z020	A0A3N0Z020	CKQq
A0A3N4IRB2	A0A3N4IRB2	CKQs
A0A3N4K842	A0A3N4K842	CKQs
A0A3N4KLK1	A0A3N4KLK1	CKQs
A0A3N4L8L8	A0A3N4L8L8	CKQk
A0A3N4LV69	A0A3N4LV69	CKQs
A0A3P4RNR0	A0A3P4RNR0	CKQq
A0A3P7C4H3	A0A3P7C4H3	CKQl
A0A3P7E5I3	A0A3P7E5I3	CKQi
A0A3P7EM11	A0A3P7EM11	CKQf
A0A3P7EM43	A0A3P7EM43	CKQs
A0A3P7JPJ0	A0A3P7JPJ0	CKQg
A0A3P7L512	A0A3P7L512	CKQs
A0A3P7WJJ8	A0A3P7WJJ8	CKQg
A0A3P8C4C2	A0A3P8C4C2	CKQf
A0A3P8SRA0	A0A3P8SRA0	CKQq
A0A3P8SXY2	A0A3P8SXY2	CKQq
A0A3P8TPE4	A0A3P8TPE4	CKQi
A0A3P8TS55	A0A3P8TS55	CKQq
A0A3P8TUZ3	A0A3P8TUZ3	CKQq
A0A3P8U0W0	A0A3P8U0W0	CKQq
A0A3P8W364	A0A3P8W364	CKQk
A0A3P8W7Y9	A0A3P8W7Y9	CKQq
A0A3P8WI77	A0A3P8WI77	CKQq
A0A3P8WUH8	A0A3P8WUH8	CKQv
A0A3P8WUP7	A0A3P8WUP7	CKQq
A0A3P8XAM9	A0A3P8XAM9	CKQq
A0A3P8XAN3	A0A3P8XAN3	CKQq
A0A3P8XC74	A0A3P8XC74	CKQq
A0A3P8Z3T6	A0A3P8Z3T6	CKQq
A0A3P8Z423	A0A3P8Z423	CKQq
A0A3P8Z476	A0A3P8Z476	CKQq
A0A3P8ZSF0	A0A3P8ZSF0	CKQq
A0A3P9AF91	A0A3P9AF91	CKQq
A0A3P9BMU7	A0A3P9BMU7	CKQq
A0A3P9CJ52	A0A3P9CJ52	CKQn
A0A3P9CNB2	A0A3P9CNB2	CKQq
A0A3P9DIJ3	A0A3P9DIJ3	CKQq
A0A3P9DKB7	A0A3P9DKB7	CKQq
A0A3P9DLX8	A0A3P9DLX8	CKQq
A0A3P9N6J7	A0A3P9N6J7	CKQq
A0A3P9PXJ4	A0A3P9PXJ4	CKQq
A0A3P9Q671	A0A3P9Q671	CKQq
A0A3Q0CLS9	A0A3Q0CLS9	CKQq
A0A3Q0E3A1	A0A3Q0E3A1	CKQq
A0A3Q0E5B5	A0A3Q0E5B5	CKQq
A0A3Q0E5C0	A0A3Q0E5C0	CKQq
A0A3Q0E724	A0A3Q0E724	CKQq
A0A3Q0E8Z2	A0A3Q0E8Z2	CKQq
A0A3Q0GE92	A0A3Q0GE92	CKQq
A0A3Q0GIC2	A0A3Q0GIC2	CKQq
A0A3Q0J087	A0A3Q0J087	CKQr
A0A3Q0JB91	A0A3Q0JB91	CKQq
A0A3Q1APU8	A0A3Q1APU8	CKQq
A0A3Q1ARQ2	A0A3Q1ARQ2	CKQq
A0A3Q1B7T9	A0A3Q1B7T9	CKQq
A0A3Q1BV90	A0A3Q1BV90	CKQg
A0A3Q1C8I7	A0A3Q1C8I7	CKQq
A0A3Q1C8K2	A0A3Q1C8K2	CKQq
A0A3Q1D8T1	A0A3Q1D8T1	CKQq
A0A3Q1EGB7	A0A3Q1EGB7	CKQq
A0A3Q1EQW4	A0A3Q1EQW4	CKQq
A0A3Q1EQX2	A0A3Q1EQX2	CKQq
A0A3Q1F2G9	A0A3Q1F2G9	CKQq
A0A3Q1H3W6	A0A3Q1H3W6	CKQq
A0A3Q1HDC4	A0A3Q1HDC4	CKQq
A0A3Q1IVJ5	A0A3Q1IVJ5	CKQq
A0A3Q1IZS5	A0A3Q1IZS5	CKQq
A0A3Q1JGS7	A0A3Q1JGS7	CKQq
A0A3Q1JSS0	A0A3Q1JSS0	CKQq
A0A3Q1LQC2	A0A3Q1LQC2	CKQq
A0A3Q1LR94	A0A3Q1LR94	CKQv
A0A3Q1M1N7	A0A3Q1M1N7	CKQq
A0A3Q1MP84	A0A3Q1MP84	CKQl
A0A3Q2CE09	A0A3Q2CE09	CKQq
A0A3Q2CEY8	A0A3Q2CEY8	CKQq
A0A3Q2CF41	A0A3Q2CF41	CKQq
A0A3Q2CF45	A0A3Q2CF45	CKQq
A0A3Q2DNG1	A0A3Q2DNG1	CKQq
A0A3Q2DT28	A0A3Q2DT28	CKQq
A0A3Q2E5Z7	A0A3Q2E5Z7	CKQp
A0A3Q2GSF8	A0A3Q2GSF8	CKQq
A0A3Q2H4F0	A0A3Q2H4F0	CKQq
A0A3Q2H5L0	A0A3Q2H5L0	CKQf
A0A3Q2HB79	A0A3Q2HB79	CKQq
A0A3Q2HV51	A0A3Q2HV51	CKQq
A0A3Q2KM86	A0A3Q2KM86	CKQq
A0A3Q2TT95	A0A3Q2TT95	CKQi
A0A3Q2VHM7	A0A3Q2VHM7	CKQq
A0A3Q2VJ56	A0A3Q2VJ56	CKQq
A0A3Q2VJ60	A0A3Q2VJ60	CKQq
A0A3Q2VJ68	A0A3Q2VJ68	CKQq
A0A3Q2W5E1	A0A3Q2W5E1	CKQq
A0A3Q3A112	A0A3Q3A112	CKQq
A0A3Q3A2D9	A0A3Q3A2D9	CKQq
A0A3Q3AA90	A0A3Q3AA90	CKQq
A0A3Q3AAB2	A0A3Q3AAB2	CKQq
A0A3Q3BWT1	A0A3Q3BWT1	CKQq
A0A3Q3DZT2	A0A3Q3DZT2	CKQq
A0A3Q3E391	A0A3Q3E391	CKQq
A0A3Q3E812	A0A3Q3E812	CKQq
A0A3Q3EIV8	A0A3Q3EIV8	CKQq
A0A3Q3ET92	A0A3Q3ET92	CKQp
A0A3Q3F4H1	A0A3Q3F4H1	CKQq
A0A3Q3F6W9	A0A3Q3F6W9	CKQq
A0A3Q3G596	A0A3Q3G596	CKQv
A0A3Q3L6J0	A0A3Q3L6J0	CKQq
A0A3Q3L9H6	A0A3Q3L9H6	CKQk
A0A3Q3LX68	A0A3Q3LX68	CKQq
A0A3Q3N852	A0A3Q3N852	CKQq
A0A3Q3NHD3	A0A3Q3NHD3	CKQq
A0A3Q3NMD0	A0A3Q3NMD0	CKQq
A0A3Q3NP47	A0A3Q3NP47	CKQq
A0A3Q3T2F7	A0A3Q3T2F7	CKQq
A0A3Q3W6V4	A0A3Q3W6V4	CKQq
A0A3Q3WGP2	A0A3Q3WGP2	CKQq
A0A3Q4GWS8	A0A3Q4GWS8	CKQq
A0A3Q4HQ77	A0A3Q4HQ77	CKQq
A0A3Q4MES3	A0A3Q4MES3	CKQq
A0A3Q7GLE2	A0A3Q7GLE2	CKQq
A0A3Q7H8I3	A0A3Q7H8I3	CKQp
A0A3Q7J2T2	A0A3Q7J2T2	CKQq
A0A3Q7NE83	A0A3Q7NE83	CKQq
A0A3Q7PYD1	A0A3Q7PYD1	CKQq
A0A3Q7PYD5	A0A3Q7PYD5	CKQq
A0A3Q7PYZ4	A0A3Q7PYZ4	CKQq
A0A3Q7Q9L0	A0A3Q7Q9L0	CKQq
A0A3Q7R321	A0A3Q7R321	CKQq
A0A3Q7RQQ3	A0A3Q7RQQ3	CKQq
A0A3Q7RRU8	A0A3Q7RRU8	CKQq
A0A3Q7SGE3	A0A3Q7SGE3	CKQq
A0A3Q7UAL2	A0A3Q7UAL2	CKQq
A0A3Q7XNQ2	A0A3Q7XNQ2	CKQq
A0A3Q7XNQ5	A0A3Q7XNQ5	CKQq
A0A3R7JQC8	A0A3R7JQC8	CKQc
A0A3R7KHX6	A0A3R7KHX6	CKQq
A0A3R7KRI5	A0A3R7KRI5	CKQq
A0A3R7LC01	A0A3R7LC01	CKQq
A0A3R7PMN4	A0A3R7PMN4	CKQs
A0A3R7Q4F8	A0A3R7Q4F8	CKQq
A0A3R7QDG9	A0A3R7QDG9	CKQc
A0A3S0ZZL0	A0A3S0ZZL0	CKQs
A0A3S1A0E0	A0A3S1A0E0	CKQq
A0A3S1BEY9	A0A3S1BEY9	CKQr
A0A3S2TRD3	A0A3S2TRD3	CKQq
A0A3S3NU79	A0A3S3NU79	CKQq
A0A3S3QFM2	A0A3S3QFM2	CKQq
A0A401G9A4	A0A401G9A4	CKQq
A0A409VIZ4	A0A409VIZ4	CKQq
A0A420J6H1	A0A420J6H1	CKQs
A0A420YDI5	A0A420YDI5	CKQs
A0A421JCE5	A0A421JCE5	CKQq
A0A421JCE8	A0A421JCE8	CKQt
A0A421JKP0	A0A421JKP0	CKQq
A0A421JN43	A0A421JN43	CKQq
A0A422Q5Y2	A0A422Q5Y2	CKQq
A0A423T1L6	A0A423T1L6	CKQq
A0A423VK91	A0A423VK91	CKQs
A0A423WZS8	A0A423WZS8	CKQs
A0A423XGL6	A0A423XGL6	CKQs
A0A427XUK7	A0A427XUK7	CKQq
A0A427YCA4	A0A427YCA4	CKQq
A0A428NJG5	A0A428NJG5	CKQs
A0A428P196	A0A428P196	CKQl
A0A428PFV7	A0A428PFV7	CKQs
A0A428SQ65	A0A428SQ65	CKQs
A0A430QGQ9	A0A430QGQ9	CKQg
A0A433TDY0	A0A433TDY0	CKQg
A0A437AAA7	A0A437AAA7	CKQs
A0A439D9Q0	A0A439D9Q0	CKQs
A0A443I6F2	A0A443I6F2	CKQs
A0A443N274	A0A443N274	CKQq
A0A443N586	A0A443N586	CKQq
A0A443RZW7	A0A443RZW7	CKQm
A0A443SSL9	A0A443SSL9	CKQq
A0A444E6A5	A0A444E6A5	CKQm
A0A444E8H8	A0A444E8H8	CKQq
A0A444SZ30	A0A444SZ30	CKQq
A0A444T272	A0A444T272	CKQf
A0A444TFZ4	A0A444TFZ4	CKQi
A0A444TUC1	A0A444TUC1	CKQq
A0A444TUS2	A0A444TUS2	CKQf
A0A444U343	A0A444U343	CKQk
A0A444U3C3	A0A444U3C3	CKQq
A0A444U7M1	A0A444U7M1	CKQk
A0A444ZRI9	A0A444ZRI9	CKQp
A0A445C020	A0A445C020	CKQf
A0A445G2C4	A0A445G2C4	CKQq
A0A445G2C5	A0A445G2C5	CKQq
A0A445G2F5	A0A445G2F5	CKQq
A0A445G2M9	A0A445G2M9	CKQq
A0A445GN45	A0A445GN45	CKQq
A0A445GUR6	A0A445GUR6	CKQq
A0A445HDV1	A0A445HDV1	CKQq
A0A445IER7	A0A445IER7	CKQq
A0A445IXM7	A0A445IXM7	CKQq
A0A445IXT3	A0A445IXT3	CKQq
A0A445KQ41	A0A445KQ41	CKQi
A0A446J1U3	A0A446J1U3	CKQr
A0A446J9Z1	A0A446J9Z1	CKQq
A0A446J9Z2	A0A446J9Z2	CKQq
A0A446JA12	A0A446JA12	CKQq
A0A446JA41	A0A446JA41	CKQq
A0A446K964	A0A446K964	CKQq
A0A446K970	A0A446K970	CKQq
A0A446K9A8	A0A446K9A8	CKQq
A0A446K9K6	A0A446K9K6	CKQq
A0A446L0A4	A0A446L0A4	CKQg
A0A446P1W9	A0A446P1W9	CKQv
A0A446P271	A0A446P271	CKQv
A0A446P2C9	A0A446P2C9	CKQr
A0A446P675	A0A446P675	CKQi
A0A446P760	A0A446P760	CKQi
A0A446QCB1	A0A446QCB1	CKQv
A0A446QCF5	A0A446QCF5	CKQv
A0A446QCH5	A0A446QCH5	CKQr
A0A446QIC5	A0A446QIC5	CKQi
A0A446QIL9	A0A446QIL9	CKQi
A0A446RGP2	A0A446RGP2	CKQq
A0A446RGS4	A0A446RGS4	CKQq
A0A446W1U8	A0A446W1U8	CKQw
A0A446X1D6	A0A446X1D6	CKQq
A0A446X1J1	A0A446X1J1	CKQq
A0A446X1J4	A0A446X1J4	CKQq
A0A446X1K2	A0A446X1K2	CKQq
A0A446YBD2	A0A446YBD2	CKQk
A0A448YQ11	A0A448YQ11	CKQq
A0A448Z0Q7	A0A448Z0Q7	CKQs
A0A452DUC4	A0A452DUC4	CKQq
A0A452DUU6	A0A452DUU6	CKQl
A0A452EXC0	A0A452EXC0	CKQq
A0A452FJN7	A0A452FJN7	CKQq
A0A452FJW6	A0A452FJW6	CKQq
A0A452G9R3	A0A452G9R3	CKQp
A0A452GL46	A0A452GL46	CKQq
A0A452H7P4	A0A452H7P4	CKQk
A0A452HGJ1	A0A452HGJ1	CKQd
A0A452J5U7	A0A452J5U7	CKQq
A0A452J779	A0A452J779	CKQq
A0A452J879	A0A452J879	CKQq
A0A452R1Q9	A0A452R1Q9	CKQp
A0A452XCY7	A0A452XCY7	CKQf
A0A452XFU4	A0A452XFU4	CKQs
A0A452ZPI9	A0A452ZPI9	CKQq
A0A452ZPL3	A0A452ZPL3	CKQq
A0A453E4K1	A0A453E4K1	CKQa
A0A453GDH2	A0A453GDH2	CKQl
A0A453GDK7	A0A453GDK7	CKQl
A0A453GGG9	A0A453GGG9	CKQv
A0A453GGM7	A0A453GGM7	CKQv
A0A453HGS9	A0A453HGS9	CKQm
A0A453LBF1	A0A453LBF1	CKQd
A0A453LMN2	A0A453LMN2	CKQa
A0A453N1D9	A0A453N1D9	CKQw
A0A453QP17	A0A453QP17	CKQq
A0A453QP24	A0A453QP24	CKQq
A0A453TDL7	A0A453TDL7	CKQp
A0A455AHL0	A0A455AHL0	CKQl
A0A482VA78	A0A482VA78	CKQq
A0A482WE27	A0A482WE27	CKQs
A0A482WN41	A0A482WN41	CKQq
A0A482XSE6	A0A482XSE6	CKQe
A0A484C5E3	A0A484C5E3	CKQq
A0A484CLT2	A0A484CLT2	CKQl
A0A484CZ14	A0A484CZ14	CKQq
A0A484D4W6	A0A484D4W6	CKQq
A0A484FAZ8	A0A484FAZ8	CKQs
A0A484KD40	A0A484KD40	CKQq
A0A484MC94	A0A484MC94	CKQs
A0A485KY16	A0A485KY16	CKQr
A0A485L300	A0A485L300	CKQs
A0A485L372	A0A485L372	CKQm
A0A485N490	A0A485N490	CKQq
A0A485N494	A0A485N494	CKQq
A0A485N500	A0A485N500	CKQq
A0A485N6H4	A0A485N6H4	CKQq
A0A485N716	A0A485N716	CKQq
A0A485N8I5	A0A485N8I5	CKQq
A0A485PQN5	A0A485PQN5	CKQq
A0A493U085	A0A493U085	CKQd
A0A498HXB5	A0A498HXB5	CKQv
A0A498J2G5	A0A498J2G5	CKQq
A0A498L642	A0A498L642	CKQq
A0A498LWN8	A0A498LWN8	CKQl
A0A498MMY2	A0A498MMY2	CKQq
A0A498MNK7	A0A498MNK7	CKQq
A0A498MRA3	A0A498MRA3	CKQq
A0A498NZ62	A0A498NZ62	CKQq
A0A498T127	A0A498T127	CKQl
A0A4C1UBD0	A0A4C1UBD0	CKQl
A0A4C1VUU5	A0A4C1VUU5	CKQq
A0A4C1YZM7	A0A4C1YZM7	CKQc
A0A4C1ZGF7	A0A4C1ZGF7	CKQr
A0A4C2AAR6	A0A4C2AAR6	CKQc
A0A4C2DZS3	A0A4C2DZS3	CKQs
A0A4C2E2P1	A0A4C2E2P1	CKQn
A0A4C2E2P3	A0A4C2E2P3	CKQt
A0A4C2E7I5	A0A4C2E7I5	CKQq
A0A4D8YLE6	A0A4D8YLE6	CKQe
A0A4D8YW28	A0A4D8YW28	CKQd
A0A4D8ZJH9	A0A4D8ZJH9	CKQh
A0A4D9AGF4	A0A4D9AGF4	CKQd
A0A4D9BBL3	A0A4D9BBL3	CKQg
A0A4D9E1U6	A0A4D9E1U6	CKQd
A0A4D9E6L2	A0A4D9E6L2	CKQq
A0A4D9ECL8	A0A4D9ECL8	CKQf
A0A4D9EKH3	A0A4D9EKH3	CKQq
A0A4D9ELH8	A0A4D9ELH8	CKQi
A0A4D9EWG4	A0A4D9EWG4	CKQk
A0A4E0R0T3	A0A4E0R0T3	CKQq
A0A4P1R719	A0A4P1R719	CKQq
A0A4P1RV95	A0A4P1RV95	CKQq
A0A4P1RVN9	A0A4P1RVN9	CKQq
A0A4P6XHN9	A0A4P6XHN9	CKQq
A0A4P6XN70	A0A4P6XN70	CKQt
A0A4P9Z9D8	A0A4P9Z9D8	CKQq
A0A4Q0A005	A0A4Q0A005	CKQh
A0A4Q0A3B5	A0A4Q0A3B5	CKQq
A0A4Q2DWB3	A0A4Q2DWB3	CKQq
A0A4Q4T340	A0A4Q4T340	CKQs
A0A4Q4TXK6	A0A4Q4TXK6	CKQs
A0A4Q4UL31	A0A4Q4UL31	CKQs
A0A4Q4VVN7	A0A4Q4VVN7	CKQs
A0A4Q4W0T0	A0A4Q4W0T0	CKQs
A0A4Q4WMB2	A0A4Q4WMB2	CKQs
A0A4Q4X987	A0A4Q4X987	CKQs
A0A4Q4XRB1	A0A4Q4XRB1	CKQs
A0A4Q9PD77	A0A4Q9PD77	CKQq
A0A4R8PX92	A0A4R8PX92	CKQs
A0A4S2K801	A0A4S2K801	CKQf
A0A4S2KYT4	A0A4S2KYT4	CKQq
A0A4S2L5A2	A0A4S2L5A2	CKQq
A0A4S2MVE2	A0A4S2MVE2	CKQd
A0A4S2MWW9	A0A4S2MWW9	CKQs
A0A4S3J9I4	A0A4S3J9I4	CKQs
A0A4S4ERG4	A0A4S4ERG4	CKQq
A0A4S4EZU3	A0A4S4EZU3	CKQg
A0A4S4KX45	A0A4S4KX45	CKQa
A0A4S4L0G2	A0A4S4L0G2	CKQq
A0A4S4LR42	A0A4S4LR42	CKQq
A0A4S4MXT2	A0A4S4MXT2	CKQq
A0A4S8IT22	A0A4S8IT22	CKQl
A0A4S8KX84	A0A4S8KX84	CKQw
A0A4S8L4G5	A0A4S8L4G5	CKQw
A0A4S8M988	A0A4S8M988	CKQq
A0A4T0W2Y3	A0A4T0W2Y3	CKQs
A0A4U0U7Q7	A0A4U0U7Q7	CKQs
A0A4U0UY27	A0A4U0UY27	CKQs
A0A4U0VRW4	A0A4U0VRW4	CKQq
A0A4U0WDP4	A0A4U0WDP4	CKQs
A0A4U0XDD5	A0A4U0XDD5	CKQs
A0A4U1F3G6	A0A4U1F3G6	CKQp
A0A4U1FCS3	A0A4U1FCS3	CKQp
A0A4U1FD49	A0A4U1FD49	CKQq
A0A4U5LR85	A0A4U5LR85	CKQc
A0A4U5LX46	A0A4U5LX46	CKQi
A0A4U5QEV7	A0A4U5QEV7	CKQq
A0A4U5QSZ9	A0A4U5QSZ9	CKQq
A0A4U5QW03	A0A4U5QW03	CKQk
A0A4U5QZU8	A0A4U5QZU8	CKQq
A0A4U5UF08	A0A4U5UF08	CKQq
A0A4U5USX5	A0A4U5USX5	CKQq
A0A4U5VR09	A0A4U5VR09	CKQq
A0A4U6UUK7	A0A4U6UUK7	CKQq
A0A4U6VCY2	A0A4U6VCY2	CKQq
A0A4V1IQ88	A0A4V1IQ88	CKQs
A0A4V1J3L7	A0A4V1J3L7	CKQt
A0A4V1XLG3	A0A4V1XLG3	CKQs
A0A4V2MWI0	A0A4V2MWI0	CKQq
A0A4V3SCR9	A0A4V3SCR9	CKQq
A0A4V3WQ87	A0A4V3WQ87	CKQq
A0A4V3XDB2	A0A4V3XDB2	CKQq
A0A4V5N976	A0A4V5N976	CKQs
A0A4V6DHR3	A0A4V6DHR3	CKQs
A0A4W2BN86	A0A4W2BN86	CKQq
A0A4W2BZT9	A0A4W2BZT9	CKQq
A0A4W2D674	A0A4W2D674	CKQq
A0A4W2DB54	A0A4W2DB54	CKQq
A0A4W2DQZ2	A0A4W2DQZ2	CKQq
A0A4W2DZP3	A0A4W2DZP3	CKQq
A0A4W2EGF7	A0A4W2EGF7	CKQq
A0A4W2ETR9	A0A4W2ETR9	CKQq
A0A4W2GDH5	A0A4W2GDH5	CKQq
A0A4W2H862	A0A4W2H862	CKQq
A0A4W2HHC3	A0A4W2HHC3	CKQl
A0A4W2IPC4	A0A4W2IPC4	CKQq
A0A4W2ITG0	A0A4W2ITG0	CKQv
A0A4W3I820	A0A4W3I820	CKQq
A0A4W3ICN7	A0A4W3ICN7	CKQq
A0A4W3IF56	A0A4W3IF56	CKQq
A0A4W4E918	A0A4W4E918	CKQl
A0A4W4EJ49	A0A4W4EJ49	CKQs
A0A4W4ESV1	A0A4W4ESV1	CKQq
A0A4W4F883	A0A4W4F883	CKQq
A0A4W4F8L5	A0A4W4F8L5	CKQq
A0A4W4GFC8	A0A4W4GFC8	CKQm
A0A4W4GPU3	A0A4W4GPU3	CKQq
A0A4W4H5V1	A0A4W4H5V1	CKQa
A0A4W4HGV8	A0A4W4HGV8	CKQq
A0A4W4HLQ8	A0A4W4HLQ8	CKQq
A0A4W5JMD5	A0A4W5JMD5	CKQq
A0A4W5KTF2	A0A4W5KTF2	CKQq
A0A4W5KY12	A0A4W5KY12	CKQq
A0A4W5LY27	A0A4W5LY27	CKQq
A0A4W5LYH4	A0A4W5LYH4	CKQq
A0A4W5LYX5	A0A4W5LYX5	CKQq
A0A4W5M3F0	A0A4W5M3F0	CKQq
A0A4W5M3I0	A0A4W5M3I0	CKQq
A0A4W5M9W1	A0A4W5M9W1	CKQk
A0A4W5MQU7	A0A4W5MQU7	CKQq
A0A4W5MW84	A0A4W5MW84	CKQq
A0A4W5QR55	A0A4W5QR55	CKQq
A0A4W6DNZ0	A0A4W6DNZ0	CKQq
A0A4W6E5C4	A0A4W6E5C4	CKQq
A0A4W6EBT0	A0A4W6EBT0	CKQq
A0A4W6EI81	A0A4W6EI81	CKQq
A0A4W6FYB6	A0A4W6FYB6	CKQq
A0A4X2KIZ3	A0A4X2KIZ3	CKQq
A0A4X2KJ94	A0A4X2KJ94	CKQq
A0A4X2KWG7	A0A4X2KWG7	CKQq
A0A4X2KY37	A0A4X2KY37	CKQq
A0A4X2L957	A0A4X2L957	CKQm
A0A4X2LDL9	A0A4X2LDL9	CKQq
A0A4X2MCM5	A0A4X2MCM5	CKQq
A0A4X3NYQ7	A0A4X3NYQ7	CKQh
A0A4X3PGQ1	A0A4X3PGQ1	CKQl
A0A4Y1ZZX0	A0A4Y1ZZX0	CKQf
A0A4Y2BB37	A0A4Y2BB37	CKQp
A0A4Y2BV11	A0A4Y2BV11	CKQk
A0A4Y2C257	A0A4Y2C257	CKQs
A0A4Y2HBI4	A0A4Y2HBI4	CKQf
A0A4Y2IS93	A0A4Y2IS93	CKQq
A0A4Y2JES4	A0A4Y2JES4	CKQq
A0A4Y2KZV3	A0A4Y2KZV3	CKQq
A0A4Y2LWN4	A0A4Y2LWN4	CKQt
A0A4Y2M7M5	A0A4Y2M7M5	CKQm
A0A4Y2PJI6	A0A4Y2PJI6	CKQe
A0A4Y2R5W1	A0A4Y2R5W1	CKQa
A0A4Y7ISK4	A0A4Y7ISK4	CKQq
A0A4Y7KS25	A0A4Y7KS25	CKQy
A0A4Y7PQ69	A0A4Y7PQ69	CKQs
A0A4Y7Q8X1	A0A4Y7Q8X1	CKQa
A0A4Y7SKK3	A0A4Y7SKK3	CKQq
A0A4Y8DB24	A0A4Y8DB24	CKQe
A0A4Y8DCW9	A0A4Y8DCW9	CKQa
A0A4Y8DF55	A0A4Y8DF55	CKQs
A0A4Y9YHE3	A0A4Y9YHE3	CKQq
A0A4Y9ZZ76	A0A4Y9ZZ76	CKQq
A0A4Z0Z6C2	A0A4Z0Z6C2	CKQs
A0A4Z1IR75	A0A4Z1IR75	CKQs
A0A4Z1JIB9	A0A4Z1JIB9	CKQs
A0A4Z1KWS6	A0A4Z1KWS6	CKQs
A0A4Z1P5R5	A0A4Z1P5R5	CKQi
A0A4Z1PCF7	A0A4Z1PCF7	CKQs
A0A4Z2B476	A0A4Z2B476	CKQq
A0A4Z2B6F3	A0A4Z2B6F3	CKQi
A0A4Z2C050	A0A4Z2C050	CKQq
A0A4Z2C8Q2	A0A4Z2C8Q2	CKQq
A0A4Z2CAZ9	A0A4Z2CAZ9	CKQr
A0A4Z2DLY3	A0A4Z2DLY3	CKQv
A0A4Z2H158	A0A4Z2H158	CKQa
A0A4Z2HTF6	A0A4Z2HTF6	CKQq
A0A4Z2IBM3	A0A4Z2IBM3	CKQq
A0A4Z2IKS2	A0A4Z2IKS2	CKQq
A0A504YV15	A0A504YV15	CKQq
A0A507BF41	A0A507BF41	CKQs
A0A507DV28	A0A507DV28	CKQq
A0A507E1S2	A0A507E1S2	CKQq
A0A507FCY7	A0A507FCY7	CKQq
A0A507QKV6	A0A507QKV6	CKQs
A0A512UDP0	A0A512UDP0	CKQt
A0A512UHQ6	A0A512UHQ6	CKQq
A0A517L290	A0A517L290	CKQi
A0A517L4E2	A0A517L4E2	CKQs
A0A517LFK1	A0A517LFK1	CKQr
A0A540K6X2	A0A540K6X2	CKQq
A0A540L238	A0A540L238	CKQq
A0A540N2N3	A0A540N2N3	CKQq
A0A540N9U4	A0A540N9U4	CKQq
A0A545A688	A0A545A688	CKQs
A0A545VBR2	A0A545VBR2	CKQs
A0A550BX64	A0A550BX64	CKQq
A0A550CTN4	A0A550CTN4	CKQq
A0A553I563	A0A553I563	CKQs
A0A553N934	A0A553N934	CKQq
A0A553NUQ0	A0A553NUQ0	CKQq
A0A553P6K5	A0A553P6K5	CKQq
A0A553PIV1	A0A553PIV1	CKQq
A0A553PIV5	A0A553PIV5	CKQq
A0A553PNX5	A0A553PNX5	CKQq
A0A553PXT3	A0A553PXT3	CKQq
A0A553QCH0	A0A553QCH0	CKQq
A0A553QCJ7	A0A553QCJ7	CKQq
A0A553QTE7	A0A553QTE7	CKQq
A0A553QTE8	A0A553QTE8	CKQq
A0A553QTF6	A0A553QTF6	CKQq
A0A553QUL6	A0A553QUL6	CKQq
A0A553QUP0	A0A553QUP0	CKQq
A0A553QUQ6	A0A553QUQ6	CKQq
A0A553QV62	A0A553QV62	CKQq
A0A553QV88	A0A553QV88	CKQq
A0A553QXI3	A0A553QXI3	CKQi
A0A553QXU8	A0A553QXU8	CKQe
A0A553R818	A0A553R818	CKQr
A0A556UG58	A0A556UG58	CKQq
A0A556V1N9	A0A556V1N9	CKQq
A0A559M6B7	A0A559M6B7	CKQy
A0A565CR88	A0A565CR88	CKQq
A0A5A7NWB8	A0A5A7NWB8	CKQq
A0A5A7PVY7	A0A5A7PVY7	CKQq
A0A5A7Q1B0	A0A5A7Q1B0	CKQv
A0A5A7QXV0	A0A5A7QXV0	CKQq
A0A5A7QXX8	A0A5A7QXX8	CKQq
A0A5A7RB40	A0A5A7RB40	CKQq
A0A5A7V3N9	A0A5A7V3N9	CKQq
A0A5A8CDP1	A0A5A8CDP1	CKQq
A0A5A9NDE3	A0A5A9NDE3	CKQq
A0A5A9NDJ4	A0A5A9NDJ4	CKQq
A0A5A9NM96	A0A5A9NM96	CKQd
A0A5A9PD29	A0A5A9PD29	CKQq
A0A5A9PIH6	A0A5A9PIH6	CKQq
A0A5A9PNA7	A0A5A9PNA7	CKQq
A0A5A9PSE6	A0A5A9PSE6	CKQa
A0A5A9PT52	A0A5A9PT52	CKQq
A0A5B0NMJ7	A0A5B0NMJ7	CKQn
A0A5B0NWE6	A0A5B0NWE6	CKQq
A0A5B0Q9R5	A0A5B0Q9R5	CKQn
A0A5B1R3N5	A0A5B1R3N5	CKQq
A0A5B6VAL5	A0A5B6VAL5	CKQf
A0A5B6W7F1	A0A5B6W7F1	CKQq
A0A5B6WMP5	A0A5B6WMP5	CKQi
A0A5B7DE70	A0A5B7DE70	CKQq
A0A5B7DIZ2	A0A5B7DIZ2	CKQl
A0A5B7DXS5	A0A5B7DXS5	CKQs
A0A5B7EFC6	A0A5B7EFC6	CKQq
A0A5B7GI84	A0A5B7GI84	CKQk
A0A5B8MLR2	A0A5B8MLR2	CKQq
A0A5C2RZ45	A0A5C2RZ45	CKQq
A0A5C3F3N1	A0A5C3F3N1	CKQq
A0A5C3FE28	A0A5C3FE28	CKQv
A0A5C3KVN8	A0A5C3KVN8	CKQq
A0A5C3LKV5	A0A5C3LKV5	CKQq
A0A5C3P4L1	A0A5C3P4L1	CKQq
A0A5C3Q6C7	A0A5C3Q6C7	CKQq
A0A5C6MQC6	A0A5C6MQC6	CKQq
A0A5C6MUZ4	A0A5C6MUZ4	CKQd
A0A5C6NHC4	A0A5C6NHC4	CKQq
A0A5D2U580	A0A5D2U580	CKQq
A0A5D2U596	A0A5D2U596	CKQq
A0A5D2UIF8	A0A5D2UIF8	CKQq
A0A5D2US46	A0A5D2US46	CKQq
A0A5D2US62	A0A5D2US62	CKQq
A0A5D2VJN6	A0A5D2VJN6	CKQq
A0A5D2VKK8	A0A5D2VKK8	CKQq
A0A5D2VPP9	A0A5D2VPP9	CKQv
A0A5D2XXA6	A0A5D2XXA6	CKQa
A0A5D2YFD7	A0A5D2YFD7	CKQq
A0A5D2YT69	A0A5D2YT69	CKQq
A0A5D2Z1G9	A0A5D2Z1G9	CKQq
A0A5D2ZR13	A0A5D2ZR13	CKQv
A0A5D3CW53	A0A5D3CW53	CKQe
A0A5D6XM39	A0A5D6XM39	CKQs
A0A5D6Y9A0	A0A5D6Y9A0	CKQk
A0A5D6YCA9	A0A5D6YCA9	CKQc
A0A5E4BF92	A0A5E4BF92	CKQq
A0A5E4BIJ8	A0A5E4BIJ8	CKQq
A0A5E4BIS6	A0A5E4BIS6	CKQq
A0A5E4BIY1	A0A5E4BIY1	CKQq
A0A5E4CKU9	A0A5E4CKU9	CKQq
A0A5E4CKV4	A0A5E4CKV4	CKQq
A0A5E4CKW7	A0A5E4CKW7	CKQq
A0A5E4CNE8	A0A5E4CNE8	CKQp
A0A5E4CXN1	A0A5E4CXN1	CKQq
A0A5E4E5R9	A0A5E4E5R9	CKQq
A0A5E4E6C6	A0A5E4E6C6	CKQq
A0A5E4E925	A0A5E4E925	CKQq
A0A5E4EGW8	A0A5E4EGW8	CKQh
A0A5E4F7J5	A0A5E4F7J5	CKQq
A0A5E4F7M6	A0A5E4F7M6	CKQq
A0A5E4GN20	A0A5E4GN20	CKQk
A0A5E4M494	A0A5E4M494	CKQq
A0A5E4QQX4	A0A5E4QQX4	CKQq
A0A5E8B1V5	A0A5E8B1V5	CKQs
A0A5F4VVM7	A0A5F4VVM7	CKQq
A0A5F4WE21	A0A5F4WE21	CKQq
A0A5F5PR89	A0A5F5PR89	CKQs
A0A5F8A9Q1	A0A5F8A9Q1	CKQq
A0A5F8GBS1	A0A5F8GBS1	CKQq
[truncated: 3,180 more rows]

## Sheet: CKQX OCCURENCES
Calculated occurrences of each CKQX sequence within the UniProt search results
CKQX sequence	Count	% Prevalance
CKQa	63	1.21669
CKQc	55	1.06219
CKQd	229	4.42256
CKQe	61	1.17806
CKQf	42	0.811124
CKQg	47	0.907686
CKQh	57	1.10081
CKQi	348	6.72074
CKQk	149	2.87756
CKQl	266	5.13712
CKQm	39	0.753187
CKQn	78	1.50637
CKQp	44	0.849749
CKQq	2754	53.1866
CKQr	162	3.12862
CKQs	624	12.051
CKQt	54	1.04287
CKQv	67	1.29394
CKQw	13	0.251062
CKQy	26	0.502124
