# Supplementary material for: A comprehensive in vivo screen of yeast farnesyltransferase activity reveals broad reactivity across a majority of CXXX sequences
Source: G3 (Bethesda). 2023 Apr 29;13(7):jkad094. doi: 10.1093/g3journal/jkad094 (PMC10320760; doi:10.1093/g3journal/jkad094)
Supplement: jkad094_Supplementary_Data [file jkad094_supplementary_data.zip › File_S4_G3-2023-404101.xlsx]

## Sheet: HM SCORES
Sequence	Ydj1_HM	Ras_HM
CAAA	4.26565	1.20289
CAAC	3.74374	2.1371
CAAD	3.25384	0.48498
CAAE	3.24454	0.385576
CAAF	4.65212	2.04731
CAAG	4.25616	0.39502
CAAH	4.73953	0.961038
CAAI	4.3314	1.57082
CAAK	2.39705	0.461557
CAAL	4.10722	1.24906
CAAM	4.47156	4.9581
CAAN	4.64702	1.13972
CAAP	1.85282	0.471958
CAAQ	4.8249	5.62749
CAAR	1.94462	0.35384
CAAS	4.81629	2.57779
CAAT	4.4935	1.00721
CAAV	4.53231	1.01001
CAAW	3.77946	0.605113
CAAY	4.82317	1.07565
CACA	2.94198	4.934
CACC	2.54154	6.94435
CACD	3.51074	3.71255
CACE	3.75954	3.67792
CACF	3.31546	6.82592
CACG	3.72461	3.71746
CACH	4.19376	4.34197
CACI	2.87376	4.94498
CACK	2.58677	3.72587
CACL	3.31912	4.65968
CACM	3.46954	19.9963
CACN	4.4629	5.07243
CACP	1.61152	3.91552
CACQ	3.78959	17.2177
CACR	1.62821	3.75612
CACS	3.69674	7.34053
CACT	3.5174	4.62291
CACV	3.24705	4.74391
CACW	2.8548	3.94534
CACY	3.6452	4.44524
CADA	1.78242	1.34979
CADC	1.69401	2.20333
CADD	1.65145	0.543189
CADE	1.72664	0.411336
CADF	2.20515	1.59363
CADG	2.22091	0.429689
CADH	2.91592	1.14839
CADI	1.72313	1.57993
CADK	1.37261	0.453126
CADL	1.90234	1.33326
CADM	2.70702	4.44205
CADN	2.27863	1.14452
CADP	0.739966	0.556787
CADQ	2.97394	4.99109
CADR	0.961889	0.390469
CADS	2.35956	2.54063
CADT	2.07268	1.03061
CADV	1.99289	1.04092
CADW	1.6663	0.673182
CADY	2.09362	1.18924
CAEA	2.49593	1.19289
CAEC	2.58929	2.15695
CAED	1.92116	0.491163
CAEE	2.04975	0.348118
CAEF	2.83366	1.47451
CAEG	2.56623	0.435385
CAEH	2.82021	0.932301
CAEI	2.17174	1.57049
CAEK	1.63448	0.431747
CAEL	2.27973	1.22267
CAEM	3.69161	4.41851
CAEN	2.72815	1.10455
CAEP	1.12007	0.428436
CAEQ	3.79378	4.8886
CAER	1.22611	0.371253
CAES	3.31239	2.58805
CAET	2.68754	0.996497
CAEV	2.62366	0.98131
CAEW	2.03817	0.660116
CAEY	2.37133	1.09147
CAFA	5.22889	2.06428
CAFC	3.61129	5.0522
CAFD	4.29509	1.17721
CAFE	4.54808	1.08737
CAFF	5.52202	2.27111
CAFG	5.43693	1.10647
CAFH	6.41286	1.73906
CAFI	4.40486	2.38496
CAFK	3.43125	1.18225
CAFL	4.49326	2.00341
CAFM	4.47322	10.85
CAFN	5.71414	1.83455
CAFP	2.35304	1.16976
CAFQ	5.83162	7.31861
CAFR	2.61195	1.02742
CAFS	6.13611	3.29982
CAFT	5.4597	1.80552
CAFV	5.34672	1.79825
CAFW	4.18129	1.42589
CAFY	4.8941	1.8875
CAGA	3.31708	1.13637
CAGC	2.8793	2.08401
CAGD	2.42162	0.442449
CAGE	2.49754	0.372661
CAGF	4.0054	1.42147
CAGG	3.25447	0.394624
CAGH	4.30898	1.04403
CAGI	3.14681	1.50555
CAGK	2.11708	0.449345
CAGL	3.22225	1.22866
CAGM	3.81955	4.42505
CAGN	3.47213	1.0549
CAGP	1.53545	0.459624
CAGQ	4.09475	4.89588
CAGR	1.70187	0.369896
CAGS	4.03168	2.52444
CAGT	3.55721	0.983716
CAGV	3.69574	0.962868
CAGW	3.41445	0.697241
CAGY	3.88923	1.09316
CAHA	4.60747	1.68324
CAHC	3.85213	2.34361
CAHD	3.09187	0.599395
CAHE	3.58955	0.553015
CAHF	4.32503	1.59652
CAHG	4.19265	0.621718
CAHH	4.78166	1.34418
CAHI	4.07846	1.74167
CAHK	2.47452	0.636735
CAHL	3.83565	1.58313
CAHM	4.68371	4.69324
CAHN	4.57254	1.16196
CAHP	1.81375	0.721734
CAHQ	4.74306	5.32849
CAHR	1.92315	0.505426
CAHS	4.73323	2.68882
CAHT	4.50662	1.14165
CAHV	4.63889	1.25802
CAHW	3.17711	0.813984
CAHY	3.74703	1.22417
CAIA	4.12783	15.117
CAIC	3.63848	16.4852
CAID	4.45029	7.90618
CAIE	4.61511	7.21641
CAIF	4.34344	14.7483
CAIG	4.49064	7.96999
CAIH	5.23087	9.70626
CAII	3.45019	15.3879
CAIK	4.4959	6.86976
CAIL	3.86132	14.1937
CAIM	4.09766	19.939
CAIN	5.60516	13.7179
CAIP	2.51511	6.87951
CAIQ	4.96233	19.3869
CAIR	2.97301	6.77169
CAIS	4.51432	18.7563
CAIT	4.447	14.4287
CAIV	4.14898	15.3436
CAIW	3.68833	7.18997
CAIY	4.50247	11.2621
CAKA	1.66632	1.05042
CAKC	1.48764	2.0125
CAKD	1.52033	0.345395
CAKE	1.63218	0.297604
CAKF	2.00704	1.39169
CAKG	2.06277	0.286596
CAKH	2.25998	0.89507
CAKI	1.62706	1.47632
CAKK	1.22798	0.365468
CAKL	1.78457	1.17013
CAKM	2.32548	4.31042
CAKN	2.21156	1.0108
CAKP	0.689383	0.387533
CAKQ	2.67626	4.8198
CAKR	0.81553	0.25374
CAKS	2.23131	2.44137
CAKT	1.95872	0.917969
CAKV	1.94891	0.925382
CAKW	1.53561	0.594123
CAKY	1.92444	1.04055
CALA	4.02094	5.51226
CALC	3.29562	10.2066
CALD	4.20056	2.82851
CALE	4.26561	2.8148
CALF	4.50004	4.44405
CALG	4.59685	2.83719
CALH	5.31199	3.54004
CALI	3.6302	4.0145
CALK	3.53945	2.77971
CALL	3.8381	3.75264
CALM	3.83681	16.1698
CALN	4.83584	4.54089
CALP	2.35366	2.93586
CALQ	5.33462	19.2835
CALR	2.20262	2.77818
CALS	4.91138	8.06978
CALT	4.26805	4.05696
CALV	4.4005	3.756
CALW	3.99206	3.02319
CALY	4.46948	3.53389
CAMA	4.7297	4.33585
CAMC	3.74607	8.25604
CAMD	4.40566	2.62175
CAME	4.35984	2.49056
CAMF	4.77445	5.43715
CAMG	5.24962	2.47627
CAMH	6.27239	3.49999
CAMI	4.2522	3.82212
CAMK	3.62726	2.49643
CAML	4.49917	3.5529
CAMM	4.40409	12.9613
CAMN	5.23578	3.62116
CAMP	2.19693	2.6602
CAMQ	5.52414	14.1644
CAMR	2.44493	2.64406
CAMS	5.41315	6.61241
CAMT	5.09135	3.70066
CAMV	4.75813	3.55474
CAMW	4.01542	2.76234
CAMY	5.02796	3.76825
CANA	3.89713	1.11921
CANC	3.28747	2.09121
CAND	2.81777	0.47613
CANE	2.84327	0.413185
CANF	4.27214	1.47237
CANG	3.88479	0.390597
CANH	4.53344	0.937134
CANI	3.27624	1.55546
CANK	2.20772	0.447867
CANL	3.24405	1.23533
CANM	4.11895	4.93334
CANN	4.22366	1.05394
CANP	1.68981	0.645111
CANQ	4.34287	5.0054
CANR	1.79252	0.345668
CANS	4.37427	2.51966
CANT	4.01593	0.999223
CANV	4.07687	0.965747
CANW	3.04851	0.643883
CANY	3.55342	1.10894
CAPA	4.59806	1.25131
CAPC	3.47997	2.21115
CAPD	3.92658	0.5728
CAPE	3.13979	0.430339
CAPF	4.48123	1.90632
CAPG	5.01619	0.441152
CAPH	4.67174	1.01514
CAPI	4.31404	1.61069
CAPK	2.49553	0.482467
CAPL	4.27817	1.27673
CAPM	4.74361	4.56043
CAPN	4.77462	1.14596
CAPP	2.00745	0.575276
CAPQ	4.9726	5.21657
CAPR	2.08425	0.389683
CAPS	5.04298	2.62324
CAPT	4.8247	1.06719
CAPV	4.79265	1.08956
CAPW	3.75087	0.714321
CAPY	4.73071	1.16084
CAQA	4.29662	1.25372
CAQC	4.23389	2.8596
CAQD	3.45277	0.627308
CAQE	3.54709	0.482471
CAQF	4.82423	1.59353
CAQG	4.45512	0.515775
CAQH	4.69867	1.19204
CAQI	4.07047	1.7288
CAQK	2.58066	0.485377
CAQL	4.24839	1.38229
CAQM	4.67119	6.0339
CAQN	4.64446	1.15724
CAQP	1.99197	0.717654
CAQQ	4.78423	5.2262
CAQR	1.98706	0.664095
CAQS	4.92464	2.6335
CAQT	4.59347	1.11413
CAQV	4.66683	1.06741
CAQW	3.7848	0.699044
CAQY	4.62902	1.20472
CARA	1.66787	1.2692
CARC	1.39669	2.04149
CARD	1.51534	0.446721
CARE	1.63021	0.328578
CARF	2.08778	1.40921
CARG	2.13487	0.355993
CARH	2.26524	1.05976
CARI	1.60742	1.48788
CARK	1.20444	0.339914
CARL	1.81989	1.21579
CARM	2.16569	4.38133
CARN	2.22314	1.01581
CARP	0.681983	0.409086
CARQ	2.36003	4.83441
CARR	0.786847	0.355322
CARS	2.15876	2.48222
CART	2.01793	1.02627
CARV	1.9722	0.967923
CARW	1.53233	0.602847
CARY	1.94219	1.08283
CASA	3.9118	1.08531
CASC	3.46351	2.07966
CASD	2.69118	0.393629
CASE	2.80285	0.268382
CASF	4.60311	1.47912
CASG	3.84583	0.276631
CASH	4.86914	0.903981
CASI	3.83559	1.42609
CASK	2.24335	0.342886
CASL	3.80108	1.20454
CASM	4.33849	4.42945
CASN	4.3973	0.980021
CASP	1.71849	0.37992
CASQ	4.63344	4.86551
CASR	1.83897	0.266224
CASS	4.62487	2.51151
CAST	4.22623	0.932612
CASV	4.15832	0.934274
CASW	3.68622	0.482322
CASY	4.38299	1.01098
CATA	4.57868	1.11979
CATC	4.16036	3.97448
CATD	3.73045	0.403689
CATE	3.6274	0.29175
CATF	4.9148	2.18157
CATG	4.61717	0.336873
CATH	5.26908	1.04383
CATI	4.44201	1.484
CATK	2.83403	0.456762
CATL	4.52384	1.21766
CATM	4.80888	7.41784
CATN	4.90561	1.07226
CATP	1.96766	0.418689
CATQ	4.75213	6.21756
CATR	2.11061	0.306709
CATS	5.07984	2.93253
CATT	4.69516	0.969621
CATV	4.80064	0.996149
CATW	3.79659	0.550883
CATY	4.66778	1.03998
CAVA	3.92472	7.23254
CAVC	3.49453	11.5243
CAVD	4.36864	3.57887
CAVE	4.54972	3.49832
CAVF	4.47745	5.77068
CAVG	5.15885	3.81464
CAVH	5.64483	4.52306
CAVI	3.99338	5.03668
CAVK	3.81485	3.58244
CAVL	4.11228	5.16136
CAVM	3.97081	16.5831
CAVN	5.24309	7.01591
CAVP	2.12561	3.58132
CAVQ	5.25835	12.0544
CAVR	2.47085	3.48141
CAVS	4.68712	11.7423
CAVT	4.73537	5.84948
CAVV	4.2336	5.82108
CAVW	3.91839	3.74056
CAVY	4.59734	4.31275
CAWA	4.81827	1.86296
CAWC	3.33584	2.76692
CAWD	3.62385	1.1083
CAWE	4.06952	0.997903
CAWF	4.20159	2.19077
CAWG	4.90808	1.03994
CAWH	4.92495	1.71676
CAWI	4.0353	2.31746
CAWK	2.65989	1.05519
CAWL	4.24013	1.9019
CAWM	4.2896	5.66878
CAWN	5.16888	1.79034
CAWP	2.00446	1.19878
CAWQ	5.12403	7.26333
CAWR	2.24861	1.07539
CAWS	5.10441	3.15483
CAWT	4.87628	1.63383
CAWV	4.26986	1.65523
CAWW	3.68664	1.32178
CAWY	4.05601	1.77275
CAYA	4.89648	1.49193
CAYC	3.74972	2.33288
CAYD	3.14742	0.531806
CAYE	4.23205	0.435544
CAYF	4.48766	1.62443
CAYG	4.69824	0.671975
CAYH	4.69802	1.22962
CAYI	4.07208	1.77874
CAYK	2.54066	0.714031
CAYL	3.92035	1.36701
CAYM	4.63246	4.86906
CAYN	4.96827	1.2387
CAYP	2.0036	0.604037
CAYQ	5.21183	5.25691
CAYR	2.07934	0.459858
CAYS	5.25042	2.65442
CAYT	4.71787	1.16515
CAYV	4.6261	1.18215
CAYW	3.49834	0.799334
CAYY	4.40893	1.30242
CCAA	3.9373	1.46979
CCAC	3.0229	2.9663
CCAD	2.88798	0.628558
CCAE	2.93784	0.541367
CCAF	3.62499	2.21206
CCAG	3.36279	0.641509
CCAH	3.73743	1.05364
CCAI	3.52786	1.18107
CCAK	1.89391	0.604744
CCAL	3.30811	0.959354
CCAM	3.69181	6.00226
CCAN	3.80435	1.73196
CCAP	1.99155	0.617219
CCAQ	4.17712	4.4286
CCAR	1.59025	0.686777
CCAS	3.9027	1.29148
CCAT	3.73263	1.05357
CCAV	3.60137	1.26472
CCAW	3.04265	0.67096
CCAY	3.82286	1.10832
CCCA	2.80709	4.40611
CCCC	2.01416	6.97875
CCCD	3.33835	3.06134
CCCE	3.6463	3.03892
CCCF	2.48179	6.19588
CCCG	3.0247	3.16916
CCCH	3.38512	3.63979
CCCI	2.26368	3.76045
CCCK	2.27708	3.07426
CCCL	2.71347	3.57519
CCCM	2.88325	20.2457
CCCN	3.81369	4.86988
CCCP	1.9437	3.266
CCCQ	3.33527	15.224
CCCR	1.4673	3.29427
CCCS	2.97661	5.25943
CCCT	2.94999	3.87448
CCCV	2.50957	4.20383
CCCW	2.31146	3.2164
CCCY	2.83835	3.68313
CCDA	1.83606	1.64149
CCDC	1.35516	3.05733
CCDD	1.66758	0.711571
CCDE	1.80193	0.59193
CCDF	1.56001	1.78319
CCDG	1.70952	0.700981
CCDH	2.2958	1.2658
CCDI	1.30157	1.21499
CCDK	1.25145	0.621117
CCDL	1.48522	1.06836
CCDM	2.30926	5.51102
CCDN	1.81794	1.76156
CCDP	1.26068	0.726852
CCDQ	2.70814	3.81701
CCDR	0.989497	0.74821
CCDS	1.82795	1.27912
CCDT	1.6938	1.10178
CCDV	1.44393	1.32043
CCDW	1.31148	0.763832
CCDY	1.47529	1.24672
CCEA	2.61198	1.38945
CCEC	2.31285	2.9158
CCED	1.99971	0.564398
CCEE	2.18745	0.433566
CCEF	2.25093	1.56891
CCEG	2.11726	0.61153
CCEH	2.26251	0.954562
CCEI	1.8126	1.1104
CCEK	1.57573	0.504591
CCEL	1.92502	0.862622
CCEM	3.35626	5.39233
CCEN	2.32987	1.62644
CCEP	1.7032	0.503354
CCEQ	3.5904	3.61936
CCER	1.31613	0.633847
CCES	2.8432	1.23139
CCET	2.37107	0.972516
CCEV	2.13713	1.16568
CCEW	1.74577	0.65562
CCEY	1.81542	1.0538
CCFA	4.24732	2.80013
CCFC	2.23724	6.35035
CCFD	3.27602	1.78974
CCFE	3.58816	1.71212
CCFF	3.84168	2.90481
CCFG	3.89035	1.82191
CCFH	4.75754	2.30062
CCFI	2.9481	2.46417
CCFK	2.27489	1.79439
CCFL	3.04093	2.18266
CCFM	3.04026	12.3631
CCFN	4.21825	2.89574
CCFP	1.83855	1.78397
CCFQ	4.53062	6.58867
CCFR	1.60436	1.82931
CCFS	4.56931	2.48246
CCFT	4.04562	2.32084
CCFV	3.76257	2.52191
CCFW	2.79127	1.96069
CCFY	3.24058	2.38912
CCGA	2.48267	1.36799
CCGC	1.6524	2.87792
CCGD	1.5497	0.550748
CCGE	1.68477	0.493173
CCGF	2.4722	1.55094
CCGG	1.85504	0.605833
CCGH	2.80081	1.10135
CCGI	1.8372	1.08053
CCGK	1.10787	0.557253
CCGL	1.91707	0.903679
CCGM	2.53373	5.43393
CCGN	2.12338	1.61186
CCGP	1.16811	0.569606
CCGQ	2.9409	3.66171
CCGR	0.841422	0.667554
CCGS	2.61202	1.20284
CCGT	2.29027	0.994799
CCGV	2.25873	1.1823
CCGW	2.17157	0.727808
CCGY	2.38286	1.09055
CCHA	4.04102	1.93256
CCHC	2.89319	3.15522
CCHD	2.48792	0.725384
CCHE	3.04474	0.691217
CCHF	3.0598	1.74368
CCHG	3.06117	0.850617
CCHH	3.54146	1.41919
CCHI	3.03681	1.33433
CCHK	1.73327	0.762333
CCHL	2.79844	1.27583
CCHM	3.66586	5.71982
CCHN	3.49177	1.73661
CCHP	1.71438	0.849406
CCHQ	3.85717	4.112
CCHR	1.33068	0.820775
CCHS	3.58154	1.38492
CCHT	3.50765	1.17043
CCHV	3.46985	1.49514
CCHW	2.2022	0.862242
CCHY	2.50862	1.23925
CCIA	3.77078	14.3947
CCIC	2.88894	16.3251
CCID	4.05574	7.06055
CCIE	4.27971	6.383
CCIF	3.28761	13.9239
CCIG	3.56857	7.22728
CCIH	4.20007	8.80966
CCII	2.61794	14.0089
CCIK	3.96406	6.02375
CCIL	3.03351	12.9148
CCIM	3.28921	19.9939
CCIN	4.73378	13.3209
CCIP	2.62513	6.03556
CCIQ	4.28585	17.1988
CCIR	2.58993	6.11543
CCIS	3.57203	16.4807
CCIT	3.65744	13.4858
CCIV	3.18934	14.6091
CCIW	2.92282	6.26661
CCIY	3.47346	10.3056
CCKA	1.69871	1.33127
CCKC	1.12754	2.85565
CCKD	1.51522	0.502925
CCKE	1.68622	0.467346
CCKF	1.34065	1.5704
CCKG	1.53014	0.547036
CCKH	1.61862	1.00163
CCKI	1.18425	1.10053
CCKK	1.08557	0.522606
CCKL	1.3462	0.894382
CCKM	1.90646	5.36854
CCKN	1.72962	1.61698
CCKP	1.18885	0.546745
CCKQ	2.38922	3.63486
CCKR	0.821891	0.600629
CCKS	1.67846	1.169
CCKT	1.55859	0.978283
CCKV	1.37871	1.19404
CCKW	1.15954	0.673921
CCKY	1.28487	1.08717
CCLA	3.59505	5.7806
CCLC	2.47725	11.0372
CCLD	3.73717	2.97352
CCLE	3.86137	2.97202
CCLF	3.37537	4.61024
CCLG	3.60594	3.08512
CCLH	4.21234	3.63408
CCLI	2.72911	3.62619
CCLK	2.93876	2.92433
CCLL	2.94144	3.46437
CCLM	2.95952	17.2154
CCLN	3.89563	5.13456
CCLP	2.39485	3.08255
CCLQ	4.5893	18.086
CCLR	1.7507	3.11255
CCLS	3.90025	6.7849
CCLT	3.40965	4.10475
CCLV	3.37202	4.01215
CCLW	3.15772	3.09047
CCLY	3.37163	3.568
CCMA	4.30739	4.33401
CCMC	2.93127	8.81649
CCMD	3.94584	2.49658
CCME	3.95918	2.3776
CCMF	3.65336	5.33316
CCMG	4.26229	2.45401
CCMH	5.17633	3.32385
CCMI	3.35469	3.16363
CCMK	3.03016	2.37087
CCML	3.60609	2.99445
CCMM	3.53038	13.7367
CCMN	4.29914	3.94465
CCMP	2.2417	2.53672
CCMQ	4.7824	12.6968
CCMR	1.99659	2.70826
CCMS	4.4056	5.05735
CCMT	4.23652	3.47828
CCMV	3.73323	3.5407
CCMW	3.18466	2.55944
CCMY	3.93369	3.53217
CCNA	3.4148	1.4318
CCNC	2.41266	2.96609
CCND	2.29794	0.665398
CCNE	2.38259	0.614666
CCNF	3.09103	1.68281
CCNG	2.83744	0.682775
CCNH	3.37736	1.07543
CCNI	2.31871	1.2114
CCNK	1.5506	0.636744
CCNL	2.29096	0.991316
CCNM	3.18522	6.0232
CCNN	3.227	1.69187
CCNP	1.67456	0.836062
CCNQ	3.54111	3.8522
CCNR	1.28417	0.724296
CCNS	3.3067	1.27903
CCNT	3.10109	1.09128
CCNV	2.99195	1.26615
CCNW	2.15773	0.755419
CCNY	2.39914	1.1873
CCPA	4.22589	1.4519
CCPC	2.71532	2.97403
CCPD	3.51691	0.650066
CCPE	2.78927	0.519818
CCPF	3.41028	2.00476
CCPG	4.079	0.621327
CCPH	3.62583	1.04144
CCPI	3.46668	1.15464
CCPK	1.94857	0.559342
CCPL	3.43524	0.920718
CCPM	3.92004	5.53828
CCPN	3.88812	1.67188
CCPP	2.10236	0.654224
CCPQ	4.281	3.95137
CCPR	1.68605	0.656308
CCPS	4.08557	1.27062
CCPT	4.02001	1.04724
CCPV	3.8179	1.27796
CCPW	2.97024	0.713855
CCPY	3.68658	1.1272
CCQA	3.9986	1.60434
CCQC	3.54338	3.7725
CCQD	3.11724	0.854598
CCQE	3.27071	0.721974
CCQF	3.82742	1.84199
CCQG	3.59207	0.845975
CCQH	3.72689	1.36836
CCQI	3.29725	1.42277
CCQK	2.10784	0.712276
CCQL	3.47961	1.17629
CCQM	3.92176	7.16178
CCQN	3.83211	1.83319
CCQP	2.16102	0.946627
CCQQ	4.16678	4.11102
CCQR	1.663	1.08074
CCQS	4.04138	1.4309
CCQT	3.86293	1.24421
CCQV	3.76622	1.40583
CCQW	3.07832	0.848602
CCQY	3.65904	1.3211
CCRA	1.59655	1.65988
CCRC	0.932889	2.99446
CCRD	1.40652	0.714083
CCRE	1.58054	0.608152
CCRF	1.31768	1.69775
CCRG	1.49853	0.726265
CCRH	1.52018	1.27615
CCRI	1.0609	1.22191
CCRK	0.958323	0.606885
CCRL	1.27781	1.04987
CCRM	1.64297	5.54928
CCRN	1.63749	1.73183
CCRP	1.07774	0.678131
CCRQ	1.96929	3.75931
CCRR	0.689505	0.812044
CCRS	1.5022	1.31969
CCRT	1.51409	1.19641
CCRV	1.2983	1.34642
CCRW	1.05256	0.792477
CCRY	1.19892	1.23929
CCSA	3.52023	1.31789
CCSC	2.67946	2.87454
CCSD	2.26211	0.502884
CCSE	2.43294	0.38985
CCSF	3.51276	1.60955
CCSG	2.88925	0.488796
CCSH	3.80382	0.962261
CCSI	2.96883	1.00202
CCSK	1.67698	0.45175
CCSL	2.93875	0.880512
CCSM	3.49552	5.43929
CCSN	3.49141	1.53794
CCSP	1.794	0.490857
CCSQ	3.92244	3.6323
CCSR	1.42137	0.564839
CCSS	3.64806	1.19087
CCST	3.40215	0.944652
CCSV	3.16416	1.15466
CCSW	2.8862	0.513845
CCSY	3.31947	1.00932
CCTA	4.3055	2.29006
CCTC	3.49469	5.70705
CCTD	3.41977	1.45064
CCTE	3.37586	1.35091
CCTF	3.94284	3.24969
CCTG	3.77897	1.48673
CCTH	4.32215	2.03981
CCTI	3.69363	1.99763
CCTK	2.38605	1.50332
CCTL	3.7799	1.83133
CCTM	4.0843	9.36538
CCTN	4.11811	2.56787
CCTP	2.16156	1.46732
CCTQ	4.15951	5.92204
CCTR	1.8114	1.54302
CCTS	4.22142	2.54959
CCTT	3.98947	1.91935
CCTV	3.92487	2.15423
CCTW	3.11496	1.5201
CCTY	3.72264	1.97602
CCVA	3.55415	6.97033
CCVC	2.73148	11.8244
CCVD	3.96057	3.19334
CCVE	4.2008	3.12501
CCVF	3.40811	5.40632
CCVG	4.22327	3.53202
CCVH	4.60051	4.08656
CCVI	3.14762	4.11783
CCVK	3.26949	3.19652
CCVL	3.27095	4.34255
CCVM	3.14884	17.0982
CCVN	4.3582	7.07904
CCVP	2.22212	3.19748
CCVQ	4.56835	10.3264
CCVR	2.07426	3.28524
CCVS	3.73132	9.92689
CCVT	3.93229	5.36674
CCVV	3.26045	5.54669
CCVW	3.13937	3.2773
CCVY	3.55482	3.81632
CCWA	3.71821	1.6828
CCWC	1.84328	3.14906
CCWD	2.48628	0.804815
CCWE	2.9911	0.706632
CCWF	2.40274	1.90846
CCWG	3.24299	0.839365
CCWH	3.15113	1.3623
CCWI	2.46003	1.48065
CCWK	1.38502	0.751311
CCWL	2.66929	1.16514
CCWM	2.73813	6.26588
CCWN	3.55448	1.93551
CCWP	1.37146	0.896976
CCWQ	3.70453	5.61738
CCWR	1.12251	0.961269
CCWS	3.4191	1.42145
CCWT	3.3437	1.23313
CCWV	2.56721	1.46288
CCWW	2.17812	0.940569
CCWY	2.28399	1.35835
CCYA	4.2088	1.93867
CCYC	2.66955	3.34192
CCYD	2.42224	0.855227
CCYE	3.56601	0.771179
CCYF	3.1012	1.96902
CCYG	3.44553	1.09831
CCYH	3.33659	1.50206
CCYI	2.9092	1.56884
CCYK	1.67818	1.03706
CCYL	2.76191	1.25715
CCYM	3.49338	6.09307
CCYN	3.76626	2.01078
CCYP	1.783	0.929141
CCYQ	4.20472	4.23786
CCYR	1.36563	0.972639
CCYS	3.9775	1.54795
CCYT	3.59767	1.39136
CCYV	3.33583	1.61671
CCYW	2.40221	1.04502
CCYY	3.04929	1.51493
CDAA	3.23008	0.756929
CDAC	2.8282	1.70575
CDAD	1.79352	0.526541
CDAE	1.66067	0.446853
CDAF	3.48542	1.51984
CDAG	2.49544	0.421538
CDAH	2.90167	0.671745
CDAI	3.15297	0.621128
CDAK	1.1084	0.508597
CDAL	2.61638	0.461263
CDAM	3.50414	2.07016
CDAN	2.97714	0.614841
CDAP	1.12893	0.533496
CDAQ	3.94426	1.8462
CDAR	0.984339	0.406624
CDAS	3.47137	0.837959
CDAT	3.08515	0.456544
CDAV	3.18235	0.526449
CDAW	2.4913	0.661718
CDAY	3.35294	0.533273
CDCA	2.19625	1.37405
CDCC	1.91583	3.399
CDCD	2.34026	0.640118
CDCE	2.46551	0.625199
CDCF	2.4386	3.18446
CDCG	2.25372	0.629989
CDCH	2.64574	0.938687
CDCI	1.98516	0.881298
CDCK	1.58796	0.658912
CDCL	2.11812	0.757894
CDCM	2.79196	13.9944
CDCN	3.08286	1.43356
CDCP	1.17746	0.86307
CDCQ	3.19878	10.3224
CDCR	0.957765	0.69491
CDCS	2.64166	2.4867
CDCT	2.39889	0.95825
CDCV	2.18693	1.14635
CDCW	1.85649	0.88795
CDCY	2.46481	0.788879
CDDA	1.22819	0.850323
CDDC	1.25981	1.71847
CDDD	0.672463	0.531242
CDDE	0.624105	0.419104
CDDF	1.51979	1.01266
CDDG	0.941521	0.402699
CDDH	1.5594	0.80559
CDDI	1.02602	0.576731
CDDK	0.565295	0.446657
CDDL	0.892838	0.49196
CDDM	2.22094	1.5006
CDDN	1.09008	0.566131
CDDP	0.497411	0.564817
CDDQ	2.57463	1.1563
CDDR	0.482938	0.389745
CDDS	1.49598	0.747291
CDDT	1.14567	0.426438
CDDV	1.12426	0.503849
CDDW	0.859478	0.67628
CDDY	1.10473	0.593363
CDEA	1.6918	0.707467
CDEC	1.90518	1.68613
CDED	0.692276	0.493257
CDEE	0.697313	0.369927
CDEF	1.8984	0.907568
CDEG	1.03694	0.422435
CDEH	1.21379	0.603541
CDEI	1.22474	0.581331
CDEK	0.57726	0.439319
CDEL	1.02032	0.395407
CDEM	2.95562	1.49111
CDEN	1.2897	0.540197
CDEP	0.627617	0.450506
CDEQ	3.14457	1.06784
CDER	0.497258	0.384569
CDES	2.19891	0.808749
CDET	1.51063	0.406364
CDEV	1.50514	0.45828
CDEW	0.981452	0.677254
CDEY	1.13253	0.509631
CDFA	4.11045	1.04152
CDFC	2.61289	4.04405
CDFD	2.7519	0.641967
CDFE	2.88134	0.571849
CDFF	4.27247	1.16684
CDFG	3.59335	0.556184
CDFH	4.49214	0.872966
CDFI	3.14356	0.858472
CDFK	2.05974	0.652486
CDFL	2.91956	0.638818
CDFM	3.42294	7.38527
CDFN	3.96139	0.732865
CDFP	1.54629	0.654496
CDFQ	4.86811	2.96052
CDFR	1.5688	0.5034
CDFS	4.70833	0.983186
CDFT	3.96849	0.678056
CDFV	3.9139	0.737884
CDFW	2.81027	0.905692
CDFY	3.34101	0.768322
CDGA	2.12046	0.590342
CDGC	1.80271	1.55258
CDGD	0.800244	0.383939
CDGE	0.752616	0.333866
CDGF	2.67765	0.793928
CDGG	1.3327	0.321071
CDGH	2.31007	0.654665
CDGI	1.80732	0.455793
CDGK	0.66738	0.396313
CDGL	1.57036	0.340795
CDGM	2.69108	1.43704
CDGN	1.64119	0.429952
CDGP	0.650508	0.421091
CDGQ	3.05306	1.01452
CDGR	0.580529	0.322609
CDGS	2.52572	0.684531
CDGT	1.98781	0.332979
CDGV	2.18473	0.379235
CDGW	1.96524	0.653775
CDGY	2.25796	0.450714
CDHA	3.40023	1.23385
CDHC	2.76492	1.90882
CDHD	1.45988	0.637523
CDHE	1.834	0.610859
CDHF	2.98666	1.06561
CDHG	2.26025	0.644803
CDHH	2.77213	1.05145
CDHI	2.72835	0.788546
CDHK	1.0142	0.680342
CDHL	2.17314	0.791899
CDHM	3.54462	1.80187
CDHN	2.73099	0.633649
CDHP	0.918192	0.779839
CDHQ	3.69074	1.54377
CDHR	0.791195	0.554777
CDHS	3.21665	0.945555
CDHT	2.9266	0.587555
CDHV	3.11726	0.771024
CDHW	1.71728	0.867157
CDHY	2.10513	0.678361
CDIA	3.96943	11.0111
CDIC	3.60012	12.3939
CDID	3.86714	4.2878
CDIE	3.90841	3.61775
CDIF	4.05392	10.5609
CDIG	3.60709	4.33658
CDIH	4.27019	5.75703
CDII	3.14892	10.7782
CDIK	4.08443	3.25687
CDIL	3.24766	9.74599
CDIM	4.00741	13.3911
CDIN	4.81245	9.53306
CDIP	2.66839	3.28111
CDIQ	4.95886	11.9456
CDIR	2.8899	3.16454
CDIS	4.04658	13.3565
CDIT	3.91583	10.2181
CDIV	3.67619	11.2001
CDIW	3.27735	3.58664
CDIY	3.90942	7.05978
CDKA	1.20825	0.613652
CDKC	1.14959	1.59034
CDKD	0.637508	0.396147
CDKE	0.625804	0.368071
CDKF	1.41784	0.873416
CDKG	0.879548	0.322304
CDKH	0.999621	0.614969
CDKI	1.02612	0.535824
CDKK	0.516824	0.421698
CDKL	0.871229	0.39153
CDKM	1.93556	1.43168
CDKN	1.11917	0.495104
CDKP	0.542991	0.458261
CDKQ	2.37312	1.0477
CDKR	0.432741	0.315715
CDKS	1.4639	0.710724
CDKT	1.12787	0.376494
CDKV	1.17644	0.451011
CDKW	0.824951	0.659919
CDKY	1.03171	0.507367
CDLA	3.59943	3.22716
CDLC	2.99415	7.93611
CDLD	3.35431	1.03093
CDLE	3.2958	1.03693
CDLF	3.94741	2.07744
CDLG	3.45019	1.02457
CDLH	4.0882	1.4116
CDLI	3.06582	1.22567
CDLK	2.86486	0.987605
CDLL	2.96132	1.1257
CDLM	3.48346	11.4427
CDLN	3.78003	2.17686
CDLP	2.24384	1.15825
CDLQ	5.06805	13.663
CDLR	1.8564	0.991821
CDLS	4.18053	4.4908
CDLT	3.47378	1.66715
CDLV	3.66461	1.4333
CDLW	3.31797	1.24065
CDLY	3.61332	1.15238
CDMA	4.0888	1.79524
CDMC	3.2252	5.73003
CDMD	3.34	0.568653
CDME	3.17064	0.457181
CDMF	4.00242	2.81503
CDMG	3.88357	0.40813
CDMH	4.8292	1.11605
CDMI	3.46843	0.777775
CDMK	2.73328	0.448813
CDML	3.403	0.670454
CDMM	3.83134	7.9787
CDMN	3.96057	1.00162
CDMP	1.86771	0.627084
CDMQ	5.03816	8.28849
CDMR	1.87931	0.602194
CDMS	4.4629	2.77792
CDMT	4.07767	1.05534
CDMV	3.80284	0.976522
CDMW	3.12194	0.724289
CDMY	3.95241	1.13122
CDNA	2.69005	0.654267
CDNC	2.20043	1.64087
CDND	1.18594	0.498707
CDNE	1.08789	0.455477
CDNF	2.93393	0.925914
CDNG	1.95256	0.39813
CDNH	2.52407	0.628857
CDNI	1.92629	0.586783
CDNK	0.747562	0.475922
CDNL	1.58171	0.428551
CDNM	2.98003	2.02642
CDNN	2.38226	0.510078
CDNP	0.794414	0.687665
CDNQ	3.29072	1.20513
CDNR	0.66073	0.379468
CDNS	2.85785	0.760841
CDNT	2.43608	0.429573
CDNV	2.5554	0.4632
CDNW	1.58885	0.681503
CDNY	1.91169	0.547579
CDPA	3.47572	0.782088
CDPC	2.47766	1.75653
CDPD	2.37949	0.591097
CDPE	1.46915	0.468352
CDPF	3.22777	1.35559
CDPG	3.1687	0.444405
CDPH	2.74712	0.702588
CDPI	3.04883	0.637741
CDPK	1.12011	0.506242
CDPL	2.70056	0.465675
CDPM	3.68942	1.64922
CDPN	3.01796	0.597813
CDPP	1.1968	0.61355
CDPQ	4.00518	1.41202
CDPR	1.03719	0.419203
CDPS	3.61129	0.860145
CDPT	3.32958	0.49326
CDPV	3.35593	0.582731
CDPW	2.37594	0.747662
CDPY	3.17371	0.595208
CDQA	3.09031	0.756243
CDQC	3.14761	2.37672
CDQD	1.82171	0.617344
CDQE	1.79247	0.492223
CDQF	3.48679	1.01453
CDQG	2.52366	0.490768
CDQH	2.69007	0.851228
CDQI	2.7213	0.727586
CDQK	1.12127	0.480891
CDQL	2.58682	0.542967
CDQM	3.53303	3.09444
CDQN	2.80384	0.580834
CDQP	1.09734	0.727667
CDQQ	3.73285	1.39339
CDQR	0.856031	0.665354
CDQS	3.40899	0.842145
CDQT	3.01439	0.51194
CDQV	3.14613	0.532324
CDQW	2.32591	0.704124
CDQY	2.98805	0.610821
CDRA	1.26272	0.837536
CDRC	1.11158	1.62443
CDRD	0.685445	0.502576
CDRE	0.676766	0.404148
CDRF	1.55151	0.896038
CDRG	1.00457	0.396804
CDRH	1.05781	0.784764
CDRI	1.0594	0.552481
CDRK	0.54621	0.401247
CDRL	0.959477	0.442288
CDRM	1.8287	1.50768
CDRN	1.18368	0.505217
CDRP	0.588519	0.484917
CDRQ	2.10982	1.06742
CDRR	0.456987	0.4224
CDRS	1.44427	0.756679
CDRT	1.24001	0.489896
CDRV	1.25267	0.498654
CDRW	0.874605	0.673745
CDRY	1.10239	0.554755
CDSA	2.741	0.605019
CDSC	2.41274	1.61397
CDSD	1.09562	0.400853
CDSE	1.08375	0.295321
CDSF	3.30118	0.91731
CDSG	1.94988	0.268811
CDSH	2.89604	0.58035
CDSI	2.52191	0.442066
CDSK	0.819457	0.355588
CDSL	2.175	0.382406
CDSM	3.23583	1.50718
CDSN	2.59218	0.420801
CDSP	0.859368	0.40712
CDSQ	3.61756	1.04989
CDSR	0.743443	0.28467
CDSS	3.14472	0.737335
CDST	2.68265	0.347608
CDSV	2.67312	0.416373
CDSW	2.26283	0.504589
CDSY	2.77753	0.434265
CDTA	3.63201	0.685642
CDTC	3.33372	3.55494
CDTD	2.35903	0.45706
CDTE	2.13242	0.364837
CDTF	3.837	1.66591
CDTG	2.94535	0.375201
CDTH	3.52012	0.766348
CDTI	3.35247	0.546121
CDTK	1.63427	0.515612
CDTL	3.1219	0.441674
CDTM	3.93036	4.54171
CDTN	3.32463	0.559189
CDTP	1.33267	0.492037
CDTQ	3.96038	2.44809
CDTR	1.23922	0.371303
CDTS	3.82382	1.20451
CDTT	3.37572	0.430765
CDTV	3.53958	0.524397
CDTW	2.59734	0.619298
CDTY	3.28645	0.509416
CDVA	3.64395	4.19379
CDVC	3.3338	8.50015
CDVD	3.66312	1.02764
CDVE	3.72065	0.966806
CDVF	4.06556	2.65042
CDVG	4.15294	1.24837
CDVH	4.56177	1.64097
CDVI	3.56975	1.4942
CDVK	3.281	1.03669
CDVL	3.37624	1.78077
CDVM	3.75819	11.1024
CDVN	4.32801	3.89824
CDVP	2.15652	1.05007
CDVQ	5.13251	5.6803
CDVR	2.26537	0.9414
CDVS	4.09701	7.40968
CDVT	4.08183	2.70603
CDVV	3.63845	2.74473
CDVW	3.38504	1.20437
CDVY	3.88192	1.17759
CDWA	3.5055	1.0055
CDWC	2.1431	1.92407
CDWD	1.88633	0.738361
CDWE	2.20845	0.64768
CDWF	2.75769	1.2518
CDWG	2.87016	0.654957
CDWH	2.80989	1.01596
CDWI	2.57966	0.956268
CDWK	1.09404	0.690726
CDWL	2.47208	0.702609
CDWM	3.04498	2.36934
CDWN	3.22179	0.853958
CDWP	1.00337	0.848816
CDWQ	3.96619	3.07054
CDWR	1.01112	0.716678
CDWS	3.4823	1.0035
CDWT	3.19074	0.671663
CDWV	2.6427	0.760173
CDWW	2.12128	0.96689
CDWY	2.30859	0.818874
CDYA	3.68142	0.995408
CDYC	2.65469	1.85096
CDYD	1.50761	0.522804
CDYE	2.46868	0.446258
CDYF	3.14147	1.04639
CDYG	2.75802	0.64793
CDYH	2.68067	0.889762
CDYI	2.71415	0.778492
CDYK	1.07252	0.710507
CDYL	2.25002	0.528651
CDYM	3.48555	1.93056
CDYN	3.11889	0.663251
CDYP	1.10022	0.615012
CDYQ	4.15169	1.42506
CDYR	0.939566	0.462079
CDYS	3.72602	0.864029
CDYT	3.13004	0.563923
CDYV	3.09665	0.648025
CDYW	2.0307	0.805376
CDYY	2.75921	0.709482
CEAA	4.42019	0.898684
CEAC	3.89071	1.26594
CEAD	2.5086	0.470678
CEAE	2.51679	0.427236
CEAF	4.24732	1.3694
CEAG	3.60372	0.359615
CEAH	4.02073	0.552171
CEAI	4.12696	0.772813
CEAK	1.90708	0.473862
CEAL	3.74556	0.578536
CEAM	4.2576	3.67282
CEAN	3.93148	0.482384
CEAP	1.59339	0.458262
CEAQ	4.68936	1.84083
CEAR	1.66604	0.458443
CEAS	4.33628	0.861698
CEAT	4.02851	0.678168
CEAV	4.16931	0.521097
CEAW	3.47003	0.51156
CEAY	4.21979	0.780584
CECA	3.18003	1.50294
CECC	2.77201	2.94632
CECD	2.84901	0.571387
CECE	3.11529	0.592714
CECF	2.99416	3.02115
CECG	3.15567	0.555199
CECH	3.55847	0.806245
CECI	2.75282	1.02011
CECK	2.1803	0.611309
CECL	3.04097	0.862299
CECM	3.33908	15.5842
CECN	3.83086	1.28823
CECP	1.43558	0.774968
CECQ	3.73755	10.3041
CECR	1.43313	0.733861
CECS	3.30023	2.49758
CECT	3.13591	1.16701
CECV	2.96755	1.12813
CECW	2.62888	0.724924
CECY	3.12532	1.02332
CEDA	1.97627	1.09236
CEDC	1.8803	1.37894
CEDD	0.945521	0.575661
CEDE	1.0382	0.499769
CEDF	1.83966	0.962498
CEDG	1.60778	0.441058
CEDH	2.23643	0.786298
CEDI	1.55799	0.828698
CEDK	0.921953	0.512204
CEDL	1.58	0.709515
CEDM	2.53237	3.20355
CEDN	1.6024	0.533956
CEDP	0.51984	0.589865
CEDQ	2.87771	1.25121
CEDR	0.722611	0.541846
CEDS	1.91886	0.871311
CEDT	1.647	0.748344
CEDV	1.6692	0.598779
CEDW	1.39618	0.626403
CEDY	1.52955	0.940955
CEEA	2.54925	0.982128
CEEC	2.63504	1.37923
CEED	1.0747	0.570299
CEEE	1.22078	0.483216
CEEF	2.32764	0.890033
CEEG	1.81257	0.493418
CEEH	2.0002	0.616873
CEEI	1.86608	0.865921
CEEK	1.04329	0.53749
CEEL	1.81685	0.645585
CEEM	3.37642	3.22667
CEEN	1.91138	0.540645
CEEP	0.759413	0.508178
CEEQ	3.55702	1.19538
CEER	0.846299	0.569294
CEES	2.73116	0.965394
CEET	2.12133	0.760893
CEEV	2.15944	0.585835
CEEW	1.62752	0.660001
CEEY	1.66672	0.889847
CEFA	5.39338	1.19189
CEFC	3.76821	3.61286
CEFD	3.55979	0.59472
CEFE	3.83027	0.560849
CEFF	5.12717	1.02501
CEFG	4.79444	0.502877
CEFH	5.70401	0.762008
CEFI	4.21036	1.01877
CEFK	2.95123	0.626368
CEFL	4.14155	0.764707
CEFM	4.26921	8.99655
CEFN	5.00854	0.609024
CEFP	2.10355	0.587878
CEFQ	5.70603	2.96377
CEFR	2.34331	0.563836
CEFS	5.66605	1.01554
CEFT	5.00466	0.908297
CEFV	4.99367	0.741148
CEFW	3.88181	0.76415
CEFY	4.30067	1.02425
CEGA	3.2854	0.837489
CEGC	2.84005	1.21816
CEGD	1.49016	0.433468
CEGE	1.58356	0.419641
CEGF	3.41438	0.748879
CEGG	2.41581	0.364539
CEGH	3.40396	0.640482
CEGI	2.75615	0.712869
CEGK	1.44089	0.46697
CEGL	2.67438	0.563459
CEGM	3.41937	3.14509
CEGN	2.57036	0.402886
CEGP	1.08979	0.451248
CEGQ	3.77299	1.11454
CEGR	1.23706	0.47982
CEGS	3.36545	0.813662
CEGT	2.906	0.659994
CEGV	3.14651	0.479275
CEGW	2.9188	0.609008
CEGY	3.09963	0.803416
CEHA	4.84112	1.35287
CEHC	4.07821	1.44628
CEHD	2.42574	0.558925
CEHE	2.9409	0.568507
CEHF	3.99934	0.892438
CEHG	3.61931	0.560145
CEHH	4.14197	0.909145
CEHI	3.95312	0.917496
CEHK	2.06366	0.622872
CEHL	3.5531	0.886437
CEHM	4.54886	3.3818
CEHN	3.93611	0.478457
CEHP	1.63342	0.68187
CEHQ	4.68662	1.51566
CEHR	1.72367	0.583862
CEHS	4.33233	0.946559
CEHT	4.12074	0.786444
CEHV	4.355	0.742938
CEHW	2.94678	0.694263
CEHY	3.22275	0.902937
CEIA	4.98969	12.3843
CEIC	4.49277	13.1855
CEID	4.41237	5.46334
CEIE	4.59468	4.82953
CEIF	4.64596	11.6419
CEIG	4.54552	5.50605
CEIH	5.2194	6.86886
CEII	3.95307	12.1613
CEIK	4.71326	4.45353
CEIL	4.20699	11.0947
CEIM	4.59102	16.2251
CEIN	5.59693	10.632
CEIP	2.96299	4.43727
CEIQ	5.53411	13.1717
CEIR	3.40174	4.44776
CEIS	4.74164	14.6116
CEIT	4.68934	11.6711
CEIV	4.4933	12.4261
CEIW	4.08622	4.66788
CEIY	4.60641	8.53849
CEKA	1.95323	0.854316
CEKC	1.76698	1.24944
CEKD	0.907463	0.439193
CEKE	1.0368	0.447363
CEKF	1.73461	0.821884
CEKG	1.5427	0.35929
CEKH	1.67356	0.594303
CEKI	1.55499	0.786417
CEKK	0.87038	0.485872
CEKL	1.55529	0.607712
CEKM	2.24389	3.13324
CEKN	1.62838	0.461556
CEKP	0.562317	0.481936
CEKQ	2.6731	1.14124
CEKR	0.669312	0.466443
CEKS	1.88368	0.833372
CEKT	1.6261	0.697027
CEKV	1.71828	0.544568
CEKW	1.35855	0.608669
CEKY	1.45343	0.853586
CELA	4.84746	3.16538
CELC	4.11458	7.29276
CELD	4.12731	0.771526
CELE	4.20984	0.81377
CELF	4.76722	1.72346
CELG	4.61639	0.759104
CELH	5.26518	1.08849
CELI	4.09774	1.17381
CELK	3.72146	0.749329
CELL	4.14843	1.03943
CELM	4.29483	12.8418
CELN	4.79229	1.84086
CELP	2.76621	0.879474
CELQ	5.87107	13.4541
CELR	2.59602	0.840099
CELS	5.10336	4.311
CELT	4.47505	1.68523
CELV	4.70948	1.2244
CELW	4.35462	0.886947
CELY	4.53808	1.19615
CEMA	5.12004	2.48034
CEMC	4.12883	5.83356
CEMD	3.89621	1.05613
CEME	3.86788	0.980905
CEMF	4.60545	3.20793
CEMG	4.83298	0.889547
CEMH	5.78939	1.53981
CEMI	4.28355	1.4728
CEMK	3.37309	0.957419
CEML	4.37331	1.33107
CEMM	4.42592	10.1247
CEMN	4.75603	1.41251
CEMP	2.17329	1.09519
CEMQ	5.62439	8.82646
CEMR	2.40213	1.19735
CEMS	5.16894	3.345
CEMT	4.86215	1.82031
CEMV	4.63093	1.51451
CEMW	3.94179	1.11747
CEMY	4.66038	1.92187
CENA	3.94457	0.835959
CENC	3.32735	1.241
CEND	1.96543	0.482782
CENE	2.00841	0.475798
CENF	3.76024	0.815411
CENG	3.12525	0.376144
CENH	3.70754	0.54922
CENI	2.96469	0.778405
CENK	1.61065	0.481125
CENL	2.7753	0.585761
CENM	3.79789	3.66902
CENN	3.40101	0.417558
CENP	1.32327	0.652368
CENQ	4.10023	1.2397
CENR	1.40684	0.471225
CENS	3.78717	0.824517
CENT	3.44384	0.691134
CENV	3.60677	0.497786
CENW	2.63199	0.571282
CENY	2.84294	0.834827
CEPA	4.51694	0.907186
CEPC	3.39128	1.30006
CEPD	2.94568	0.518576
CEPE	2.17637	0.432077
CEPF	3.84077	1.18849
CEPG	4.12809	0.365824
CEPH	3.71729	0.566356
CEPI	3.87394	0.772768
CEPK	1.7699	0.45485
CEPL	3.68086	0.56629
CEPM	4.29398	3.23523
CEPN	3.82341	0.448699
CEPP	1.51236	0.521658
CEPQ	4.6014	1.38999
CEPR	1.57	0.454365
CEPS	4.32731	0.867226
CEPT	4.12404	0.698226
CEPV	4.19399	0.560722
CEPW	3.20578	0.580845
CEPY	3.89166	0.825861
CEQA	4.35643	1.13216
CEQC	4.28613	2.17107
CEQD	2.6128	0.795644
CEQE	2.7246	0.706769
CEQF	4.32469	1.09826
CEQG	3.70794	0.663008
CEQH	3.88514	0.965817
CEQI	3.7713	1.11343
CEQK	1.99596	0.68032
CEQL	3.79201	0.894403
CEQM	4.36249	4.93126
CEQN	3.83418	0.68254
CEQP	1.6378	0.886596
CEQQ	4.55396	1.62218
CEQR	1.61373	0.951337
CEQS	4.3499	1.10005
CEQT	4.03375	0.967727
CEQV	4.20909	0.761136
CEQW	3.38064	0.788129
CEQY	3.9309	1.09229
CERA	2.00992	0.924757
CERC	1.73118	1.13008
CERD	0.957612	0.392178
CERE	1.08997	0.329996
CERF	1.87049	0.691062
CERG	1.66994	0.280346
CERH	1.73396	0.610655
CERI	1.59048	0.64963
CERK	0.901978	0.311977
CERL	1.64575	0.505026
CERM	2.13924	3.05581
CERN	1.6951	0.318225
CERP	0.610057	0.355148
CERQ	2.41201	1.00752
CERR	0.69577	0.419684
CERS	1.86626	0.725883
CERT	1.74045	0.656985
CERV	1.79671	0.438768
CERW	1.41042	0.469052
CERY	1.52632	0.747531
CESA	4.05799	0.758785
CESC	3.60214	1.18617
CESD	1.93759	0.357
CESE	2.06675	0.287714
CESF	4.18996	0.77888
CESG	3.18505	0.218899
CESH	4.14199	0.472787
CESI	3.6228	0.605761
CESK	1.74503	0.332863
CESL	3.43108	0.511689
CESM	4.11618	3.12185
CESN	3.67341	0.300355
CESP	1.45071	0.343896
CESQ	4.48955	1.05653
CESR	1.55203	0.3485
CESS	4.13651	0.773084
CEST	3.7529	0.581243
CESV	3.78697	0.423033
CESW	3.36845	0.366441
CESY	3.77126	0.693587
CETA	4.79829	0.816838
CETC	4.3724	3.10457
CETD	3.05028	0.390638
CETE	2.96472	0.33466
CETF	4.57507	1.50491
CETG	4.0298	0.302719
CETH	4.61535	0.636215
CETI	4.30264	0.687246
CETK	2.40913	0.470318
CETL	4.22726	0.548387
CETM	4.65999	6.13381
CETN	4.25514	0.416172
CETP	1.7733	0.406243
CETQ	4.68166	2.43216
CETR	1.89709	0.412563
CETS	4.6649	1.21769
CETT	4.29525	0.641829
CETV	4.50271	0.508486
CETW	3.55224	0.45858
CETY	4.12947	0.746167
CEVA	4.77865	5.41229
CEVC	4.3409	9.13709
CEVD	4.32279	2.04853
CEVE	4.52136	2.02394
CEVF	4.77204	3.57672
CEVG	5.2058	2.26319
CEVH	5.62542	2.59815
CEVI	4.48833	2.72263
CEVK	4.02427	2.0787
CEVL	4.45002	2.97479
CEVM	4.45624	13.7818
CEVN	5.22694	4.84253
CEVP	2.56556	2.05158
CEVQ	5.8222	6.75168
CEVR	2.89165	2.06997
CEVS	4.90651	8.51017
CEVT	4.96977	4.0044
CEVV	4.56999	3.81613
CEVW	4.30835	2.13096
CEVY	4.69335	2.50165
CEWA	5.21906	1.27277
CEWC	3.72905	1.60978
CEWD	3.12486	0.808013
CEWE	3.58801	0.753578
CEWF	4.04303	1.22687
CEWG	4.50189	0.718548
CEWH	4.4524	1.0219
CEWI	4.0771	1.23347
CEWK	2.41616	0.781505
CEWL	4.12472	0.945396
CEWM	4.32188	4.09751
CEWN	4.69958	0.847015
CEWP	1.99126	0.899096
CEWQ	5.23474	3.19069
CEWR	2.21626	0.894012
CEWS	4.87065	1.15275
CEWT	4.65754	1.0188
CEWV	4.15311	0.880336
CEWW	3.62345	0.942246
CEWY	3.69888	1.1917
CEYA	5.03782	1.28572
CEYC	3.8835	1.55971
CEYD	2.38899	0.615497
CEYE	3.4911	0.575197
CEYF	4.06966	1.04451
CEYG	4.0326	0.734563
CEYH	3.96603	0.918744
CEYI	3.85444	1.07873
CEYK	2.03749	0.824329
CEYL	3.5455	0.794479
CEYM	4.4053	3.68178
CEYN	4.23953	0.67935
CEYP	1.73097	0.688334
CEYQ	5.06309	1.56824
CEYR	1.78756	0.662455
CEYS	4.75722	1.03632
CEYT	4.23969	0.934103
CEYV	4.2499	0.79123
CEYW	3.17572	0.803774
CEYY	3.79235	1.10535
CFAA	5.23393	1.16041
CFAC	3.93555	1.04096
CFAD	3.25652	0.502578
CFAE	2.98812	0.48083
CFAF	4.83011	1.32435
CFAG	4.42504	0.430871
CFAH	4.77968	0.569828
CFAI	5.36194	0.573844
CFAK	2.26416	0.498707
CFAL	4.51436	0.496773
CFAM	4.87977	2.59474
CFAN	4.96258	0.641665
CFAP	3.65634	0.500655
CFAQ	5.2886	5.86913
CFAR	2.01943	0.41424
CFAS	5.09824	0.636841
CFAT	4.94346	0.586673
CFAV	5.30377	1.03061
CFAW	4.00663	0.715007
CFAY	4.87934	0.608057
CFCA	3.9516	2.45343
CFCC	2.77469	3.41011
CFCD	3.55477	1.29206
CFCE	3.54445	1.33508
CFCF	3.53479	3.66487
CFCG	3.93483	1.31523
CFCH	4.27525	1.51267
CFCI	3.94564	1.50992
CFCK	2.49522	1.32493
CFCL	3.76761	1.46931
CFCM	3.91909	15.1949
CFCN	4.8198	2.13629
CFCP	3.45638	1.50613
CFCQ	4.29464	15.0212
CFCR	1.74436	1.37843
CFCS	4.02003	2.96149
CFCT	4.0087	1.76428
CFCV	4.05985	2.32642
CFCW	3.12332	1.61714
CFCY	3.74271	1.53957
CFDA	2.3575	1.2971
CFDC	1.49263	1.09698
CFDD	1.26093	0.550579
CFDE	1.07701	0.49638
CFDF	1.98994	0.860459
CFDG	1.99659	0.455331
CFDH	2.56287	0.746973
CFDI	2.36046	0.572746
CFDK	0.846517	0.480067
CFDL	1.91629	0.570768
CFDM	2.72204	2.06849
CFDN	2.20098	0.636254
CFDP	2.15029	0.575275
CFDQ	3.04444	5.22253
CFDR	0.643493	0.44066
CFDS	2.2483	0.589471
CFDT	2.12944	0.599866
CFDV	2.37115	1.05131
CFDW	1.50027	0.772867
CFDY	1.75658	0.711445
CFEA	3.24315	1.19881
CFEC	2.56004	1.1092
CFED	1.70278	0.557162
CFEE	1.57226	0.491772
CFEF	2.79058	0.79994
CFEG	2.51404	0.519636
CFEH	2.6393	0.589492
CFEI	2.98121	0.621915
CFEK	1.28052	0.517297
CFEL	2.46581	0.518784
CFEM	3.87875	2.10356
CFEN	2.82263	0.654889
CFEP	2.70253	0.505533
CFEQ	4.03642	5.17864
CFER	1.07985	0.480053
CFES	3.37327	0.695498
CFET	2.91644	0.62436
CFEV	3.17406	1.05031
CFEW	2.04428	0.81841
CFEY	2.20643	0.672282
CFFA	5.94252	1.50493
CFFC	3.54846	3.43918
CFFD	4.04312	0.677933
CFFE	4.037	0.665755
CFFF	5.44537	1.03127
CFFG	5.35116	0.625446
CFFH	6.19836	0.830978
CFFI	5.18074	0.871117
CFFK	3.04371	0.702526
CFFL	4.64576	0.734256
CFFM	4.62679	7.96979
CFFN	5.77504	0.819618
CFFP	3.90191	0.681584
CFFQ	6.04067	7.04339
CFFR	2.43211	0.570945
CFFS	6.16341	0.841996
CFFT	5.65501	0.868115
CFFV	5.86353	1.30197
CFFW	4.15382	1.01891
CFFY	4.69562	0.903034
CFGA	3.60338	1.1521
CFGC	2.38914	1.04607
CFGD	1.74232	0.518257
CFGE	1.55913	0.526124
CFGF	3.50141	0.756712
CFGG	2.74138	0.488684
CFGH	3.66715	0.711029
CFGI	3.49536	0.56679
CFGK	1.30221	0.544704
CFGL	2.94742	0.534585
CFGM	3.54578	2.1199
CFGN	3.1057	0.615057
CFGP	2.65699	0.54653
CFGQ	3.87648	5.19573
CFGR	1.09469	0.488505
CFGS	3.63165	0.641693
CFGT	3.32519	0.621389
CFGV	3.78522	1.04168
CFGW	2.95964	0.865344
CFGY	3.26342	0.683778
CFHA	5.14058	1.69891
CFHC	3.60878	1.30561
CFHD	2.65939	0.675139
CFHE	2.89795	0.706415
CFHF	4.06785	0.931697
CFHG	3.92636	0.715715
CFHH	4.38664	1.01112
CFHI	4.67383	0.802841
CFHK	1.90646	0.732031
CFHL	3.80763	0.888987
CFHM	4.65676	2.38804
CFHN	4.45293	0.722053
CFHP	3.18211	0.808576
CFHQ	4.77159	5.62828
CFHR	1.56279	0.623973
CFHS	4.58001	0.806016
CFHT	4.52142	0.779263
CFHV	4.97518	1.33676
CFHW	2.96911	0.982024
CFHY	3.36803	0.814723
CFIA	5.38682	11.0377
CFIC	4.12101	11.3522
CFID	4.74368	3.88696
CFIE	4.64939	3.27485
CFIF	4.81214	9.98857
CFIG	4.95023	3.96903
CFIH	5.56173	5.27824
CFII	4.77143	10.3541
CFIK	4.65372	2.8701
CFIL	4.55918	9.40462
CFIM	4.79658	13.5388
CFIN	6.21142	9.18301
CFIP	4.60934	2.87139
CFIQ	5.71675	15.5917
CFIR	3.33853	2.79528
CFIS	5.08698	12.7785
CFIT	5.18768	9.97133
CFIV	5.21115	11.3274
CFIW	4.20621	3.26305
CFIY	4.84935	6.75769
CFKA	2.70745	1.16434
CFKC	1.75231	1.07275
CFKD	1.59587	0.519392
CFKE	1.44861	0.549256
CFKF	2.25788	0.825127
CFKG	2.30451	0.478845
CFKH	2.37298	0.66026
CFKI	2.73045	0.635748
CFKK	1.16794	0.559016
CFKL	2.26457	0.574247
CFKM	2.80654	2.10347
CFKN	2.59996	0.669137
CFKP	2.56576	0.572627
CFKQ	3.21282	5.21785
CFKR	0.963189	0.470539
CFKS	2.58612	0.656814
CFKT	2.48154	0.653831
CFKV	2.79322	1.10238
CFKW	1.83564	0.860415
CFKY	2.05346	0.729358
CFLA	5.3805	6.8803
CFLC	3.87872	10.521
CFLD	4.59453	4.25663
CFLE	4.40046	4.32057
CFLF	5.06931	5.1316
CFLG	5.15701	4.28356
CFLH	5.74342	4.55935
CFLI	5.05201	4.42805
CFLK	3.79784	4.22738
CFLL	4.63652	4.41087
CFLM	4.63631	15.2169
CFLN	5.54268	5.45335
CFLP	4.54846	4.37507
CFLQ	6.18961	20.9356
CFLR	2.66871	4.2491
CFLS	5.58461	7.53934
CFLT	5.1093	5.04694
CFLV	5.56324	5.18712
CFLW	4.61052	4.5436
CFLY	4.91693	4.47682
CFMA	5.78218	3.79516
CFMC	4.02208	6.66167
CFMD	4.49253	2.14113
CFME	4.18761	2.0876
CFMF	5.03664	4.21597
CFMG	5.5027	2.0139
CFMH	6.39673	2.61057
CFMI	5.36693	2.32693
CFMK	3.57856	2.03536
CFML	4.99051	2.3024
CFMM	4.8965	10.0997
CFMN	5.63553	2.62489
CFMP	4.08465	2.19068
CFMQ	6.07204	13.9079
CFMR	2.60393	2.20625
CFMS	5.77929	4.17324
CFMT	5.62551	2.78191
CFMV	5.61379	3.07712
CFMW	4.32679	2.37401
CFMY	5.16832	2.80244
CFNA	4.44307	1.15362
CFNC	3.05695	1.07195
CFND	2.39812	0.570619
CFNE	2.1645	0.585329
CFNF	4.02779	0.826293
CFNG	3.63133	0.503338
CFNH	4.15125	0.622815
CFNI	3.88443	0.635374
CFNK	1.65249	0.561907
CFNL	3.22886	0.559935
CFNM	4.10483	2.64688
CFNN	4.11687	0.632777
CFNP	3.071	0.750698
CFNQ	4.38424	5.32394
CFNR	1.44499	0.482959
CFNS	4.23388	0.655597
CFNT	4.04356	0.655577
CFNV	4.42599	1.06324
CFNW	2.85335	0.830667
CFNY	3.18725	0.718238
CFPA	5.15426	1.16592
CFPC	3.25971	1.07208
CFPD	3.51719	0.547482
CFPE	2.47129	0.482677
CFPF	4.24715	1.14044
CFPG	4.773	0.434086
CFPH	4.29982	0.581019
CFPI	4.9325	0.570805
CFPK	1.95057	0.4767
CFPL	4.27324	0.481532
CFPM	4.73975	2.15416
CFPN	4.6781	0.604986
CFPP	3.3989	0.561056
CFPQ	5.02423	5.4153
CFPR	1.74698	0.407167
CFPS	4.91285	0.639375
CFPT	4.86259	0.603737
CFPV	5.15204	1.06724
CFPW	3.56597	0.781298
CFPY	4.3748	0.650339
CFQA	4.8707	1.24432
CFQC	4.0315	1.79653
CFQD	3.06125	0.677984
CFQE	2.89645	0.610802
CFQF	4.60802	0.90364
CFQG	4.22979	0.584703
CFQH	4.34461	0.833913
CFQI	4.7068	0.764905
CFQK	2.05357	0.555604
CFQL	4.26134	0.663078
CFQM	4.6852	3.70363
CFQN	4.56581	0.692261
CFQP	3.40129	0.779428
CFQQ	4.85373	5.50092
CFQR	1.66766	0.757573
CFQS	4.81239	0.725629
CFQT	4.64923	0.726672
CFQV	5.04408	1.12109
CFQW	3.61777	0.842015
CFQY	4.29098	0.770206
CFRA	2.99302	1.31257
CFRC	1.94538	1.03118
CFRD	1.87489	0.550166
CFRE	1.73065	0.509678
CFRF	2.62264	0.772094
CFRG	2.66062	0.47769
CFRH	2.66226	0.7544
CFRI	2.99482	0.57675
CFRK	1.42841	0.46291
CFRL	2.58391	0.54935
CFRM	2.93077	2.10382
CFRN	2.89556	0.603595
CFRP	2.84237	0.523629
CFRQ	3.18061	5.16191
CFRR	1.21852	0.501569
CFRS	2.79758	0.627114
CFRT	2.82476	0.691578
CFRV	3.10053	1.07437
CFRW	2.11638	0.798587
CFRY	2.35523	0.701092
CFSA	4.5482	1.05705
CFSC	3.32344	0.997725
CFSD	2.36198	0.425437
CFSE	2.21454	0.377844
CFSF	4.44921	0.770361
CFSG	3.68283	0.326691
CFSH	4.5774	0.52698
CFSI	4.53423	0.443328
CFSK	1.77856	0.394245
CFSL	3.87634	0.466462
CFSM	4.41482	2.08031
CFSN	4.38097	0.496173
CFSP	3.19013	0.422825
CFSQ	4.76526	5.12137
CFSR	1.58188	0.340833
CFSS	4.57493	0.584763
CFST	4.34431	0.526284
CFSV	4.59789	0.969082
CFSW	3.58151	0.606425
CFSY	4.10727	0.557596
CFTA	5.68233	1.18763
CFTC	4.48755	2.98865
CFTD	3.86851	0.531603
CFTE	3.50634	0.497319
CFTF	5.22817	1.56892
CFTG	4.92143	0.48304
CFTH	5.4446	0.762937
CFTI	5.60792	0.597343
CFTK	2.83651	0.604228
CFTL	5.06637	0.575689
CFTM	5.35247	5.1648
CFTN	5.35654	0.684519
CFTP	3.90656	0.557701
CFTQ	5.35121	6.56953
CFTR	2.32079	0.477425
CFTS	5.49716	1.1019
CFTT	5.2805	0.6594
CFTV	5.70747	1.12706
CFTW	4.15914	0.771092
CFTY	4.85932	0.682705
CFVA	4.68672	4.61911
CFVC	3.48007	7.8572
CFVD	4.16505	1.02552
CFVE	4.08701	1.02263
CFVF	4.44917	2.47676
CFVG	5.12146	1.27954
CFVH	5.4787	1.5609
CFVI	4.81764	1.46876
CFVK	3.47568	1.04864
CFVL	4.31315	1.83813
CFVM	4.17275	11.6488
CFVN	5.35237	3.94691
CFVP	3.72285	1.03907
CFVQ	5.51578	9.72507
CFVR	2.33938	0.970858
CFVS	4.7628	7.23041
CFVT	4.97906	2.858
CFVV	4.79878	3.27074
CFVW	3.93928	1.2795
CFVY	4.44724	1.27421
CFWA	5.36067	1.44681
CFWC	3.10177	1.2971
CFWD	3.20065	0.752223
CFWE	3.38721	0.719482
CFWF	3.9537	1.09413
CFWG	4.65108	0.702114
CFWH	4.53922	0.951872
CFWI	4.63995	0.946808
CFWK	2.10111	0.718661
CFWL	4.22139	0.775943
CFWM	4.27193	2.93175
CFWN	5.05855	0.918607
CFWP	3.38209	0.853799
CFWQ	5.16186	7.1313
CFWR	1.89753	0.762119
CFWS	4.96048	0.840202
CFWT	4.90037	0.839617
CFWV	4.61544	1.30216
CFWW	3.48793	1.058
CFWY	3.6863	0.931481
CFYA	5.31648	1.62294
CFYC	3.39326	1.41022
CFYD	2.60183	0.722895
CFYE	3.42734	0.704289
CFYF	4.11738	1.07495
CFYG	4.31884	0.881317
CFYH	4.18989	1.0119
CFYI	4.55434	0.955262
CFYK	1.85949	0.924671
CFYL	3.77922	0.788214
CFYM	4.4924	2.6792
CFYN	4.73554	0.914129
CFYP	3.25885	0.806224
CFYQ	5.12726	5.67204
CFYR	1.60587	0.693749
CFYS	4.9841	0.886964
CFYT	4.61956	0.918106
CFYV	4.84928	1.37624
CFYW	3.17724	1.08272
[truncated: 6,002 more rows]

## Sheet: HEATMAPS_expanded_YDJ1
A1\A2	A	C	D	E	F	G	H	I	K	L	M	N	P	Q	R	S	T	V	W	Y	AVG	# >95%	# <95%		Column V2:V21
A	1.40052	1.0284	0.406937	0.68381	1.81998	1.16967	1.38282	1.42921	0.29665	1.34227	1.6255	1.22614	1.53816	1.44367	0.261977	1.26576	1.47571	1.43374	1.54267	1.5459	1.21597	13	5		AVG	STDEV	95% Confidence	High cutoff	Low cutoff
C	1.09428	0.915619	0.482677	0.821967	0.860518	0.357355	0.838468	1.09426	0.351144	0.93849	1.2253	0.765914	1.1881	1.16775	0.212767	0.896298	1.22463	1.08528	0.464703	0.880325	0.843292	0	13		1.15327	0.208122	0.0912116	1.24449	1.06206
D	0.668378	0.586094	0.156126	0.183097	1.00497	0.27647	0.478996	1.57424	0.142001	1.2242	1.28802	0.322482	0.719243	0.540788	0.160257	0.398376	0.832461	1.4564	0.53332	0.634263	0.659009	3	16
E	1.14456	0.855943	0.190284	0.326624	1.57396	0.727482	1.20596	1.88057	0.173058	1.7583	1.60533	0.863073	1.04653	1.09298	0.193525	1.00145	1.28482	1.87717	1.53295	1.27674	1.08056	8	9		Row 22
F	1.67065	1.33987	0.283862	0.732869	1.83545	0.757813	1.21777	1.99004	0.63963	2.00368	1.97982	1.07393	1.39621	1.31959	0.888973	1.204	1.88121	1.49759	1.38691	1.26775	1.31838	12	5		AVG	STDEV	95% Confidence	High cutoff	Low cutoff
G	0.999049	0.968624	0.141604	0.291641	1.24475	0.644801	0.746473	1.34701	0.149212	1.31566	1.20703	0.555968	1.00829	1.00028	0.168952	0.837921	1.19069	1.46852	1.1615	1.08371	0.876584	4	12		1.15327	0.465846	0.204162	1.35744	0.949111
H	1.53802	1.15105	0.27444	0.557546	2.49224	0.844496	1.38135	1.98933	0.201008	1.88881	2.42337	1.12413	1.49108	1.63777	0.328285	1.41615	2.16727	2.07147	1.47415	1.66166	1.40568	13	5
I	1.64546	0.772221	0.368204	0.433305	1.90911	0.889335	1.50818	1.2612	0.274271	1.72901	1.66545	1.18963	1.61033	1.54039	0.158411	1.26213	1.15653	1.49927	1.19021	1.85992	1.19613	11	6
K	1.20656	0.793257	0.2298	0.467843	1.83782	0.845901	1.08821	1.64769	0.168872	1.33784	2.1783	1.03161	1.27229	1.41447	0.152254	1.15798	1.52516	1.98219	1.30043	1.03726	1.13379	9	8
L	1.4271	0.67035	0.320178	0.48664	1.40818	0.756448	1.29726	1.74692	0.277442	1.49975	1.84093	1.10733	1.44858	1.31788	0.163583	1.15165	1.1323	1.8265	1.50791	1.49659	1.14418	11	6
M	1.35162	1.02706	0.238147	0.479529	1.68876	0.76238	1.31878	1.22674	0.13929	1.60358	1.42	0.898919	1.29962	1.43817	0.203146	1.18899	1.59476	1.40134	1.14926	1.27709	1.08536	10	7
N	1.20223	0.845966	0.233678	0.411004	1.82962	0.954645	1.27149	1.83308	0.161044	1.40048	1.62987	0.932889	1.29131	1.31692	0.173216	1.32314	1.36019	1.9716	1.90201	1.28495	1.16647	12	7
P	1.0605	0.864332	0.254885	0.459661	1.21178	0.872248	1.38127	1.12825	0.20199	1.13268	1.10425	1.08141	1.14483	1.37807	0.147594	1.27751	1.38765	1.10928	1.09684	1.09618	0.969561	4	7
Q	1.50167	0.877631	0.247787	0.453121	1.95126	1.03923	1.55399	2.12179	0.15266	2.1751	1.98278	1.22918	1.62021	1.63888	0.188447	1.45227	1.66158	2.25783	1.63479	1.68153	1.37109	13	6
R	1.01562	0.902112	0.349787	0.459542	1.64562	0.841161	1.07251	1.06118	0.183398	1.25281	1.42979	1.12206	1.2567	1.47942	0.151815	1.29448	1.47934	1.26122	1.23318	1.1399	1.03158	8	8
S	1.27003	0.72702	0.234921	0.41019	1.87018	1.00043	1.13731	1.33792	0.163361	1.26811	1.7712	1.0444	1.48348	1.43442	0.176977	1.31579	1.58188	1.38585	1.33714	1.37081	1.11607	12	7
T	1.46749	1.07501	0.319852	0.571541	2.4318	1.10961	1.32672	1.24912	0.229841	1.23443	1.54479	1.20229	1.5388	1.53966	0.133184	1.38927	1.67074	1.42329	1.88051	1.68004	1.2509	12	4
V	1.58357	1.46591	0.620515	0.829731	2.08174	1.10726	1.92316	0.969207	0.410847	1.5034	1.47848	1.39245	1.83337	1.88993	0.169518	1.77969	1.8234	0.998905	1.626	1.59594	1.35415	13	6
W	1.36234	1.04461	1.02743	1.32824	1.35065	1.02812	1.60491	2.05056	0.802771	1.90419	1.59525	1.21891	1.14759	1.52021	1.15866	1.28216	1.64776	1.87685	1.17342	1.28409	1.37044	12	4
Y	2.23727	1.89161	0.201741	0.571417	1.61902	0.6849	1.65668	2.31646	0.222091	2.12661	2.20326	1.27592	1.70838	1.78139	0.420281	1.54309	2.371	1.90124	1.3455	1.44771	1.47628	15	5
AVG	1.34235	0.990134	0.329143	0.547966	1.68337	0.833488	1.26962	1.56274	0.267029	1.53197	1.65994	1.03293	1.35215	1.39463	0.280591	1.22191	1.52245	1.58928	1.32367	1.33012
# >95%	10	2	0	0	15	0	8	11	0	11	16	1	10	13	0	5	14	16	9	9
# <95%	1	11	19	19	1	13	3	0	20	1	0	6	1	1	19	3	1	0	2	2
A1\X	A	C	D	E	F	G	H	I	K	L	M	N	P	Q	R	S	T	V	W	Y	AVG	# >95%	# <95%		Column V27:V46
A	1.14399	0.946021	1.07088	1.16425	1.43645	1.56765	1.78495	1.07331	0.793614	1.25759	1.39957	1.6677	0.155725	1.60845	0.383731	1.62867	1.40566	1.34058	1.05404	1.43665	1.21597	11	5		AVG	STDEV	95% Confidence	High cutoff	Low cutoff
C	1.12188	0.531429	1.01127	1.16379	0.715563	0.980526	1.08909	0.576007	0.596711	0.764723	0.926067	1.13127	0.600695	1.26692	0.335599	1.02133	0.951041	0.715882	0.623476	0.74259	0.843292	1	15		1.15327	0.208122	0.0912116	1.24449	1.06206
D	0.840563	0.762628	0.342707	0.31252	1.0019	0.539077	0.679236	0.627015	0.237108	0.498898	1.1643	0.729962	0.163982	1.45996	0.155591	1.0159	0.729463	0.722763	0.498028	0.698574	0.659009	1	18
E	1.55449	1.34896	0.581606	0.692457	1.28761	1.17118	1.32211	1.12483	0.559608	1.1519	1.44158	1.20812	0.152251	1.72888	0.361106	1.40463	1.19664	1.23354	1.00057	1.08924	1.08056	7	6		Row 47
F	1.84214	0.867712	0.803438	0.637692	1.34432	1.46641	1.55497	1.83371	0.390594	1.39461	1.53766	1.71313	1.68912	1.80203	0.18841	1.64049	1.5855	1.84191	1.01108	1.2227	1.31838	13	6		AVG	STDEV	95% Confidence	High cutoff	Low cutoff
G	1.20598	0.719721	0.446555	0.570075	1.28569	1.12694	0.997454	0.834476	0.304644	0.756051	1.25435	1.07709	0.161338	1.32824	0.162028	1.28998	1.14451	1.04355	0.766462	1.05656	0.876584	4	12		1.15327	0.384116	0.168343	1.32162	0.98493
H	1.98474	1.50301	0.939846	1.21704	1.93872	1.31096	1.74537	1.36104	0.636297	1.13806	1.52995	1.81234	0.730315	1.97252	0.205441	1.94815	1.79053	1.81521	1.0918	1.44228	1.40568	13	4
I	1.12242	1.09296	1.00223	0.992951	2.00719	1.20503	1.40767	1.3629	0.857053	1.20928	1.76166	1.25897	0.149697	1.4844	0.479151	1.34921	1.34739	1.54204	0.944127	1.34624	1.19613	10	6
K	1.44757	0.857943	1.15829	1.00874	1.2567	1.20574	1.4885	0.935044	0.460734	0.882491	1.25307	1.53573	0.161887	2.19946	0.197027	1.70436	1.5164	1.20016	0.86947	1.33639	1.13379	9	8
L	1.22368	0.731911	1.02519	1.04544	1.33395	1.20299	1.63797	1.20913	0.659844	1.12305	1.58762	1.5742	0.173428	1.63585	0.288345	1.43257	1.44683	1.2789	0.874437	1.3982	1.14418	9	7
M	1.29665	0.79359	0.761971	0.80758	1.08023	1.2924	1.57237	1.12193	0.486869	1.13468	1.34201	1.33409	0.166821	1.50735	0.230709	1.49331	1.40936	1.72318	0.954624	1.19745	1.08536	9	7
N	1.42214	1.18068	0.834154	0.862047	1.3763	1.49788	1.72389	1.22739	0.564873	1.06936	1.30051	1.39527	0.162279	1.82452	0.268515	1.73232	1.41385	1.18703	0.945508	1.34079	1.16647	10	6
P	1.18458	1.01165	0.854338	0.965991	0.990782	1.08724	1.22786	0.996098	0.513033	0.921372	1.05549	1.25039	0.161497	1.30476	0.223242	1.35824	1.29161	1.09798	0.807635	1.08743	0.969561	4	11
Q	1.60464	1.38587	0.986918	1.01948	1.59132	1.4939	1.87555	1.40454	0.657167	1.25939	1.58013	1.90202	0.162617	2.06293	0.354115	1.80182	1.84541	1.78929	1.21797	1.42667	1.37109	14	5
R	1.32272	0.722893	1.16059	1.02428	1.18799	1.14806	1.61436	0.934988	0.435205	0.920703	1.18501	1.4301	0.134436	1.49622	0.194873	1.50402	1.17271	1.10652	0.839804	1.09618	1.03158	5	8
S	1.26896	0.795439	0.860899	0.881803	1.37358	1.45404	1.84169	1.05496	0.599419	0.992791	1.15064	1.36031	0.155604	1.52893	0.258092	1.51899	1.30734	1.40461	0.991466	1.52184	1.11607	10	9
T	1.77868	0.83853	1.19819	1.22442	1.5005	1.19639	2.10629	1.17686	0.68327	1.12317	1.3157	1.42796	0.150895	1.71743	0.424153	1.74498	1.65889	1.32505	1.07513	1.3515	1.2509	10	4
V	1.50521	1.59082	1.28716	1.2165	2.2344	1.22836	1.77551	1.53845	0.944627	1.34305	1.4258	1.34676	0.136413	1.5342	0.610203	1.19098	1.37106	1.51464	1.66587	1.62298	1.35415	14	3
W	1.55161	0.875672	1.07426	1.60919	1.3186	1.49077	1.50583	1.61337	0.420953	1.66299	1.50519	1.66756	1.39531	1.69142	0.370122	1.75349	1.6226	1.5917	1.3552	1.3329	1.37044	16	3
Y	2.15197	1.88375	0.858971	0.709611	1.52353	1.43291	1.85413	1.54464	0.492101	1.25542	1.69265	1.81642	0.774451	2.34549	0.148384	1.97714	2.12317	2.32533	1.05879	1.55671	1.47628	14	6
AVG	1.42873	1.02206	0.912974	0.956293	1.38927	1.25492	1.54024	1.17753	0.564686	1.09298	1.37045	1.43197	0.376938	1.675	0.291942	1.52553	1.4165	1.38999	0.982274	1.26519
# >95%	11	5	0	1	11	7	16	7	0	3	11	14	2	18	0	16	13	11	2	12
# <95%	1	12	10	9	1	2	1	5	20	6	1	1	18	0	20	0	2	2	10	2
A2\X	A	C	D	E	F	G	H	I	K	L	M	N	P	Q	R	S	T	V	W	Y	AVG	# >95%	# <95%		Column V52:V71
A	1.72114	1.39719	0.78243	0.679774	1.81515	1.28798	1.55406	1.85757	0.202917	1.4491	1.67146	1.5788	0.296575	1.81592	0.16037	1.78709	1.68731	1.79121	1.3249	1.98599	1.34235	13	5		AVG	STDEV	95% Confidence	High cutoff	Low cutoff
C	0.769592	0.567111	1.41146	1.56689	0.850605	1.12855	1.38041	0.77205	0.764753	1.03312	1.04156	1.7668	0.427387	1.15273	0.216079	1.03966	1.08333	0.878071	0.772366	1.18015	0.990134	4	9		1.15327	0.465846	0.204162	1.35744	0.949111
D	0.231499	0.341057	0.173631	0.15546	0.361766	0.246319	0.724035	0.242883	0.172061	0.237815	0.900511	0.203994	0.177304	0.958549	0.171221	0.323949	0.260078	0.245375	0.205324	0.250026	0.329143	0	19
E	0.668137	0.959454	0.166471	0.201696	0.7134	0.314766	0.351459	0.414626	0.157054	0.338327	1.60822	0.376637	0.280538	1.50152	0.158569	0.999906	0.598065	0.599278	0.300327	0.250864	0.547966	2	16		Row 72
F	2.26492	0.845292	1.40422	1.56386	2.2656	2.0493	2.80793	1.51157	0.817663	1.41569	1.25367	2.22646	0.377339	2.40319	0.408244	2.68746	2.23406	2.18617	1.30728	1.63747	1.68337	14	4		AVG	STDEV	95% Confidence	High cutoff	Low cutoff
G	1.00343	0.763613	0.181067	0.163626	1.39928	0.517155	1.35436	0.903837	0.153801	0.794993	1.25031	0.63476	0.210057	1.31663	0.148468	1.23334	0.981877	1.18549	1.19074	1.28291	0.833488	1	10		1.15327	0.384116	0.168343	1.32162	0.98493
H	2.08067	1.5233	0.638175	1.04248	1.50577	1.24218	1.6139	1.62234	0.298094	1.19524	1.90132	1.52203	0.275214	1.75179	0.156608	1.72175	1.71814	1.9155	0.740256	0.927557	1.26962	11	6
I	1.55463	1.26325	1.9502	2.02165	1.47778	1.49378	2.01672	0.947672	2.27308	1.17452	1.26888	2.50825	0.930173	1.92467	1.16007	1.45644	1.61213	1.37919	1.20508	1.63661	1.56274	13	2
K	0.225683	0.244964	0.1528	0.171283	0.27394	0.19847	0.178383	0.257103	0.137715	0.23033	0.629253	0.247207	0.237008	0.771161	0.135149	0.305994	0.256405	0.311679	0.184921	0.191133	0.267029	0	20
L	1.53468	1.00733	1.7874	1.75909	1.72131	1.68692	2.18476	1.21461	1.40356	1.23823	1.09496	1.82587	0.855662	2.38389	0.476614	1.94043	1.52012	1.71765	1.59575	1.69055	1.53197	14	2
M	1.96021	1.17454	1.70927	1.57009	1.7125	2.05647	2.86194	1.55339	1.20815	1.61607	1.37901	1.94258	0.415706	2.29018	0.435695	2.15898	2.06018	1.79205	1.33589	1.96581	1.65994	15	2
N	1.52701	1.11532	0.520751	0.452883	1.60955	1.091	1.52235	0.976791	0.187971	0.760325	1.49324	1.32982	0.30795	1.50828	0.182656	1.51946	1.38413	1.51016	0.768342	0.890632	1.03293	8	8
P	1.91591	0.995792	1.31754	0.437384	1.50663	1.91038	1.34864	1.70258	0.163762	1.48242	1.80588	1.56876	0.313571	1.82599	0.162357	1.87615	1.88087	1.91392	1.15867	1.7559	1.35215	12	4
Q	1.70896	1.8442	0.938213	0.939167	1.9441	1.44379	1.47005	1.55349	0.343377	1.54713	1.82794	1.53309	0.392574	1.73211	0.159651	1.8523	1.74414	1.88258	1.28709	1.74869	1.39463	14	5
R	0.261902	0.188693	0.182481	0.203989	0.389352	0.305236	0.21832	0.272131	0.148845	0.300323	0.504139	0.293461	0.264281	0.489603	0.141139	0.268111	0.350286	0.36965	0.21632	0.24356	0.280591	0	20
S	1.50206	1.25173	0.354541	0.372849	1.9009	1.01242	1.81843	1.49652	0.183972	1.27773	1.67316	1.46384	0.29701	1.75923	0.189475	1.73044	1.55481	1.55198	1.36643	1.68058	1.22191	12	5
T	1.95898	1.73863	1.18386	0.987441	2.00264	1.57381	2.00842	1.89299	0.564704	1.79054	1.9336	1.7622	0.33623	1.66797	0.251171	1.97546	1.81379	1.98435	1.26685	1.75542	1.52245	14	3
V	1.34699	1.11477	1.86402	1.95173	1.60727	2.15746	2.42614	1.48634	1.58749	1.42095	1.1375	2.14166	0.536143	2.21616	0.653382	1.62471	1.89597	1.45929	1.43061	1.72695	1.58928	15	2
W	2.13162	0.847149	1.0103	1.36261	1.22247	1.79776	1.59734	1.41932	0.323607	1.43987	1.34736	1.95851	0.306065	1.97292	0.32221	1.93308	1.92796	1.38662	1.08994	1.07669	1.32367	11	4
Y	2.20659	1.2578	0.53064	1.5219	1.50531	1.58468	1.36717	1.45287	0.201144	1.11686	1.68699	1.75467	0.301977	2.05748	0.149711	2.07585	1.76631	1.73962	0.898407	1.42637	1.33012	13	5
AVG	1.42873	1.02206	0.912974	0.956293	1.38927	1.25492	1.54024	1.17753	0.564686	1.09298	1.37045	1.43197	0.376938	1.675	0.291942	1.52553	1.4165	1.38999	0.982274	1.26519
# >95%	14	4	6	8	14	10	16	11	3	8	11	15	0	15	0	14	14	14	5	11
# <95%	5	8	11	10	5	5	4	8	16	6	3	5	20	3	19	3	5	5	8	6

## Sheet: HEATMAPS_expanded_RRS
A1\A2	A	C	D	E	F	G	H	I	K	L	M	N	P	Q	R	S	T	V	W	Y	AVG	# >95%	# <95%		Column V2:V21
A	0.164687	3.38944	0.189321	0.157506	0.81842	0.161095	0.245256	6.49766	0.073437	2.58229	2.2274	0.140482	0.213915	0.214558	0.12314	0.113517	0.143975	3.24636	0.692691	0.213492	1.08043	5	13		AVG	STDEV	95% Confidence	High cutoff	Low cutoff
C	0.234668	2.66463	0.284105	0.157144	1.35736	0.195796	0.297649	5.57844	0.157369	2.65371	2.02864	0.256153	0.217583	0.368251	0.316905	0.149174	1.11733	2.78724	0.31561	0.463317	1.08005	7	13		0.800629	0.323366	0.141719	0.942347	0.65891
D	0.190535	0.301295	0.16166	0.143886	0.267467	0.0868708	0.267671	2.86357	0.108475	0.768998	0.158595	0.147346	0.216498	0.188881	0.163281	0.105026	0.181633	0.679419	0.307039	0.188777	0.374846	1	17
E	0.134796	0.232689	0.206204	0.221053	0.220345	0.136524	0.189198	4.03923	0.151645	0.509718	0.646197	0.131544	0.144101	0.367306	0.0530077	0.061298	0.115335	1.70043	0.376815	0.281594	0.495951	2	18		Row 22
F	0.145107	0.931771	0.159531	0.186325	0.281968	0.199723	0.283822	2.44127	0.210255	3.97323	1.7096	0.197792	0.151418	0.228055	0.189406	0.108145	0.23471	0.655833	0.299436	0.367403	0.64774	3	16		AVG	STDEV	95% Confidence	High cutoff	Low cutoff
G	0.159443	0.177735	0.129549	0.183728	0.519576	0.13104	0.27441	2.99905	0.142196	0.679914	0.211932	0.145288	0.135899	0.185779	0.162373	0.0918013	0.0834663	0.812736	0.287458	0.18923	0.38513	1	17		0.800629	1.15256	0.505125	1.30575	0.295504
H	0.307685	0.32641	0.236677	0.135434	0.460323	0.18381	0.764223	6.04835	0.241212	1.12241	1.93934	0.269726	0.247417	0.240071	0.222484	0.0958202	0.132179	1.87074	0.323388	0.439504	0.78036	4	15
I	0.480494	3.94192	0.347845	0.200665	2.19024	0.128079	0.312305	6.84986	0.17536	3.20331	3.07087	0.752102	0.422001	1.3322	0.147785	0.195885	2.24183	4.63362	1.00277	0.216286	1.59227	9	10
K	0.119067	0.831469	0.190285	0.158034	0.279722	0.123646	0.242708	1.58794	0.124645	0.491691	0.258916	0.132004	0.164855	0.1762	0.110797	0.0677858	0.126324	0.784561	0.288789	0.264279	0.326186	1	17
L	0.118581	2.19215	0.0860794	0.0655302	1.12786	0.0575932	0.247108	6.30026	0.0719137	1.75511	3.53901	0.0660391	0.0721306	0.626549	0.0905733	0.0720586	1.11254	2.30091	1.19407	0.323737	1.07099	8	12
M	0.145797	1.65649	0.185104	0.200687	0.670589	0.187833	0.218683	6.09373	0.173355	2.01305	1.43446	0.237269	0.136003	0.268494	0.150944	0.130131	0.10923	1.21074	0.324056	0.454192	0.800042	5	14
N	0.114167	0.540234	0.166039	0.154848	0.534936	0.103232	0.183628	7.67076	0.11487	1.87098	0.852241	0.14319	0.135996	0.236648	0.20674	0.0718819	0.0765453	2.02461	0.187835	0.180849	0.778512	3	16
P	0.133706	0.937508	0.112494	0.0951904	0.603369	0.137574	0.168746	4.82936	0.118884	1.40086	0.802834	0.147359	0.146496	0.173015	0.0981529	0.0969155	0.176515	1.42927	0.281438	0.355311	0.61225	3	15
Q	0.134073	0.384332	0.184887	0.199419	0.462761	0.127558	0.336034	5.67102	0.19852	1.33559	0.207226	0.169616	0.349343	0.344019	0.167011	0.101312	0.216559	2.63405	0.321063	0.307019	0.69257	3	17
R	0.105156	1.7179	0.17397	0.119385	0.878507	0.128015	0.249783	4.28868	0.10799	2.15677	0.952511	0.122789	0.102866	0.201634	0.129069	0.108855	0.117922	1.80734	0.206816	0.242971	0.695947	5	14
S	0.0857547	2.05026	0.0890803	0.113521	0.413902	0.0791407	0.144471	5.14542	0.0938916	1.87832	2.01803	0.109783	0.125121	0.270271	0.0874697	0.159367	0.0959864	1.87252	0.206443	0.160842	0.759979	5	15
T	0.361883	1.68056	0.206865	0.123602	1.97603	0.142474	0.203098	5.41662	0.111237	2.90151	2.24702	0.123609	0.165363	0.439518	0.0843967	0.128746	0.920244	4.28511	0.447009	0.32436	1.11446	6	13
V	1.25717	2.25065	0.140388	0.0785983	0.772152	0.102099	0.331169	7.51104	0.117849	2.93667	3.55567	0.159198	0.240958	0.359144	0.0799759	0.225295	2.25549	3.23768	0.353425	0.216981	1.30908	7	12
W	0.30029	1.74231	0.231112	0.224106	0.365312	0.200288	0.386604	3.17657	0.228569	1.66856	1.05135	0.239929	0.248721	0.250195	0.280041	0.184066	0.375082	2.02895	0.30609	0.364311	0.692622	5	15
Y	0.126773	5.19349	0.168923	0.107579	0.307754	0.103008	0.380357	2.70554	0.193824	1.72109	0.37008	0.249882	0.21756	0.268206	0.177574	0.106999	0.111583	1.36721	0.308418	0.277049	0.723145	4	16
AVG	0.240992	1.65716	0.182506	0.151312	0.725429	0.13577	0.286346	4.88572	0.145775	1.88119	1.4641	0.197055	0.192712	0.33695	0.152056	0.118704	0.497224	2.06847	0.401533	0.291575
# >95%	0	11	0	0	3	0	0	20	0	15	10	0	0	1	0	0	2	15	0	0
# <95%	15	2	19	20	4	20	13	0	20	0	4	19	18	13	19	20	14	0	6	11
A1\X	A	C	D	E	F	G	H	I	K	L	M	N	P	Q	R	S	T	V	W	Y	AVG	# >95%	# <95%		Column V27:V46
A	0.868965	1.76482	0.157097	0.0871799	1.12592	0.109174	0.608182	1.23217	0.127938	0.999972	4.09732	0.780172	0.17538	4.57114	0.0962444	2.28616	0.754435	0.740945	0.266443	0.758993	1.08043	7	8		AVG	STDEV	95% Confidence	High cutoff	Low cutoff
C	1.06588	2.52403	0.230694	0.17299	1.22069	0.285682	0.630805	0.772447	0.201144	0.640289	5.0715	1.30243	0.25066	3.30227	0.359201	0.929866	0.730816	0.925676	0.262309	0.721682	1.08005	6	9		0.800629	0.323366	0.141719	0.942347	0.65891
D	0.397161	1.30761	0.172811	0.122609	0.572606	0.109844	0.293042	0.256637	0.149129	0.186331	1.18353	0.229442	0.21107	0.764005	0.123181	0.52048	0.177921	0.231535	0.297201	0.190772	0.374846	2	17
E	0.594655	0.923543	0.172687	0.158731	0.477904	0.10366	0.229207	0.46406	0.170133	0.359342	2.84193	0.152724	0.191575	0.814374	0.230739	0.599957	0.455284	0.281923	0.202781	0.493821	0.495951	1	17		Row 47
F	0.846068	0.688248	0.194276	0.202014	0.422538	0.164606	0.236553	0.254781	0.184668	0.267268	1.75354	0.301695	0.223657	4.83237	0.176225	0.364789	0.353478	0.781125	0.395918	0.310984	0.64774	2	15		AVG	STDEV	95% Confidence	High cutoff	Low cutoff
G	0.431726	0.701411	0.120095	0.122215	0.298911	0.192909	0.186314	0.1984	0.275509	0.170145	1.40912	0.17279	0.207338	1.88755	0.110849	0.330692	0.136588	0.169512	0.288028	0.292502	0.38513	2	17		0.800629	0.811007	0.355433	1.15606	0.445195
H	0.874204	0.992459	0.231516	0.147954	0.84268	0.28349	0.822876	1.0809	0.264562	0.752101	3.42578	0.381921	0.203576	1.03114	0.216511	2.20533	0.4019	0.835798	0.307753	0.304758	0.78036	5	10
I	1.58244	4.74732	0.47844	0.251509	3.13467	0.80597	1.73606	0.662863	0.118601	0.922495	4.365	3.1547	0.27049	3.48146	0.158406	2.77322	1.40472	0.988729	0.280804	0.527527	1.59227	10	7
K	0.325794	0.646279	0.219252	0.149363	0.155722	0.098313	0.279125	0.170543	0.154103	0.148345	1.50952	0.163063	0.149503	0.850803	0.136714	0.219369	0.198896	0.491564	0.235889	0.221558	0.326186	1	18
L	1.23628	2.79874	0.106225	0.0951657	0.625224	0.391647	0.437123	0.662343	0.130187	0.98598	3.58741	1.68428	0.115864	4.9138	0.107362	1.72055	0.629763	0.871303	0.157486	0.163076	1.07099	7	11
M	0.910215	1.10558	0.210403	0.206626	1.04603	0.159771	0.263407	0.661232	0.281243	0.603787	4.06144	0.458777	0.184537	2.76731	0.161717	0.838948	0.727345	0.478129	0.304759	0.56959	0.800042	4	12
N	1.05527	1.93006	0.172025	0.167969	0.527482	0.0951511	0.207459	0.902342	0.11865	0.437108	2.49094	0.464123	0.156252	2.08677	0.118231	2.07223	0.383896	1.18553	0.183542	0.815182	0.778512	6	12
P	0.267529	2.53987	0.163646	0.135056	1.78451	0.103593	0.251382	0.666694	0.240655	0.532606	3.39619	0.135312	0.187524	0.759329	0.0844795	0.200997	0.151707	0.354004	0.160873	0.129042	0.61225	3	15
Q	0.61448	1.48652	0.174266	0.220124	0.768666	0.319112	0.306642	0.782678	0.30576	0.469118	1.46644	1.0179	0.167244	1.57902	0.14826	1.75844	0.963561	0.627612	0.260177	0.415385	0.69257	6	12
R	1.13402	1.43606	0.122796	0.121455	0.530077	0.0971049	0.292972	0.281209	0.185488	0.140941	3.33738	0.506663	0.170239	2.55023	0.106683	1.07014	0.775526	0.682476	0.25182	0.125675	0.695947	5	13
S	1.41115	1.55663	0.124099	0.0857265	0.592397	0.0939202	0.221418	0.719543	0.080724	0.599424	3.08592	0.888208	0.114604	3.24651	0.0974185	1.05116	0.286904	0.539844	0.143424	0.260564	0.759979	5	13
T	1.66018	2.06158	0.147774	0.249135	1.44417	0.236553	0.564907	0.544161	0.0966229	0.672395	4.46928	0.85718	0.227549	3.8499	0.109132	1.86706	1.53608	0.963283	0.156561	0.575734	1.11446	8	10
V	1.54791	3.07469	0.890833	0.39206	2.3913	0.690318	0.80833	1.24857	0.103845	0.845201	2.52635	1.53906	0.198145	2.73221	0.14882	2.2347	1.85477	1.35762	0.281912	1.31496	1.30908	11	5
W	0.700726	0.911388	0.229567	0.212432	0.399249	0.203172	0.359154	0.289121	0.220346	0.220366	3.16191	0.305091	0.336032	2.97704	0.189832	1.53499	0.508046	0.436222	0.339361	0.318401	0.692622	3	15
Y	0.752378	1.66174	0.222917	0.149273	0.391845	0.177869	0.266412	0.322201	0.182212	0.350554	5.24554	0.165917	0.259305	1.83398	0.152913	0.783185	0.320922	0.684142	0.230897	0.308704	0.723145	3	14
AVG	0.913851	1.74293	0.227071	0.172479	0.93763	0.236093	0.450068	0.608645	0.179576	0.515188	3.1243	0.733073	0.200027	2.54156	0.151646	1.26811	0.637628	0.681349	0.250397	0.440945
# >95%	5	13	0	0	5	0	1	2	0	0	20	4	0	15	0	9	3	2	0	1
# <95%	4	0	18	20	5	18	14	7	20	9	0	9	20	0	20	4	9	5	20	12
A2\X	A	C	D	E	F	G	H	I	K	L	M	N	P	Q	R	S	T	V	W	Y	AVG	# >95%	# <95%		Column V52:V71
A	0.169233	0.207601	0.163195	0.133709	0.756704	0.121159	0.188168	0.173957	0.168932	0.0843978	0.696093	0.194864	0.131891	0.891659	0.092908	0.126945	0.0880877	0.104379	0.173983	0.151967	0.240992	0	17		AVG	STDEV	95% Confidence	High cutoff	Low cutoff
C	0.675596	1.79009	0.166012	0.201295	2.31056	0.21885	0.34435	0.323366	0.208488	0.270268	12.5096	0.90282	0.350705	9.25707	0.270434	1.66493	0.479034	0.61352	0.289455	0.296811	1.65716	5	7		0.800629	1.15256	0.505125	1.30575	0.295504
D	0.291501	0.249197	0.196771	0.134835	0.27839	0.131194	0.350888	0.158434	0.135867	0.143969	0.155413	0.175028	0.192087	0.230633	0.104904	0.0651505	0.0868562	0.110653	0.217418	0.24093	0.182506	0	19
E	0.16642	0.23463	0.17656	0.103432	0.191077	0.168705	0.166613	0.180808	0.146303	0.0651901	0.16369	0.166868	0.0955507	0.159952	0.117502	0.144383	0.0845566	0.0828592	0.236167	0.174973	0.151312	0	20		Row 72
F	0.376895	2.46897	0.201689	0.181773	0.326766	0.178872	0.312457	0.334368	0.23589	0.18502	5.93427	0.235955	0.175959	1.92905	0.112752	0.195239	0.232668	0.238881	0.341024	0.310082	0.725429	3	11		AVG	STDEV	95% Confidence	High cutoff	Low cutoff
G	0.10631	0.158097	0.124257	0.124387	0.134451	0.124355	0.274752	0.112285	0.160313	0.0675937	0.166634	0.113638	0.12315	0.163644	0.112557	0.0771808	0.0681868	0.0608287	0.269703	0.173071	0.13577	0	20		0.800629	0.811007	0.355433	1.15606	0.445195
H	0.569022	0.333538	0.197041	0.220579	0.225337	0.267287	0.490741	0.264238	0.263541	0.337897	0.35067	0.136535	0.301097	0.512088	0.163925	0.157404	0.141962	0.271817	0.302284	0.219917	0.286346	0	12
I	7.7504	8.22268	1.25142	0.631571	7.12476	1.36316	2.60042	7.65804	0.244166	6.69609	9.34398	6.44005	0.206466	8.31807	0.177787	9.97244	7.17659	8.10499	0.425865	4.00543	4.88572	14	3
K	0.108016	0.174251	0.114861	0.136987	0.192334	0.103985	0.213451	0.170712	0.164093	0.0967242	0.13967	0.157187	0.138716	0.175224	0.0840588	0.0817694	0.0900974	0.111	0.254242	0.208119	0.145775	0	20
L	2.061	5.8595	0.089122	0.145322	0.735835	0.145726	0.349563	0.200035	0.0694778	0.170373	9.49017	1.17842	0.178182	12.13	0.0996427	3.20132	0.72023	0.432763	0.174448	0.192607	1.88119	5	10
M	1.23949	4.26382	0.237247	0.175977	2.08383	0.13969	0.664409	0.362544	0.141089	0.325528	6.63658	0.613586	0.257419	7.36589	0.320418	2.09885	0.718826	0.586392	0.268493	0.781855	1.4641	5	6
N	0.10976	0.185911	0.178551	0.185523	0.205963	0.14094	0.188469	0.182801	0.179447	0.0948743	0.695543	0.13329	0.329249	0.293779	0.108942	0.0930154	0.104306	0.0843191	0.236957	0.209462	0.197055	0	18
P	0.16843	0.232417	0.201788	0.129245	0.566487	0.118063	0.193048	0.164607	0.140615	0.0628467	0.249196	0.151873	0.185982	0.431517	0.0795244	0.123168	0.098841	0.134698	0.233963	0.187938	0.192712	0	18
Q	0.170201	0.880222	0.255652	0.180733	0.253047	0.192042	0.369305	0.282068	0.142881	0.167755	1.72203	0.16251	0.327716	0.4405	0.353292	0.132784	0.145138	0.111908	0.218042	0.231167	0.33695	1	14
R	0.277094	0.15353	0.166484	0.118257	0.16015	0.123678	0.328441	0.132562	0.0888362	0.092676	0.160871	0.112494	0.110566	0.140134	0.135938	0.0729183	0.148694	0.103838	0.213263	0.200702	0.152056	0	19
S	0.102832	0.201332	0.123016	0.0676856	0.239678	0.0539405	0.182282	0.0804027	0.101432	0.091049	0.218619	0.0863329	0.0910236	0.180856	0.0564634	0.111829	0.0646613	0.079812	0.102362	0.138467	0.118704	0	20
T	0.106848	2.06569	0.102616	0.0605947	0.911672	0.0837237	0.291673	0.107852	0.18485	0.07371	3.17655	0.148114	0.0993337	1.50245	0.0664895	0.502397	0.0712107	0.111229	0.140464	0.137011	0.497224	3	15
V	3.11721	6.51311	0.175411	0.164778	1.39839	0.459104	0.668514	0.558143	0.208141	0.915024	9.23947	2.98938	0.159579	4.23687	0.1388	6.20978	1.84869	1.83378	0.227753	0.307396	2.06847	9	6
W	0.301304	0.309417	0.258511	0.218032	0.372156	0.238073	0.415883	0.392592	0.234557	0.209239	0.87877	0.317476	0.330707	1.9995	0.286458	0.175977	0.186703	0.221598	0.36265	0.321062	0.401533	1	9
Y	0.40947	0.35457	0.161216	0.134872	0.28501	0.349309	0.407943	0.333078	0.372601	0.153543	0.558255	0.245031	0.215165	0.472274	0.150122	0.154772	0.197225	0.227713	0.319399	0.329933	0.291575	0	10
AVG	0.913851	1.74293	0.227071	0.172479	0.93763	0.236093	0.450068	0.608645	0.179576	0.515188	3.1243	0.733073	0.200027	2.54156	0.151646	1.26811	0.637628	0.681349	0.250397	0.440945
# >95%	4	7	1	0	4	1	1	1	0	1	8	3	0	8	0	5	2	2	0	1
# <95%	14	12	19	19	12	18	16	18	20	18	8	15	20	9	20	14	15	16	20	18
